# Supplementary material for: A multi-resource data integration approach: identification of candidate genes regulating cell proliferation during neocortical development
Source: Front Neurosci. 2014 Aug 21;8:257. doi: 10.3389/fnins.2014.00257 (PMC4139594; doi:10.3389/fnins.2014.00257)
Supplement: Supplementary file 1 [file DataSheet1.ZIP]

Archive with 6 entries (6 files):
- 108271_Nowakowski_Table_1.XLSX
- 108271_Nowakowski_Table_2.XLS
- 108271_Nowakowski_Table_3.DOCX
- 108271_Nowakowski_Table_4.XLSX
- 108271_Nowakowski_Table_5.XLSX
- 108271_Nowakowski_Table_6.DOCX
