# Supplementary material for: A multi-resource data integration approach: identification of candidate genes regulating cell proliferation during neocortical development
Source: Front Neurosci. 2014 Aug 21;8:257. doi: 10.3389/fnins.2014.00257 (PMC4139594; doi:10.3389/fnins.2014.00257)
Supplement: Supplementary file 1 [file DataSheet1.ZIP › 108271_Nowakowski_Table_1.XLSX]

## Sheet: Parameters
Table S1: GeneMANIA; mouse extended network
Parameters of GeneMANIA search
Organism	M. musculus (mouse)
Genes: Queried genes can be found in the GeneList tab (highlighted genes).
Network weighting	Automatically selected weighting method (Assigned based on query genes)
Network weighting code	AUTOMATIC_SELECT (AUTOMATIC)
Number of gene results	50
Number of attribute results	10
Database Version	2014-06-01

## Sheet: GeneList
Symbol	Description	Score	Synonyms	GO annotations	Links
Hmgn2	high mobility group nucleosomal binding domain 2 [Source:MGI Symbol;Acc:MGI:96136]	97.28	ENSMUSG00000003038;ENSMUSP00000098040;ENSMUSP00000099612;ENSMUSP00000099613;ENSMUSP00000101513;ENSMUSP00000114704;ENSMUSP00000120795;15331;Hmgn2;MGI:96136;NP_058653;NM_016957;HMG-17;Hmg17;	regulation of development, heterochronic	http://www.ncbi.nlm.nih.gov/sites/entrez?db=gene&cmd=search&term=15331
Pcnt	pericentrin (kendrin) [Source:MGI Symbol;Acc:MGI:102722]	84.82	ENSMUSG00000001151;ENSMUSP00000001179;18541;Pcnt;MGI:102722;NP_001269921;NP_032813;NM_008787;m239Asp;m275Asp;Pcnt2;	appendage development; appendage morphogenesis; forebrain development; hindbrain development; limb development; limb morphogenesis; neural precursor cell proliferation; neuron migration; telencephalon development	http://www.ncbi.nlm.nih.gov/sites/entrez?db=gene&cmd=search&term=18541
Neurog2	neurogenin 2 [Source:MGI Symbol;Acc:MGI:109619]	80.44	ENSMUSG00000027967;ENSMUSP00000029587;11924;Neurog2;MGI:109619;NP_033848;NM_009718;Atoh4;bHLHa8;Math4A;ngn2;	cell fate commitment; central nervous system neuron differentiation; forebrain development; neuron migration; positive regulation of neuron differentiation; positive regulation of sequence-specific DNA binding transcription factor activity	http://www.ncbi.nlm.nih.gov/sites/entrez?db=gene&cmd=search&term=11924
Sox3	SRY-box containing gene 3 [Source:MGI Symbol;Acc:MGI:98365]	79.94	ENSMUSG00000045179;ENSMUSP00000115237;20675;Sox3;MGI:98365;NP_033263;NM_009237;Sox-3;P53784;SOX3_MOUSE;	diencephalon development; endocrine system development; forebrain development; gland development; head development; hypothalamus development; limbic system development; RNA polymerase II regulatory region DNA binding; RNA polymerase II regulatory region sequence-specific DNA binding; RNA polymerase II transcription factor binding transcription factor activity; transcription regulatory region sequ…	http://www.ncbi.nlm.nih.gov/sites/entrez?db=gene&cmd=search&term=20675
Dbi	diazepam binding inhibitor [Source:MGI Symbol;Acc:MGI:94865]	77.64	ENSMUSG00000026385;ENSMUSP00000027634;ENSMUSP00000108267;ENSMUSP00000114705;ENSMUSP00000118830;ENSMUSP00000138014;13167;Dbi;MGI:94865;NP_001033088;NP_031856;NM_001037999;NM_007830;Acbp;endozepine;EP;ACBP_MOUSE;P31786;	epidermis development; gliogenesis; hair cycle; hair cycle process; hair follicle development; molting cycle; molting cycle process; skin development	http://www.ncbi.nlm.nih.gov/sites/entrez?db=gene&cmd=search&term=13167
E2f5	E2F transcription factor 5 [Source:MGI Symbol;Acc:MGI:105091]	77.41	ENSMUSG00000027552;ENSMUSP00000029069;ENSMUSP00000127877;13559;E2f5;MGI:105091;NP_031918;NM_007892;E2F-5;E2F5_MOUSE;Q61502;		http://www.ncbi.nlm.nih.gov/sites/entrez?db=gene&cmd=search&term=13559
Cdon	cell adhesion molecule-related/down-regulated by oncogenes [Source:MGI Symbol;Acc:MGI:1926387]	76.79	ENSMUSG00000038119;ENSMUSP00000045547;ENSMUSP00000113977;ENSMUSP00000115216;ENSMUSP00000116553;ENSMUSP00000117499;ENSMUSP00000119206;57810;Cdon;MGI:1926387;NP_067314;NM_021339;CDON_MOUSE;Q32MD9;	anterior/posterior pattern specification; body morphogenesis; camera-type eye development; camera-type eye morphogenesis; cell fate commitment; cell fate specification; cerebral cortex development; eye morphogenesis; forebrain development; muscle cell development; muscle cell differentiation; muscle fiber development; muscle organ development; myoblast differentiation; myotube cell development; m…	http://www.ncbi.nlm.nih.gov/sites/entrez?db=gene&cmd=search&term=57810
Tgif2	TGFB-induced factor homeobox 2 [Source:MGI Symbol;Acc:MGI:1915299]	76.03	ENSMUSG00000062175;ENSMUSP00000073074;ENSMUSP00000096745;ENSMUSP00000105192;ENSMUSP00000134959;ENSMUSP00000135007;228839;Tgif2;MGI:1915299;NP_775572;NM_173396;Q8C0Y1;TGIF2_MOUSE;	camera-type eye development; gastrulation; nodal signaling pathway; positive regulation of neuron differentiation; regulation of embryonic development; retina development in camera-type eye	http://www.ncbi.nlm.nih.gov/sites/entrez?db=gene&cmd=search&term=228839
Tead2	TEA domain family member 2 [Source:MGI Symbol;Acc:MGI:104904]	75.58	ENSMUSG00000030796;ENSMUSP00000033060;ENSMUSP00000103430;ENSMUSP00000103431;ENSMUSP00000117060;ENSMUSP00000119020;21677;Tead2;MGI:104904;NP_035695;NM_011565;Etdf;TEAD-2;TEF-4;P48301;TEAD2_MOUSE;	blood vessel morphogenesis; embryonic epithelial tube formation; embryonic heart tube development; embryonic heart tube morphogenesis; embryonic organ morphogenesis; epithelial tube formation; epithelial tube morphogenesis; heart morphogenesis; hippo signaling; lateral mesoderm development; mesoderm development; morphogenesis of embryonic epithelium; neural tube development; neural tube formation…	http://www.ncbi.nlm.nih.gov/sites/entrez?db=gene&cmd=search&term=21677
Celsr1	cadherin, EGF LAG seven-pass G-type receptor 1 (flamingo homolog, Drosophila) [Source:MGI Symbol;Acc:MGI:1100883]	74.97	ENSMUSG00000016028;ENSMUSP00000016172;12614;Celsr1;MGI:1100883;NP_034016;NM_009886;crash;Crsh;Scy;CELR1_MOUSE;O35161;	anterior/posterior pattern specification; branching morphogenesis of an epithelial tube; ear development; embryonic epithelial tube formation; embryonic organ morphogenesis; epidermis development; epithelial tube branching involved in lung morphogenesis; epithelial tube formation; epithelial tube morphogenesis; establishment of planar polarity involved in neural tube closure; establishment of pla…	http://www.ncbi.nlm.nih.gov/sites/entrez?db=gene&cmd=search&term=12614
Ssrp1	structure specific recognition protein 1 [Source:MGI Symbol;Acc:MGI:107912]	71.75	ENSMUSG00000027067;ENSMUSP00000076971;ENSMUSP00000121639;ENSMUSP00000127058;20833;Ssrp1;MGI:107912;NP_001129553;NP_892035;NM_001136081;NM_182990;Hmg1-rs1;Hmgi-rs3;Hmgox;T160;Q08943;SSRP1_MOUSE;		http://www.ncbi.nlm.nih.gov/sites/entrez?db=gene&cmd=search&term=20833
Eomes	eomesodermin homolog (Xenopus laevis) [Source:MGI Symbol;Acc:MGI:1201683]	70.46	ENSMUSG00000032446;ENSMUSP00000035020;ENSMUSP00000107393;ENSMUSP00000118079;13813;Eomes;MGI:1201683;NP_001158261;NP_034266;NM_001164789;NM_010136;Tbr2;EOMES_MOUSE;O54839;	alpha-beta T cell activation; alpha-beta T cell differentiation; cell differentiation involved in embryonic placenta development; cell fate commitment; cell fate specification; central nervous system neuron differentiation; cerebral cortex development; embryonic placenta development; endoderm development; endoderm formation; endodermal cell differentiation; endodermal cell fate commitment; epithe…	http://www.ncbi.nlm.nih.gov/sites/entrez?db=gene&cmd=search&term=13813
Notch1	notch 1 [Source:MGI Symbol;Acc:MGI:97363]	61.19	ENSMUSG00000026923;ENSMUSP00000028288;ENSMUSP00000115258;18128;Notch1;MGI:97363;NP_032740;NM_008714;lin-12;N1;Tan1;NOTC1_MOUSE;Q01705;	anterior/posterior pattern specification; appendage development; appendage morphogenesis; blood vessel morphogenesis; branching morphogenesis of an epithelial tube; canonical Wnt signaling pathway; cell fate commitment; cell fate specification; determination of heart left/right asymmetry; digestive system development; digestive tract development; digestive tract morphogenesis; ear development; em…	http://www.ncbi.nlm.nih.gov/sites/entrez?db=gene&cmd=search&term=18128
Itch	itchy, E3 ubiquitin protein ligase [Source:MGI Symbol;Acc:MGI:1202301]	4.1	ENSMUSG00000027598;ENSMUSP00000029126;ENSMUSP00000105307;16396;Itch;MGI:1202301;NP_001230641;NP_032421;NM_001243712;NM_008395;AIP4;ITCH_MOUSE;Q8C863;	alpha-beta T cell activation; leukocyte proliferation; lymphocyte proliferation; mononuclear cell proliferation; negative regulation of alpha-beta T cell activation; negative regulation of cell activation; negative regulation of immune system process; negative regulation of leukocyte activation; negative regulation of leukocyte proliferation; negative regulation of lymphocyte activation; negative…	http://www.ncbi.nlm.nih.gov/sites/entrez?db=gene&cmd=search&term=16396
Prdm1	PR domain containing 1, with ZNF domain [Source:MGI Symbol;Acc:MGI:99655]	3.09	ENSMUSG00000038151;ENSMUSP00000039248;ENSMUSP00000101129;12142;Prdm1;MGI:99655;NP_031574;NM_007548;Blimp-1;Blimp1;PRDI-BF1;PRDM1_MOUSE;Q60636;	cell differentiation involved in embryonic placenta development; cell fate commitment; cellular response to lipid; embryonic placenta development; eye morphogenesis; leukocyte proliferation; lymphocyte differentiation; lymphocyte proliferation; mononuclear cell proliferation; negative regulation of cell activation; negative regulation of immune system process; negative regulation of leukocyte act…	http://www.ncbi.nlm.nih.gov/sites/entrez?db=gene&cmd=search&term=12142
Atp6ap2	ATPase, H+ transporting, lysosomal accessory protein 2 [Source:MGI Symbol;Acc:MGI:1917745]	1.97	ENSMUSG00000031007;ENSMUSP00000033313;70495;Atp6ap2;MGI:1917745;NP_081715;NM_027439;(P)RR;Atp6ip2;M8-9;Q9CYN9;RENR_MOUSE;		http://www.ncbi.nlm.nih.gov/sites/entrez?db=gene&cmd=search&term=70495
Xiap	X-linked inhibitor of apoptosis [Source:MGI Symbol;Acc:MGI:107572]	1.94	ENSMUSG00000025860;ENSMUSP00000026978;ENSMUSP00000061074;ENSMUSP00000110746;ENSMUSP00000110747;ENSMUSP00000121482;11798;Xiap;MGI:107572;NP_033818;NM_009688;Aipa;Api3;Birc4;IAP3;ILP-1;Q60989;XIAP_MOUSE;	canonical Wnt signaling pathway; positive regulation of canonical Wnt signaling pathway; positive regulation of Wnt signaling pathway; regulation of canonical Wnt signaling pathway; regulation of cysteine-type endopeptidase activity; regulation of cysteine-type endopeptidase activity involved in apoptotic process; regulation of endopeptidase activity; regulation of Wnt signaling pathway; Wnt sign…	http://www.ncbi.nlm.nih.gov/sites/entrez?db=gene&cmd=search&term=11798
Lef1	lymphoid enhancer binding factor 1 [Source:MGI Symbol;Acc:MGI:96770]	1.57	ENSMUSG00000027985;ENSMUSP00000029611;ENSMUSP00000067808;ENSMUSP00000096211;ENSMUSP00000101948;16842;Lef1;MGI:96770;NP_001263331;NP_001263332;NP_034833;NM_001276402;NM_001276403;NM_010703;Lef-1;LEF1_MOUSE;P27782;	alpha-beta T cell activation; alpha-beta T cell differentiation; anterior/posterior pattern specification; appendage development; appendage morphogenesis; blood vessel morphogenesis; body morphogenesis; branching morphogenesis of an epithelial tube; canonical Wnt signaling pathway; cellular response to lipid; central nervous system neuron differentiation; diencephalon development; embryonic appen…	http://www.ncbi.nlm.nih.gov/sites/entrez?db=gene&cmd=search&term=16842
Chd1	chromodomain helicase DNA binding protein 1 [Source:MGI Symbol;Acc:MGI:88393]	1.48	ENSMUSG00000023852;ENSMUSP00000024627;ENSMUSP00000133406;ENSMUSP00000134091;ENSMUSP00000134718;12648;Chd1;MGI:88393;NP_031716;NM_007690;CHD1_MOUSE;P40201;		http://www.ncbi.nlm.nih.gov/sites/entrez?db=gene&cmd=search&term=12648
Nfkb1	nuclear factor of kappa light polypeptide gene enhancer in B cells 1, p105 [Source:MGI Symbol;Acc:MGI:97312]	1.42	ENSMUSG00000028163;ENSMUSP00000029812;ENSMUSP00000114798;ENSMUSP00000128345;ENSMUSP00000139044;18033;Nfkb1;MGI:97312;NP_032715;NM_008689;NF-kappaB;p50/p105;NFKB1_MOUSE;P25799;	canonical Wnt signaling pathway; cellular response to lipid; negative regulation of cytokine production; negative regulation of response to external stimulus; positive regulation of canonical Wnt signaling pathway; positive regulation of Wnt signaling pathway; regulation of canonical Wnt signaling pathway; regulation of Wnt signaling pathway; transcription regulatory region sequence-specific DNA …	http://www.ncbi.nlm.nih.gov/sites/entrez?db=gene&cmd=search&term=18033
Supt16	suppressor of Ty 16 [Source:MGI Symbol;Acc:MGI:1890948]	1.37	ENSMUSG00000035726;ENSMUSP00000042283;114741;Supt16;MGI:1890948;NP_291096;NM_033618;Cdc68;Fact140;Spt16;Supt16h;		http://www.ncbi.nlm.nih.gov/sites/entrez?db=gene&cmd=search&term=114741
Hist1h3b	histone cluster 1, H3b [Source:MGI Symbol;Acc:MGI:2448319]	1.31	ENSMUSG00000069267;ENSMUSP00000089295;319150;Hist1h3b;MGI:2448319;NP_835510;NM_178203;H3-53;		http://www.ncbi.nlm.nih.gov/sites/entrez?db=gene&cmd=search&term=319150
Nos2	nitric oxide synthase 2, inducible [Source:MGI Symbol;Acc:MGI:97361]	1.2	ENSMUSG00000020826;ENSMUSP00000018610;18126;Nos2;MGI:97361;NP_035057;NM_010927;iNOS;Nos-2;NOS-II;Nos2a;NOS2_MOUSE;P29477;	cellular response to lipid; G-protein coupled receptor signaling pathway coupled to cGMP nucleotide second messenger; regulation of multi-organism process	http://www.ncbi.nlm.nih.gov/sites/entrez?db=gene&cmd=search&term=18126
Gzmb	granzyme B [Source:MGI Symbol;Acc:MGI:109267]	1	ENSMUSG00000015437;ENSMUSP00000015581;14939;Gzmb;MGI:109267;NP_038570;NM_013542;CCP-1/C11;Ctla-1;Ctla1;GZB;GRAB_MOUSE;P04187;		http://www.ncbi.nlm.nih.gov/sites/entrez?db=gene&cmd=search&term=14939
Ascl1	achaete-scute complex homolog 1 (Drosophila) [Source:MGI Symbol;Acc:MGI:96919]	0.96	ENSMUSG00000020052;ENSMUSP00000020243;17172;Ascl1;MGI:96919;NP_032579;NM_008553;ASH1;bHLHa46;Mash1;ASCL1_MOUSE;Q02067;	cell differentiation in spinal cord; cell fate commitment; cell fate specification; central nervous system neuron differentiation; cerebral cortex development; digestive system development; digestive tract development; endocrine system development; forebrain development; forebrain generation of neurons; forebrain neuron differentiation; gland development; glial cell differentiation; glial cell fa…	http://www.ncbi.nlm.nih.gov/sites/entrez?db=gene&cmd=search&term=17172
Arid1a	AT rich interactive domain 1A (SWI-like) [Source:MGI Symbol;Acc:MGI:1935147]	0.9	ENSMUSG00000007880;ENSMUSP00000008024;ENSMUSP00000101517;ENSMUSP00000122354;ENSMUSP00000131950;93760;Arid1a;MGI:1935147;NP_001074288;NM_001080819;BAF250a;Osa1;Smarcf1;A2BH40;ARI1A_MOUSE;	BAF-type complex; camera-type eye development; camera-type eye morphogenesis; embryonic epithelial tube formation; embryonic organ morphogenesis; epithelial tube formation; epithelial tube morphogenesis; eye morphogenesis; forebrain development; morphogenesis of embryonic epithelium; neural tube development; neural tube formation; placenta development; SWI/SNF complex; tube formation	http://www.ncbi.nlm.nih.gov/sites/entrez?db=gene&cmd=search&term=93760
Ihh	Indian hedgehog [Source:MGI Symbol;Acc:MGI:96533]	0.72	ENSMUSG00000006538;ENSMUSP00000128056;16147;Ihh;MGI:96533;NP_034674;NM_010544;IHH_MOUSE;P97812;	alpha-beta T cell activation; alpha-beta T cell differentiation; blood vessel morphogenesis; body morphogenesis; branching morphogenesis of an epithelial tube; camera-type eye development; camera-type eye morphogenesis; cell fate commitment; cell fate specification; determination of heart left/right asymmetry; digestive system development; digestive tract development; digestive tract morphogenesi…	http://www.ncbi.nlm.nih.gov/sites/entrez?db=gene&cmd=search&term=16147
Wdr12	WD repeat domain 12 [Source:MGI Symbol;Acc:MGI:1927241]	0.71	ENSMUSG00000026019;ENSMUSP00000027173;ENSMUSP00000113148;ENSMUSP00000113494;ENSMUSP00000117391;ENSMUSP00000117747;57750;Wdr12;MGI:1927241;NP_001185989;NP_001185990;NP_067287;NM_001199060;NM_001199061;NM_021312;Ytm1;Ytm1p;Q9JJA4;WDR12_MOUSE;	Notch signaling pathway	http://www.ncbi.nlm.nih.gov/sites/entrez?db=gene&cmd=search&term=57750
Olig2	oligodendrocyte transcription factor 2 [Source:MGI Symbol;Acc:MGI:1355331]	0.7	ENSMUSG00000039830;ENSMUSP00000036797;50913;Olig2;MGI:1355331;NP_058663;NM_016967;Bhlhb1;bHLHe19;Olg-2;RK17;OLIG2_MOUSE;Q9EQW6;	cell differentiation in spinal cord; cell fate commitment; cell fate specification; central nervous system neuron differentiation; diencephalon development; forebrain development; glial cell differentiation; glial cell fate commitment; gliogenesis; negative regulation of neuron differentiation; neuron fate commitment; oligodendrocyte differentiation; positive regulation of cell development; posit…	http://www.ncbi.nlm.nih.gov/sites/entrez?db=gene&cmd=search&term=50913
Nde1	nuclear distribution gene E homolog 1 (A nidulans) [Source:MGI Symbol;Acc:MGI:1914453]	0.69	ENSMUSG00000022678;ENSMUSP00000023359;ENSMUSP00000111461;ENSMUSP00000112817;ENSMUSP00000118005;ENSMUSP00000119355;67203;Nde1;MGI:1914453;NP_001107557;NP_075806;NM_001114085;NM_023317;mNudE;NDE1_MOUSE;Q9CZA6;	cerebral cortex development; forebrain development; neural precursor cell proliferation; neuroblast proliferation; neuron migration; pallium development; stem cell proliferation; telencephalon development	http://www.ncbi.nlm.nih.gov/sites/entrez?db=gene&cmd=search&term=67203
Arid1b	AT rich interactive domain 1B (SWI-like) [Source:MGI Symbol;Acc:MGI:1926129]	0.66	ENSMUSG00000069729;ENSMUSP00000090398;ENSMUSP00000111463;ENSMUSP00000111465;239985;Arid1b;MGI:1926129;NP_001078824;NM_001085355;	BAF-type complex; SWI/SNF complex	http://www.ncbi.nlm.nih.gov/sites/entrez?db=gene&cmd=search&term=239985
Mpdz	multiple PDZ domain protein [Source:MGI Symbol;Acc:MGI:1343489]	0.57	ENSMUSG00000028402;ENSMUSP00000099894;ENSMUSP00000102879;ENSMUSP00000102883;ENSMUSP00000116767;ENSMUSP00000116830;ENSMUSP00000117434;ENSMUSP00000118283;ENSMUSP00000122308;ENSMUSP00000122498;17475;Mpdz;MGI:1343489;NP_034950;NM_010820;MUPP1;MPDZ_MOUSE;Q8VBX6;		http://www.ncbi.nlm.nih.gov/sites/entrez?db=gene&cmd=search&term=17475
Id3	inhibitor of DNA binding 3 [Source:MGI Symbol;Acc:MGI:96398]	0.55	ENSMUSG00000007872;ENSMUSP00000008016;15903;Id3;MGI:96398;NP_032347;NM_008321;bHLHb25;HLH462;Idb3;ID3_MOUSE;P41133;	muscle cell development; muscle cell differentiation; muscle fiber development; muscle organ development; myoblast differentiation; myotube cell development; myotube differentiation; negative regulation of muscle cell differentiation; negative regulation of myoblast differentiation; negative regulation of osteoblast differentiation; ossification; osteoblast differentiation; regulation of muscle c…	http://www.ncbi.nlm.nih.gov/sites/entrez?db=gene&cmd=search&term=15903
Ndfip1	Nedd4 family interacting protein 1 [Source:MGI Symbol;Acc:MGI:1929601]	0.51	ENSMUSG00000024425;ENSMUSP00000025293;65113;Ndfip1;MGI:1929601;NP_075372;NM_022996;NFIP1_MOUSE;Q8R0W6;	interleukin-4 production; iron ion homeostasis; leukocyte proliferation; lymphocyte differentiation; lymphocyte proliferation; mononuclear cell proliferation; negative regulation of cell activation; negative regulation of cytokine production; negative regulation of immune system process; negative regulation of leukocyte activation; negative regulation of leukocyte proliferation; negative regulati…	http://www.ncbi.nlm.nih.gov/sites/entrez?db=gene&cmd=search&term=65113
Slc11a2	solute carrier family 11 (proton-coupled divalent metal ion transporters), member 2 [Source:MGI Symbol;Acc:MGI:1345279]	0.48	ENSMUSG00000023030;ENSMUSP00000023774;ENSMUSP00000114702;ENSMUSP00000115019;ENSMUSP00000115283;ENSMUSP00000115357;ENSMUSP00000116463;ENSMUSP00000119056;18174;Slc11a2;MGI:1345279;NP_001139633;NP_032758;NM_001146161;NM_008732;DCT1;DMT1;Nramp2;NRAM2_MOUSE;P49282;	iron ion homeostasis; regulation of cysteine-type endopeptidase activity; regulation of cysteine-type endopeptidase activity involved in apoptotic process; regulation of endopeptidase activity; transition metal ion homeostasis	http://www.ncbi.nlm.nih.gov/sites/entrez?db=gene&cmd=search&term=18174
Dner	delta/notch-like EGF-related receptor [Source:MGI Symbol;Acc:MGI:2152889]	0.48	ENSMUSG00000036766;ENSMUSP00000042927;227325;Dner;MGI:2152889;NP_690879;NM_152915;BET;DNER_MOUSE;Q8JZM4;	glial cell differentiation; gliogenesis; muscle cell development; muscle cell differentiation; muscle fiber development; muscle organ development; myotube cell development; myotube differentiation; skeletal muscle fiber development; skeletal muscle organ development; skeletal muscle tissue development; striated muscle cell development; striated muscle cell differentiation	http://www.ncbi.nlm.nih.gov/sites/entrez?db=gene&cmd=search&term=227325
Tead3	TEA domain family member 3 [Source:MGI Symbol;Acc:MGI:109241]	0.45	ENSMUSG00000002249;ENSMUSP00000019363;ENSMUSP00000079410;ENSMUSP00000110447;ENSMUSP00000115443;ENSMUSP00000118582;21678;Tead3;MGI:109241;NP_001091696;NP_001191085;NP_035696;NM_001098226;NM_001204156;NM_011566;DTEF-1;ETFR-1;Tcf13r2;TEAD-3;TEF-5;	hippo signaling	http://www.ncbi.nlm.nih.gov/sites/entrez?db=gene&cmd=search&term=21678
Casp9	caspase 9 [Source:MGI Symbol;Acc:MGI:1277950]	0.44	ENSMUSG00000028914;ENSMUSP00000030747;ENSMUSP00000095414;ENSMUSP00000121331;12371;Casp9;MGI:1277950;NP_001264861;NP_056548;NM_015733;Caspase-9;ICE-LAP6;Mch6;CASP9_MOUSE;Q8C3Q9;	cellular response to lipid; regulation of cysteine-type endopeptidase activity; regulation of cysteine-type endopeptidase activity involved in apoptotic process; regulation of endopeptidase activity	http://www.ncbi.nlm.nih.gov/sites/entrez?db=gene&cmd=search&term=12371
Gba	glucosidase, beta, acid [Source:MGI Symbol;Acc:MGI:95665]	0.42	ENSMUSG00000028048;ENSMUSP00000076589;ENSMUSP00000130660;14466;Gba;MGI:95665;NP_001070879;NP_032120;NM_001077411;NM_008094;betaGC;GBA1;GCase;glucocerebrosidase;GLCM_MOUSE;P17439;	negative regulation of cytokine production	http://www.ncbi.nlm.nih.gov/sites/entrez?db=gene&cmd=search&term=14466
Htra2	HtrA serine peptidase 2 [Source:MGI Symbol;Acc:MGI:1928676]	0.42	ENSMUSG00000068329;ENSMUSP00000087073;ENSMUSP00000109595;ENSMUSP00000109596;ENSMUSP00000115547;ENSMUSP00000118234;ENSMUSP00000138148;ENSMUSP00000138153;64704;Htra2;MGI:1928676;NP_062726;NM_019752;OMI;Prss25;HTRA2_MOUSE;Q9JIY5;	forebrain development; regulation of cysteine-type endopeptidase activity; regulation of cysteine-type endopeptidase activity involved in apoptotic process; regulation of endopeptidase activity	http://www.ncbi.nlm.nih.gov/sites/entrez?db=gene&cmd=search&term=64704
Socs1	suppressor of cytokine signaling 1 [Source:MGI Symbol;Acc:MGI:1354910]	0.41	ENSMUSG00000038037;ENSMUSP00000038121;12703;Socs1;MGI:1354910;NP_001258532;NP_034026;NM_001271603;NM_009896;Cish1;Cish7;SOCS-1;SSI-1;O35716;SOCS1_MOUSE;		http://www.ncbi.nlm.nih.gov/sites/entrez?db=gene&cmd=search&term=12703
Ywhaz	tyrosine 3-monooxygenase/tryptophan 5-monooxygenase activation protein, zeta polypeptide [Source:MGI Symbol;Acc:MGI:109484]	0.41	ENSMUSG00000022285;ENSMUSP00000022894;ENSMUSP00000105988;ENSMUSP00000105990;ENSMUSP00000105991;ENSMUSP00000115928;ENSMUSP00000120610;22631;Ywhaz;MGI:109484;NP_001240734;NP_001240735;NP_001240736;NP_035870;NM_001253805;NM_011740;1433Z_MOUSE;P63101;		http://www.ncbi.nlm.nih.gov/sites/entrez?db=gene&cmd=search&term=22631
Tead1	TEA domain family member 1 [Source:MGI Symbol;Acc:MGI:101876]	0.41	ENSMUSG00000055320;ENSMUSP00000060671;ENSMUSP00000081755;ENSMUSP00000102249;ENSMUSP00000127574;ENSMUSP00000128439;ENSMUSP00000129798;ENSMUSP00000130459;ENSMUSP00000130564;ENSMUSP00000131221;ENSMUSP00000131765;ENSMUSP00000133025;21676;Tead1;MGI:101876;NP_001160056;NP_001160057;NP_033372;NM_001166584;NM_001166585;NM_009346;Gtrgeo5;mTEF-1;Tcf13;TEAD-1;TEF-1;P30051;TEAD1_MOUSE;	embryonic heart tube development; embryonic heart tube morphogenesis; embryonic organ morphogenesis; epithelial tube morphogenesis; heart morphogenesis; hippo signaling; lateral mesoderm development; mesoderm development; notochord development; paraxial mesoderm development	http://www.ncbi.nlm.nih.gov/sites/entrez?db=gene&cmd=search&term=21676
Cenpt	centromere protein T [Source:MGI Symbol;Acc:MGI:2443939]	0.38	ENSMUSG00000036672;ENSMUSP00000038188;320394;Cenpt;MGI:2443939;NP_796124;NM_177150;CENPT_MOUSE;Q3TJM4;		http://www.ncbi.nlm.nih.gov/sites/entrez?db=gene&cmd=search&term=320394
Rax	retina and anterior neural fold homeobox [Source:MGI Symbol;Acc:MGI:109632]	0.37	ENSMUSG00000024518;ENSMUSP00000025396;19434;Rax;MGI:109632;NP_038861;NM_013833;ey1;Rx;O35602;RX_MOUSE;	appendage development; camera-type eye development; diencephalon development; forebrain development; hypothalamus development; limb development; limbic system development	http://www.ncbi.nlm.nih.gov/sites/entrez?db=gene&cmd=search&term=19434
Smad2	SMAD family member 2 [Source:MGI Symbol;Acc:MGI:108051]	0.37	ENSMUSG00000024563;ENSMUSP00000025453;ENSMUSP00000089439;ENSMUSP00000109563;ENSMUSP00000125883;ENSMUSP00000129232;ENSMUSP00000130115;ENSMUSP00000132851;17126;Smad2;MGI:108051;NP_001239410;NP_034884;NM_001252481;NM_010754;Madh2;Madr2;Q62432;SMAD2_MOUSE;	anterior/posterior pattern specification; cell fate commitment; digestive system development; digestive tract development; digestive tract morphogenesis; dorsal/ventral axis specification; embryonic foregut morphogenesis; embryonic organ morphogenesis; embryonic skeletal system development; endoderm development; endoderm formation; epithelial to mesenchymal transition; foregut morphogenesis; form…	http://www.ncbi.nlm.nih.gov/sites/entrez?db=gene&cmd=search&term=17126
Srsf6	serine/arginine-rich splicing factor 6 [Source:MGI Symbol;Acc:MGI:1915246]	0.35	ENSMUSG00000016921;ENSMUSP00000119065;67996;Srsf6;MGI:1915246;NP_080775;NM_026499;Sfrs6;	epidermis development; epithelial cell proliferation; positive regulation of epithelial cell proliferation; regulation of epithelial cell differentiation; regulation of epithelial cell proliferation; regulation of organ morphogenesis	http://www.ncbi.nlm.nih.gov/sites/entrez?db=gene&cmd=search&term=67996
Msi1	musashi RNA-binding protein 1 [Source:MGI Symbol;Acc:MGI:107376]	0.35	ENSMUSG00000054256;ENSMUSP00000070415;ENSMUSP00000120516;17690;Msi1;MGI:107376;NP_032655;NM_008629;m-Msi-1;Msi1h;Musahi1;MSI1H_MOUSE;Q61474;		http://www.ncbi.nlm.nih.gov/sites/entrez?db=gene&cmd=search&term=17690
Hccs	holocytochrome c synthetase [Source:MGI Symbol;Acc:MGI:106911]	0.34	ENSMUSG00000031352;ENSMUSP00000033717;ENSMUSP00000107743;ENSMUSP00000133731;15159;Hccs;MGI:106911;NP_032248;NM_008222;CCHL_MOUSE;P53702;		http://www.ncbi.nlm.nih.gov/sites/entrez?db=gene&cmd=search&term=15159
Cdx1	caudal type homeobox 1 [Source:MGI Symbol;Acc:MGI:88360]	0.32	ENSMUSG00000024619;ENSMUSP00000025521;12590;Cdx1;MGI:88360;NP_034010;NM_009880;Cdx;Cdx-1;CDX1_MOUSE;P18111;	anterior/posterior pattern specification; RNA polymerase II distal enhancer sequence-specific DNA binding transcription factor activity; RNA polymerase II regulatory region DNA binding; RNA polymerase II regulatory region sequence-specific DNA binding; transcription regulatory region sequence-specific DNA binding	http://www.ncbi.nlm.nih.gov/sites/entrez?db=gene&cmd=search&term=12590
Maged1	melanoma antigen, family D, 1 [Source:MGI Symbol;Acc:MGI:1930187]	0.32	ENSMUSG00000025151;ENSMUSP00000026142;94275;Maged1;MGI:1930187;NP_062765;NM_019791;Dlxin-1;DXBwg1492e;MAGE-D1;Nrage;MAGD1_MOUSE;Q9QYH6;	branching morphogenesis of an epithelial tube; epithelial cell proliferation; morphogenesis of a branching epithelium; morphogenesis of a branching structure; regulation of epithelial cell proliferation; regulation of kidney development; regulation of organ morphogenesis	http://www.ncbi.nlm.nih.gov/sites/entrez?db=gene&cmd=search&term=94275
Tead4	TEA domain family member 4 [Source:MGI Symbol;Acc:MGI:106907]	0.31	ENSMUSG00000030353;ENSMUSP00000006311;ENSMUSP00000107784;ENSMUSP00000118083;ENSMUSP00000118606;ENSMUSP00000120941;21679;Tead4;MGI:106907;NP_001074448;NP_035697;NM_001080979;NM_011567;ETFR-2a;Etfr2;Tcf13r1;TEAD-4;TEF-3;Tefr;Tefr1a;Q62296;TEAD4_MOUSE;	cell fate commitment; cell fate specification; hippo signaling	http://www.ncbi.nlm.nih.gov/sites/entrez?db=gene&cmd=search&term=21679
Yap1	yes-associated protein 1 [Source:MGI Symbol;Acc:MGI:103262]	0.3	ENSMUSG00000053110;ENSMUSP00000069554;ENSMUSP00000083772;ENSMUSP00000133959;ENSMUSP00000134007;ENSMUSP00000134237;ENSMUSP00000134250;22601;Yap1;MGI:103262;NP_001164618;NP_033560;NM_001171147;NM_009534;Yap;Yki;yorkie;P46938;YAP1_MOUSE;	blood vessel morphogenesis; canonical Wnt signaling pathway; embryonic heart tube development; embryonic heart tube morphogenesis; embryonic organ morphogenesis; epidermis development; epithelial cell proliferation; epithelial tube morphogenesis; heart morphogenesis; hippo signaling; lateral mesoderm development; mesoderm development; notochord development; paraxial mesoderm development; positive…	http://www.ncbi.nlm.nih.gov/sites/entrez?db=gene&cmd=search&term=22601
Ripk1	receptor (TNFRSF)-interacting serine-threonine kinase 1 [Source:MGI Symbol;Acc:MGI:108212]	0.3	ENSMUSG00000021408;ENSMUSP00000021844;ENSMUSP00000128511;ENSMUSP00000129831;19766;Ripk1;MGI:108212;NP_033094;NM_009068;Rinp;Q60855;RIPK1_MOUSE;	positive regulation of leukocyte differentiation; positive regulation of sequence-specific DNA binding transcription factor activity; regulation of leukocyte differentiation	http://www.ncbi.nlm.nih.gov/sites/entrez?db=gene&cmd=search&term=19766
Sox2	SRY-box containing gene 2 [Source:MGI Symbol;Acc:MGI:98364]	0.3	ENSMUSG00000074637;ENSMUSP00000096755;20674;Sox2;MGI:98364;NP_035573;NM_011443;lcc;Sox-2;ysb;	branching morphogenesis of an epithelial tube; camera-type eye development; camera-type eye morphogenesis; canonical Wnt signaling pathway; cell fate commitment; cell fate specification; central nervous system neuron differentiation; cerebral cortex development; diencephalon development; ear development; embryonic organ morphogenesis; endocrine system development; endoderm development; endoderm f…	http://www.ncbi.nlm.nih.gov/sites/entrez?db=gene&cmd=search&term=20674
Shh	sonic hedgehog [Source:MGI Symbol;Acc:MGI:98297]	0.3	ENSMUSG00000002633;ENSMUSP00000002708;20423;Shh;MGI:98297;NP_033196;NM_009170;Hhg1;Hxl3;M100081;Q62226;SHH_MOUSE;	alpha-beta T cell activation; alpha-beta T cell differentiation; anterior/posterior pattern specification; appendage development; appendage morphogenesis; blood vessel morphogenesis; branching morphogenesis of an epithelial tube; camera-type eye development; canonical Wnt signaling pathway; cell differentiation in spinal cord; cell fate commitment; cell fate specification; central nervous system …	http://www.ncbi.nlm.nih.gov/sites/entrez?db=gene&cmd=search&term=20423
Neo1	neogenin [Source:MGI Symbol;Acc:MGI:1097159]	0.29	ENSMUSG00000032340;ENSMUSP00000063656;18007;Neo1;MGI:1097159;NP_001036217;NP_032710;NM_001042752;NM_008684;Igdcc2;	iron ion homeostasis; muscle cell differentiation; myotube differentiation; striated muscle cell differentiation; transition metal ion homeostasis	http://www.ncbi.nlm.nih.gov/sites/entrez?db=gene&cmd=search&term=18007
Mdfi	MyoD family inhibitor [Source:MGI Symbol;Acc:MGI:107687]	0.28	ENSMUSG00000032717;ENSMUSP00000037888;ENSMUSP00000069915;ENSMUSP00000108905;ENSMUSP00000114581;ENSMUSP00000114930;ENSMUSP00000117665;ENSMUSP00000120454;17240;Mdfi;MGI:107687;NP_001103443;NP_001263319;NP_034913;NM_001109973;NM_010783;I-mf;I-mfa;MDFI_MOUSE;P70331;	cell differentiation involved in embryonic placenta development; dorsal/ventral axis specification; embryonic organ morphogenesis; embryonic placenta development; embryonic skeletal system development; negative regulation of Wnt signaling pathway; placenta development; regulation of Wnt signaling pathway; trophoblast giant cell differentiation; Wnt signaling pathway	http://www.ncbi.nlm.nih.gov/sites/entrez?db=gene&cmd=search&term=17240
Alx4	aristaless-like homeobox 4 [Source:MGI Symbol;Acc:MGI:108359]	0.28	ENSMUSG00000040310;ENSMUSP00000047962;ENSMUSP00000106885;11695;Alx4;MGI:108359;NP_031468;NM_007442;ALX4_MOUSE;O35137;	anterior/posterior pattern specification; appendage development; appendage morphogenesis; digestive system development; digestive tract development; embryonic appendage morphogenesis; embryonic digit morphogenesis; embryonic hindlimb morphogenesis; embryonic limb morphogenesis; embryonic organ morphogenesis; embryonic skeletal system development; epidermis development; hair cycle; hair cycle proc…	http://www.ncbi.nlm.nih.gov/sites/entrez?db=gene&cmd=search&term=11695
Kpna2	karyopherin (importin) alpha 2 [Source:MGI Symbol;Acc:MGI:103561]	0.26	ENSMUSG00000018362;ENSMUSP00000018506;ENSMUSP00000102379;ENSMUSP00000114636;ENSMUSP00000118679;ENSMUSP00000121655;ENSMUSP00000122983;16647;Kpna2;MGI:103561;NP_034785;NM_010655;m-importin;m-importin-alpha-P1;pendulin;Rch1;		http://www.ncbi.nlm.nih.gov/sites/entrez?db=gene&cmd=search&term=16647
Hmgn3	high mobility group nucleosomal binding domain 3 [Source:MGI Symbol;Acc:MGI:2138069]	0.26	ENSMUSG00000066456;ENSMUSP00000124278;ENSMUSP00000125616;94353;Hmgn3;MGI:2138069;NP_080398;NP_778249;NM_026122;NM_175074;HMGN3a;HMGN3b;TRIP7;HMGN3_MOUSE;Q9DCB1;	positive regulation of sequence-specific DNA binding transcription factor activity	http://www.ncbi.nlm.nih.gov/sites/entrez?db=gene&cmd=search&term=94353
Fzd2	frizzled homolog 2 (Drosophila) [Source:MGI Symbol;Acc:MGI:1888513]	0.25	ENSMUSG00000050288;ENSMUSP00000091463;57265;Fzd2;MGI:1888513;NP_065256;NM_020510;Fz10;Mfz10;Mfz10a;FZD2_MOUSE;Q9JIP6;	canonical Wnt signaling pathway; ear development; embryonic organ morphogenesis; establishment of planar polarity involved in neural tube closure; establishment of planar polarity of embryonic epithelium; G-protein coupled receptor signaling pathway coupled to cGMP nucleotide second messenger; heart morphogenesis; inner ear development; palate development; planar cell polarity pathway involved in…	http://www.ncbi.nlm.nih.gov/sites/entrez?db=gene&cmd=search&term=57265
E2f4	E2F transcription factor 4 [Source:MGI Symbol;Acc:MGI:103012]	0.25	ENSMUSG00000014859;ENSMUSP00000015003;104394;E2f4;MGI:103012;NP_683754;NM_148952;E2F4_MOUSE;Q8R0K9;		http://www.ncbi.nlm.nih.gov/sites/entrez?db=gene&cmd=search&term=104394

## Sheet: Functions
Feature	FDR	Genes in network	Genes in genome
forebrain development	5.80762e-11	15	282
embryonic organ morphogenesis	1.21419e-08	13	279
cell fate specification	1.21419e-08	9	80
cell fate commitment	1.96698e-08	12	236
neural precursor cell proliferation	7.33734e-06	8	118
paraxial mesoderm development	7.33734e-06	5	19
stem cell proliferation	1.3878e-05	8	133
Wnt signaling pathway	1.3878e-05	10	267
hippo signaling	1.40286e-05	5	23
neuroblast proliferation	2.1695e-05	6	53
epithelial tube morphogenesis	2.96712e-05	10	299
embryonic heart tube morphogenesis	3.15151e-05	6	58
mesoderm development	3.31307e-05	7	103
lateral mesoderm development	3.31307e-05	4	11
telencephalon development	4.44899e-05	8	168
diencephalon development	4.74752e-05	6	65
neuron fate commitment	6.4263e-05	6	69
embryonic heart tube development	7.85658e-05	6	72
regulation of Wnt signaling pathway	9.49787e-05	8	191
canonical Wnt signaling pathway	0.000119068	8	198
positive regulation of neural precursor cell proliferation	0.000126236	5	41
anterior/posterior pattern specification	0.000126236	8	202
positive regulation of neuron differentiation	0.00014488	6	83
stem cell differentiation	0.000170558	9	296
regulation of canonical Wnt signaling pathway	0.000170558	7	143
myotube differentiation	0.000269657	6	94
digestive tract development	0.00035333	6	99
central nervous system neuron differentiation	0.000386228	7	164
negative regulation of lymphocyte proliferation	0.000404963	5	55
negative regulation of mononuclear cell proliferation	0.000404963	5	55
negative regulation of leukocyte proliferation	0.000466	5	57
branching morphogenesis of an epithelial tube	0.000466	7	172
pallium development	0.000495705	6	109
digestive system development	0.000495705	6	109
gliogenesis	0.000557112	7	179
regulation of neural precursor cell proliferation	0.000982183	5	68
respiratory system development	0.00100014	7	197
heart morphogenesis	0.00112104	7	202
morphogenesis of a branching epithelium	0.00112104	7	202
positive regulation of cell development	0.00129503	7	208
muscle organ development	0.00129503	8	298
striated muscle cell differentiation	0.00144516	7	213
muscle fiber development	0.00144516	5	76
morphogenesis of a branching structure	0.00145675	7	214
gastrulation	0.0015516	6	139
osteoblast differentiation	0.00164882	6	141
palate development	0.00179602	5	81
cerebral cortex development	0.00186861	5	82
epidermis development	0.0019866	7	228
glial cell differentiation	0.00200709	6	148
hair follicle development	0.00202082	5	85
molting cycle process	0.00202082	5	85
hair cycle process	0.00202082	5	85
foregut morphogenesis	0.00205007	3	12
regulation of embryonic development	0.00206292	5	86
regulation of organ morphogenesis	0.00219069	6	154
transcription regulatory region sequence-specific DNA binding	0.00219069	6	154
regulation of stem cell proliferation	0.00219069	5	88
limb development	0.00239658	6	158
appendage development	0.00239658	6	158
regulation of epithelial cell proliferation	0.00239658	7	242
hair cycle	0.00264576	5	93
molting cycle	0.00264576	5	93
negative regulation of T cell proliferation	0.0027735	4	44
regulation of epithelial cell differentiation	0.0028461	5	95
skeletal muscle tissue development	0.00293929	6	166
notochord development	0.00334598	3	15
hypothalamus development	0.00334598	3	15
alpha-beta T cell activation	0.00339581	5	100
lung development	0.00339581	6	172
camera-type eye development	0.00339832	7	262
negative regulation of lymphocyte activation	0.00346567	5	101
respiratory tube development	0.00347601	6	174
regulation of cysteine-type endopeptidase activity involved in apoptotic process	0.00415797	6	180
tongue development	0.00451497	3	17
digestive tract morphogenesis	0.00457701	4	52
regulation of striated muscle tissue development	0.00512743	5	111
regulation of muscle tissue development	0.00518278	5	113
muscle cell differentiation	0.00518278	7	284
regulation of muscle organ development	0.00518278	5	113
skeletal muscle fiber development	0.00518278	4	55
photoreceptor cell differentiation	0.00518278	4	55
regulation of cysteine-type endopeptidase activity	0.00518278	6	191
myoblast differentiation	0.00518278	4	55
epithelial cell proliferation	0.00522656	7	288
endoderm development	0.00538585	4	56
negative regulation of Wnt signaling pathway	0.00538585	5	115
stem cell development	0.00549899	6	195
negative regulation of leukocyte activation	0.00572193	5	117
myotube cell development	0.00597819	4	58
positive regulation of leukocyte differentiation	0.00607285	5	119
regulation of skeletal muscle tissue development	0.00669234	4	60
positive regulation of neuroblast proliferation	0.00698725	3	21
negative regulation of alpha-beta T cell activation	0.00698725	3	21
negative regulation of cell activation	0.00701755	5	124
striated muscle cell development	0.00701755	5	124
regulation of leukocyte differentiation	0.00708356	6	208
oligodendrocyte differentiation	0.00708356	4	62
embryonic skeletal system development	0.00708356	5	125
neuron migration	0.00776802	5	128
tube formation	0.00776802	5	128
negative regulation of neuron differentiation	0.00880528	4	66
positive regulation of stem cell proliferation	0.0092532	4	67
eye morphogenesis	0.00963963	5	135
muscle cell development	0.00963963	5	135
epithelial tube branching involved in lung morphogenesis	0.0106263	3	25
skin development	0.0119239	6	232
placenta development	0.0119239	5	142
lymphocyte proliferation	0.012295	6	234
appendage morphogenesis	0.0122975	5	145
mononuclear cell proliferation	0.0122975	6	235
endoderm formation	0.0122975	3	27
cell differentiation involved in embryonic placenta development	0.0122975	3	27
alpha-beta T cell differentiation	0.0122975	4	74
limb morphogenesis	0.0122975	5	145
negative regulation of T cell activation	0.0122975	4	74
neural tube development	0.0125589	5	146
epithelial to mesenchymal transition	0.0132564	4	76
interleukin-4 production	0.0132864	3	28
positive regulation of epithelial to mesenchymal transition	0.0132864	3	28
leukocyte proliferation	0.013643	6	243
gland development	0.0141563	6	245
positive regulation of neurogenesis	0.014791	5	153
positive regulation of Wnt signaling pathway	0.014791	4	79
vasculogenesis	0.0152925	4	80
positive regulation of glial cell differentiation	0.0153726	3	30
regulation of oligodendrocyte differentiation	0.0153726	3	30
regulation of neuroblast proliferation	0.0153726	3	30
formation of primary germ layer	0.0155541	4	81
regulation of myoblast differentiation	0.016723	3	31
regulation of striated muscle cell differentiation	0.0176473	4	84
regulation of lymphocyte proliferation	0.017668	5	161
embryonic hindlimb morphogenesis	0.0179185	3	32
regulation of mononuclear cell proliferation	0.0179185	5	162
negative regulation of canonical Wnt signaling pathway	0.0179309	4	85
negative regulation of response to external stimulus	0.0187027	5	164
inner ear development	0.0200678	5	167
regulation of leukocyte proliferation	0.0200678	5	167
Notch signaling pathway	0.0226883	4	91
ossification	0.0232077	6	275
RNA polymerase II transcription factor binding transcription factor activity	0.0233322	4	92
negative regulation of osteoblast differentiation	0.0238982	3	36
negative regulation of muscle cell differentiation	0.0238982	3	36
blood vessel morphogenesis	0.0239321	6	278
RNA polymerase II distal enhancer sequence-specific DNA binding transcription factor activity	0.0244853	4	94
mesenchymal cell development	0.0244853	4	94
positive regulation of sequence-specific DNA binding transcription factor activity	0.0260539	5	179
lymphocyte differentiation	0.0264644	6	285
regulation of multi-organism process	0.0264644	5	180
regulation of skeletal muscle fiber development	0.0268065	3	38
embryonic placenta development	0.0278	4	98
neural tube formation	0.0287172	4	99
regulation of endopeptidase activity	0.0288421	6	291
camera-type eye morphogenesis	0.0304116	4	101
iron ion homeostasis	0.0304116	3	40
regulation of muscle cell differentiation	0.0313815	4	102
lung morphogenesis	0.0319582	3	41
retina morphogenesis in camera-type eye	0.0319582	3	41
hindlimb morphogenesis	0.0339468	3	42
cellular response to lipid	0.0339468	5	193
endocrine system development	0.0339809	4	105
ear development	0.0343379	5	194
positive regulation of gliogenesis	0.0357139	3	43
mesenchymal cell differentiation	0.0358571	4	107
patterning of blood vessels	0.0401551	3	45
regulation of epithelial to mesenchymal transition	0.0401551	3	45
retina development in camera-type eye	0.0405108	4	111
body morphogenesis	0.042357	3	46
RNA polymerase II regulatory region sequence-specific DNA binding	0.0443119	4	114
positive regulation of cell morphogenesis involved in differentiation	0.0446198	3	47
positive regulation of T cell differentiation in thymus	0.0453761	2	10
regulation of T cell proliferation	0.0453761	4	116
telencephalon regionalization	0.0453761	2	10
immature T cell proliferation	0.0453761	2	10
thalamus development	0.0453761	2	10
regulation of epithelial cell proliferation involved in prostate gland development	0.0453761	2	10
G-protein coupled receptor signaling pathway coupled to cGMP nucleotide second messenger	0.0453761	2	10
embryonic epithelial tube formation	0.0461782	4	117
epithelial tube formation	0.0461782	4	117
hindbrain development	0.0474296	4	118
embryonic foregut morphogenesis	0.0518406	2	11
negative regulation of cytokine production	0.0518406	4	122
regulation of lymphocyte differentiation	0.0518406	4	121
paraxial mesoderm morphogenesis	0.0518406	2	11
cell differentiation in spinal cord	0.0518406	3	51
forebrain neuron differentiation	0.0518406	3	51
negative regulation of immune system process	0.0518406	5	219
RNA polymerase II regulatory region DNA binding	0.0518406	4	122
epithelial cell proliferation involved in prostate gland development	0.0518406	2	11
regulation of kidney development	0.0535676	3	52
heart looping	0.0535676	3	52
skeletal muscle organ development	0.0536529	4	124
embryonic limb morphogenesis	0.0547359	4	125
embryonic appendage morphogenesis	0.0547359	4	125
head development	0.0555014	3	53
determination of heart left/right asymmetry	0.0583449	3	54
positive regulation of skeletal muscle tissue development	0.0595701	2	12
regulation of glial cell differentiation	0.0636349	3	56
mesenchyme development	0.0636349	4	131
regulation of myotube differentiation	0.0636349	3	56
positive regulation of canonical Wnt signaling pathway	0.0666972	3	57
nose development	0.0668738	2	13
regulation of development, heterochronic	0.0668738	2	13
SWI/SNF complex	0.0668738	2	13
negative regulation of alpha-beta T cell differentiation	0.0668738	2	13
endodermal cell fate commitment	0.0668738	2	13
lateral sprouting from an epithelium	0.0668738	2	13
embryonic digit morphogenesis	0.0678271	3	58
positive regulation of epithelial cell proliferation	0.06788	4	135
forebrain generation of neurons	0.0706332	3	59
mesoderm formation	0.0738448	3	60
extracellular matrix assembly	0.0746279	2	14
glial cell fate commitment	0.0746279	2	14
planar cell polarity pathway involved in neural tube closure	0.0746279	2	14
vasculogenesis involved in coronary vascular morphogenesis	0.0746279	2	14
positive regulation of oligodendrocyte differentiation	0.0746279	2	14
regulation of alpha-beta T cell activation	0.0790278	3	62
morphogenesis of embryonic epithelium	0.0807199	4	143
mesoderm morphogenesis	0.0813082	3	63
limbic system development	0.0813082	3	63
pancreas development	0.0813082	3	63
T cell proliferation	0.0813531	4	144
trachea development	0.0814235	2	15
nodal signaling pathway	0.0814235	2	15
regulation of establishment of planar polarity involved in neural tube closure	0.0814235	2	15
negative regulation of myoblast differentiation	0.0814235	2	15
dorsal/ventral axis specification	0.0814235	2	15
establishment of planar polarity involved in neural tube closure	0.0814235	2	15
transition metal ion homeostasis	0.0859527	3	65
endodermal cell differentiation	0.0908873	2	16
establishment of planar polarity of embryonic epithelium	0.0908873	2	16
BAF-type complex	0.0908873	2	16
trophoblast giant cell differentiation	0.0908873	2	16
somite development	0.0959109	3	68

## Sheet: Ineractions
Gene 1	Gene 2	Weight	Network group	Networks
Id3	Notch1	0.0417106	Co-expression	Hovatta-Barlow-2005; Thorrez-Schuit-2008
Supt16	Ssrp1	0.0343433	Co-expression	Gallardo-Castrillon-2007; Thorrez-Schuit-2008
Hccs	Casp9	0.0312167	Co-expression	Hovatta-Barlow-2005
Msi1	Tead2	0.0311408	Co-expression	Gallardo-Castrillon-2007; Tarnavski-Izumo-2004
Notch1	Celsr1	0.0301231	Co-expression	Schreiner-Scott-2009; Thorrez-Schuit-2008
Fzd2	Tgif2	0.0290093	Co-expression	Gallardo-Castrillon-2007; Schreiner-Scott-2009
Tgif2	E2f5	0.028962	Co-expression	Akerblad-Sigvardsson-2005; Tarnavski-Izumo-2004
Mdfi	Sox3	0.0256331	Co-expression	Gallardo-Castrillon-2007
Mdfi	Eomes	0.0245197	Co-expression	Gallardo-Castrillon-2007
Tead3	Prdm1	0.0219445	Co-expression	Gallardo-Castrillon-2007; Thorrez-Schuit-2008
Sox2	Notch1	0.0214904	Co-expression	Schreiner-Scott-2009
Fzd2	Tead2	0.0209626	Co-expression	Akerblad-Sigvardsson-2005; Gallardo-Castrillon-2007; Schreiner-Scott-2009
Nos2	Nfkb1	0.0206752	Co-expression	Rinn-Snyder-2004
Ascl1	Neurog2	0.0197596	Co-expression	Gallardo-Castrillon-2007; Tarnavski-Izumo-2004
Htra2	Tead2	0.0192518	Co-expression	Thorrez-Schuit-2008
Socs1	Pcnt	0.0183041	Co-expression	Hovatta-Barlow-2005; Schreiner-Scott-2009
Msi1	Casp9	0.0176204	Co-expression	Schreiner-Scott-2009
Ywhaz	Arid1a	0.0171205	Co-expression	Schreiner-Scott-2009
Ywhaz	Atp6ap2	0.0169898	Co-expression	Thorrez-Schuit-2008
Casp9	Atp6ap2	0.0168382	Co-expression	Akerblad-Sigvardsson-2005
Gba	Casp9	0.0167385	Co-expression	Thorrez-Schuit-2008
Srsf6	Itch	0.0156104	Co-expression	Tarnavski-Izumo-2004
Casp9	Nos2	0.0154854	Co-expression	Thorrez-Schuit-2008
Eomes	Neurog2	0.0151991	Co-expression	Hovatta-Barlow-2005
Hccs	Mpdz	0.0151437	Co-expression	Rinn-Snyder-2004
Arid1a	Notch1	0.0147541	Co-expression	Thorrez-Schuit-2008
Mdfi	Tgif2	0.0146628	Co-expression	Tarnavski-Izumo-2004
Ripk1	Chd1	0.0143808	Co-expression	Tarnavski-Izumo-2004
Yap1	Nfkb1	0.0143457	Co-expression	Akerblad-Sigvardsson-2005
Alx4	Cdx1	0.014093	Co-expression	Rinn-Snyder-2004
Smad2	Mpdz	0.0140626	Co-expression	Akerblad-Sigvardsson-2005
Mpdz	Notch1	0.0138446	Co-expression	Rinn-Snyder-2004
Tead1	Nos2	0.0135764	Co-expression	Hovatta-Barlow-2005
Gzmb	Prdm1	0.0132225	Co-expression	Gallardo-Castrillon-2007
Msi1	Cdon	0.0131013	Co-expression	Tarnavski-Izumo-2004
Ihh	Prdm1	0.0129467	Co-expression	Hovatta-Barlow-2005
Rax	Socs1	0.0125121	Co-expression	Hovatta-Barlow-2005
Sox2	Xiap	0.0120931	Co-expression	Rinn-Snyder-2004
Mdfi	Tead3	0.0118029	Co-expression	Tarnavski-Izumo-2004
Notch1	Tead2	0.0118021	Co-expression	Hovatta-Barlow-2005
Cdx1	Nos2	0.0114981	Co-expression	Akerblad-Sigvardsson-2005
Mdfi	Cdon	0.0112947	Co-expression	Hovatta-Barlow-2005
Msi1	Lef1	0.0112275	Co-expression	Rinn-Snyder-2004
Tead3	Tead2	0.0108807	Co-expression	Tarnavski-Izumo-2004
Neo1	Shh	0.0108655	Co-expression	Hovatta-Barlow-2005
Fzd2	Dbi	0.0108453	Co-expression	Hovatta-Barlow-2005
Tead4	Tgif2	0.0106784	Co-expression	Hovatta-Barlow-2005
Wdr12	Lef1	0.0105075	Co-expression	Rinn-Snyder-2004
Msi1	Rax	0.0102326	Co-expression	Thorrez-Schuit-2008
Eomes	Ssrp1	0.0100509	Co-expression	Thorrez-Schuit-2008
Htra2	Ssrp1	0.0100049	Co-expression	Thorrez-Schuit-2008
Arid1a	Celsr1	0.00995242	Co-expression	Thorrez-Schuit-2008
Kpna2	Srsf6	0.00959203	Co-expression	Schreiner-Scott-2009
Hmgn3	Ywhaz	0.0095046	Co-expression	Rinn-Snyder-2004
Mdfi	Ascl1	0.00933114	Co-expression	Gallardo-Castrillon-2007
Dner	Atp6ap2	0.00927208	Co-expression	Thorrez-Schuit-2008
Cdx1	Ihh	0.00909838	Co-expression	Gallardo-Castrillon-2007
Dner	Olig2	0.00908093	Co-expression	Rinn-Snyder-2004
Shh	Nos2	0.00897479	Co-expression	Tarnavski-Izumo-2004
Alx4	Htra2	0.00881401	Co-expression	Tarnavski-Izumo-2004
Sox2	Olig2	0.00863757	Co-expression	Thorrez-Schuit-2008
Mdfi	Rax	0.00857946	Co-expression	Akerblad-Sigvardsson-2005
Mdfi	Neurog2	0.00845761	Co-expression	Gallardo-Castrillon-2007
Nde1	Ssrp1	0.00842541	Co-expression	Akerblad-Sigvardsson-2005
Ripk1	Nfkb1	0.00830869	Co-expression	Gallardo-Castrillon-2007
Cdx1	Msi1	0.00824662	Co-expression	Akerblad-Sigvardsson-2005
Ssrp1	Tgif2	0.00779986	Co-expression	Rinn-Snyder-2004
Neo1	Tgif2	0.007612	Co-expression	Akerblad-Sigvardsson-2005
Maged1	Supt16	0.00757652	Co-expression	Rinn-Snyder-2004
E2f4	Arid1a	0.0074925	Co-expression	Gallardo-Castrillon-2007
Socs1	Ascl1	0.00739029	Co-expression	Hovatta-Barlow-2005
Rax	Tgif2	0.0073713	Co-expression	Hovatta-Barlow-2005
Tead2	Tgif2	0.00736668	Co-expression	Gallardo-Castrillon-2007
Rax	Tead3	0.00724709	Co-expression	Schreiner-Scott-2009
Maged1	Gba	0.00719881	Co-expression	Akerblad-Sigvardsson-2005
Socs1	Lef1	0.00711304	Co-expression	Thorrez-Schuit-2008
Sox2	Eomes	0.0069402	Co-expression	Gallardo-Castrillon-2007
Arid1a	Ssrp1	0.00692478	Co-expression	Thorrez-Schuit-2008
Tead3	Eomes	0.00689079	Co-expression	Akerblad-Sigvardsson-2005
Sox2	Atp6ap2	0.00649171	Co-expression	Hovatta-Barlow-2005
Msi1	Nos2	0.00641445	Co-expression	Akerblad-Sigvardsson-2005
Id3	Celsr1	0.0063691	Co-expression	Rinn-Snyder-2004
Shh	Ascl1	0.00635331	Co-expression	Tarnavski-Izumo-2004
E2f4	Notch1	0.00633099	Co-expression	Gallardo-Castrillon-2007
Gzmb	Nfkb1	0.00630197	Co-expression	Gallardo-Castrillon-2007
Fzd2	Gba	0.0062325	Co-expression	Akerblad-Sigvardsson-2005
Ihh	Celsr1	0.00620317	Co-expression	Rinn-Snyder-2004
Fzd2	Celsr1	0.00564273	Co-expression	Thorrez-Schuit-2008
Alx4	Rax	0.00551368	Co-expression	Akerblad-Sigvardsson-2005
Alx4	Ascl1	0.00535703	Co-expression	Schreiner-Scott-2009
E2f4	Tgif2	0.00531796	Co-expression	Thorrez-Schuit-2008
Smad2	Cenpt	0.0051477	Co-expression	Thorrez-Schuit-2008
Kpna2	Nde1	0.00509511	Co-expression	Schreiner-Scott-2009
Maged1	Tead2	0.00475228	Co-expression	Akerblad-Sigvardsson-2005
Fzd2	Neurog2	0.00436358	Co-expression	Gallardo-Castrillon-2007
Tgif2	Cdon	0.00431502	Co-expression	Hovatta-Barlow-2005
Sox2	Ascl1	0.00405645	Co-expression	Gallardo-Castrillon-2007
Fzd2	Maged1	0.00391254	Co-expression	Akerblad-Sigvardsson-2005
Sox2	Neurog2	0.0038217	Co-expression	Gallardo-Castrillon-2007
Msi1	Pcnt	0.00360388	Co-expression	Akerblad-Sigvardsson-2005
Ascl1	Tead2	0.00343533	Co-expression	Gallardo-Castrillon-2007
Tead2	Neurog2	0.00331698	Co-expression	Gallardo-Castrillon-2007
Tead1	Tead3	0.0328653	Co-localization	Siddiqui-Marra-2005
Msi1	E2f5	0.023547	Co-localization	Siddiqui-Marra-2005
Msi1	Sox3	0.0197542	Co-localization	Siddiqui-Marra-2005
Olig2	Ascl1	0.0190014	Co-localization	Siddiqui-Marra-2005
Notch1	Neurog2	0.0170814	Co-localization	Siddiqui-Marra-2005
Cdx1	Arid1a	0.0161955	Co-localization	Siddiqui-Marra-2005
Cdx1	Msi1	0.0156383	Co-localization	Siddiqui-Marra-2005
Fzd2	Celsr1	0.0133465	Co-localization	Siddiqui-Marra-2005
Hmgn3	Notch1	0.012756	Co-localization	Siddiqui-Marra-2005
Tgif2	E2f5	0.0122885	Co-localization	Siddiqui-Marra-2005
Nde1	Supt16	0.0103468	Co-localization	Siddiqui-Marra-2005
Fzd2	Tgif2	0.0102477	Co-localization	Siddiqui-Marra-2005
Cenpt	Ssrp1	0.00874491	Co-localization	Siddiqui-Marra-2005
Ssrp1	Tgif2	0.00548433	Co-localization	Siddiqui-Marra-2005
Fzd2	Tead2	0.00493212	Co-localization	Siddiqui-Marra-2005
Tead2	Tgif2	0.0045972	Co-localization	Siddiqui-Marra-2005
Neo1	Id3	0.00437946	Co-localization	Siddiqui-Marra-2005
Neo1	Maged1	0.00368716	Co-localization	Siddiqui-Marra-2005
Supt16	Ssrp1	0.00352351	Co-localization	Siddiqui-Marra-2005
Msi1	E2f5	0.0389553	Other	Phenotype-MGI
Cdx1	Cdon	0.0229776	Other	Phenotype-MGI
Cdon	Sox3	0.0196801	Other	Phenotype-MGI
Smad2	Rax	0.0183746	Other	Phenotype-MGI
Ripk1	Slc11a2	0.0150756	Other	Phenotype-MGI
Alx4	Smad2	0.0139559	Other	Phenotype-MGI
Slc11a2	Notch1	0.0122159	Other	Phenotype-MGI
Cdx1	Lef1	0.0112088	Other	Phenotype-MGI
Alx4	Rax	0.010766	Other	Phenotype-MGI
Alx4	Mdfi	0.0106162	Other	Phenotype-MGI
Ripk1	Nfkb1	0.0101284	Other	Phenotype-MGI
Mdfi	Ihh	0.00936679	Other	Phenotype-MGI
Yap1	Casp9	0.00880693	Other	Phenotype-MGI
Casp9	Ascl1	0.00871109	Other	Phenotype-MGI
Casp9	Notch1	0.00781781	Other	Phenotype-MGI
Alx4	Ihh	0.00758662	Other	Phenotype-MGI
Gba	Slc11a2	0.00711026	Other	Phenotype-MGI
Alx4	Hccs	0.00690003	Other	Phenotype-MGI
E2f4	Slc11a2	0.00670774	Other	Phenotype-MGI
E2f4	Casp9	0.00660098	Other	Phenotype-MGI
E2f4	Ascl1	0.00636468	Other	Phenotype-MGI
Gba	Ascl1	0.00511277	Other	Phenotype-MGI
Shh	Lef1	0.00312242	Other	Phenotype-MGI
Shh	E2f5	0.00310583	Other	Phenotype-MGI
Shh	Smad2	0.00280527	Other	Phenotype-MGI
Shh	Casp9	0.0027352	Other	Phenotype-MGI
E2f4	Shh	0.00269752	Other	Phenotype-MGI
Shh	Ascl1	0.0026857	Other	Phenotype-MGI
Mdfi	Shh	0.00260277	Other	Phenotype-MGI
Shh	Ihh	0.00249214	Other	Phenotype-MGI
Alx4	Shh	0.00241622	Other	Phenotype-MGI
Shh	Sox3	0.00222638	Other	Phenotype-MGI
Shh	Prdm1	0.00214394	Other	Phenotype-MGI
Shh	Rax	0.00175649	Other	Phenotype-MGI
Atp6ap2	Celsr1	0.921835	Physical&nbsp;interactions	IREF-SMALL-SCALE-STUDIES
Cdx1	Lef1	0.767431	Physical&nbsp;interactions	IREF-INNATEDB; IREF-SMALL-SCALE-STUDIES
Chd1	Ssrp1	0.691658	Physical&nbsp;interactions	IREF-SMALL-SCALE-STUDIES
Hccs	Xiap	0.569072	Physical&nbsp;interactions	IREF-INNATEDB; IREF-SMALL-SCALE-STUDIES
Supt16	Ssrp1	0.526397	Physical&nbsp;interactions	IREF-SMALL-SCALE-STUDIES
Alx4	Lef1	0.513784	Physical&nbsp;interactions	IREF-INNATEDB; IREF-SMALL-SCALE-STUDIES
Notch1	Eomes	0.504003	Physical&nbsp;interactions	IREF-INNATEDB; IREF-SMALL-SCALE-STUDIES
Htra2	Xiap	0.500488	Physical&nbsp;interactions	IREF-INNATEDB; IREF-SMALL-SCALE-STUDIES
Hist1h3b	Sox3	0.494623	Physical&nbsp;interactions	IREF-SMALL-SCALE-STUDIES
Maged1	Xiap	0.489228	Physical&nbsp;interactions	IREF-INNATEDB; IREF-SMALL-SCALE-STUDIES
Ndfip1	Itch	0.452568	Physical&nbsp;interactions	IREF-INNATEDB; IREF-SMALL-SCALE-STUDIES
Kpna2	Lef1	0.441849	Physical&nbsp;interactions	IREF-INNATEDB; IREF-SMALL-SCALE-STUDIES
Id3	Prdm1	0.434717	Physical&nbsp;interactions	IREF-INNATEDB; IREF-SMALL-SCALE-STUDIES
Ascl1	Neurog2	0.4189	Physical&nbsp;interactions	IREF-SMALL-SCALE-STUDIES
Mdfi	Lef1	0.383686	Physical&nbsp;interactions	IREF-INNATEDB; IREF-SMALL-SCALE-STUDIES
Arid1a	E2f5	0.360332	Physical&nbsp;interactions	IREF-SMALL-SCALE-STUDIES
Wdr12	Notch1	0.356516	Physical&nbsp;interactions	IREF-SMALL-SCALE-STUDIES
Prdm1	Eomes	0.356343	Physical&nbsp;interactions	IREF-INNATEDB; IREF-SMALL-SCALE-STUDIES
Ihh	Cdon	0.336794	Physical&nbsp;interactions	IREF-SMALL-SCALE-STUDIES
Nde1	Pcnt	0.291754	Physical&nbsp;interactions	IREF-SMALL-SCALE-STUDIES
Arid1b	E2f5	0.277521	Physical&nbsp;interactions	IREF-SMALL-SCALE-STUDIES
Yap1	Tead3	0.275124	Physical&nbsp;interactions	IREF-SMALL-SCALE-STUDIES
Olig2	Neurog2	0.265642	Physical&nbsp;interactions	IREF-SMALL-SCALE-STUDIES
Mpdz	Tead2	0.255395	Physical&nbsp;interactions	IREF-SMALL-SCALE-STUDIES
Smad2	Itch	0.25322	Physical&nbsp;interactions	IREF-INNATEDB; IREF-SMALL-SCALE-STUDIES
Dner	Notch1	0.240158	Physical&nbsp;interactions	IREF-SMALL-SCALE-STUDIES
Ripk1	Itch	0.236561	Physical&nbsp;interactions	IREF-INNATEDB; IREF-SMALL-SCALE-STUDIES
Itch	Notch1	0.231813	Physical&nbsp;interactions	IREF-INNATEDB; IREF-SMALL-SCALE-STUDIES
Casp9	Cdon	0.190967	Physical&nbsp;interactions	IREF-SMALL-SCALE-STUDIES
Nfkb1	Eomes	0.182994	Physical&nbsp;interactions	IREF-INNATEDB; IREF-SMALL-SCALE-STUDIES
Xiap	Notch1	0.152799	Physical&nbsp;interactions	IREF-INNATEDB; IREF-SMALL-SCALE-STUDIES
E2f4	Arid1a	0.15161	Physical&nbsp;interactions	IREF-SMALL-SCALE-STUDIES
Socs1	Pcnt	0.145861	Physical&nbsp;interactions	IREF-SMALL-SCALE-STUDIES
Yap1	Tead2	0.141895	Physical&nbsp;interactions	IREF-SMALL-SCALE-STUDIES
Smad2	Lef1	0.132089	Physical&nbsp;interactions	IREF-INNATEDB; IREF-SMALL-SCALE-STUDIES
Shh	Cdon	0.131632	Physical&nbsp;interactions	IREF-SMALL-SCALE-STUDIES
Lef1	Notch1	0.126043	Physical&nbsp;interactions	IREF-INNATEDB; IREF-SMALL-SCALE-STUDIES
Neo1	Cdon	0.119789	Physical&nbsp;interactions	IREF-SMALL-SCALE-STUDIES
E2f4	Arid1b	0.116767	Physical&nbsp;interactions	IREF-SMALL-SCALE-STUDIES
Nos2	Notch1	0.109008	Physical&nbsp;interactions	IREF-INNATEDB; IREF-SMALL-SCALE-STUDIES
Gzmb	Notch1	0.0952305	Physical&nbsp;interactions	IREF-INNATEDB; IREF-SMALL-SCALE-STUDIES
Yap1	Tead4	0.0890827	Physical&nbsp;interactions	IREF-SMALL-SCALE-STUDIES
Yap1	Tead1	0.08501	Physical&nbsp;interactions	IREF-SMALL-SCALE-STUDIES
Nos2	Nfkb1	0.0381934	Physical&nbsp;interactions	IREF-INNATEDB; IREF-SMALL-SCALE-STUDIES
Gzmb	Nfkb1	0.03372	Physical&nbsp;interactions	IREF-INNATEDB; IREF-SMALL-SCALE-STUDIES
Ripk1	Htra2	0.0331819	Physical&nbsp;interactions	IREF-SMALL-SCALE-STUDIES
Yap1	Mpdz	0.0237161	Physical&nbsp;interactions	IREF-SMALL-SCALE-STUDIES
Ripk1	Nfkb1	0.0138799	Physical&nbsp;interactions	IREF-SMALL-SCALE-STUDIES
Yap1	Smad2	0.012528	Physical&nbsp;interactions	IREF-SMALL-SCALE-STUDIES
Yap1	Ywhaz	0.011838	Physical&nbsp;interactions	IREF-SMALL-SCALE-STUDIES
Shh	Ihh	0.308886	Predicted	PPI-OPHID
Ywhaz	Hmgn2	0.245712	Predicted	PPI-OPHID
Slc11a2	Celsr1	0.238876	Predicted	PPI-OPHID
Gba	Celsr1	0.238876	Predicted	PPI-OPHID
Gba	Slc11a2	0.238876	Predicted	PPI-OPHID
Rax	Sox3	0.182916	Predicted	PPI-OPHID
Cenpt	Dbi	0.164548	Predicted	PPI-OPHID
Srsf6	Dbi	0.16127	Predicted	PPI-OPHID
Tead4	Tead3	0.136484	Predicted	PPI-OPHID
Sox2	Sox3	0.103739	Predicted	PPI-OPHID
Sox2	Rax	0.103739	Predicted	PPI-OPHID
Tead1	Tead3	0.0710214	Predicted	PPI-OPHID
Tead4	Tead1	0.0653368	Predicted	PPI-OPHID
Tead3	Tead2	0.0523647	Predicted	PPI-OPHID
Tead4	Tead2	0.0481442	Predicted	PPI-OPHID
Id3	Ascl1	0.0468631	Predicted	PPI-OPHID
Htra2	Casp9	0.0456642	Predicted	PPI-OPHID
E2f4	E2f5	0.042481	Predicted	PPI-OPHID
Tead1	Ascl1	0.0416228	Predicted	PPI-OPHID
Tead1	Tead2	0.0382614	Predicted	PPI-OPHID
Alx4	Notch1	0.0253858	Predicted	PPI-OPHID
Arid1b	Arid1a	0.0245548	Predicted	PPI-OPHID
Kpna2	Alx4	0.0235096	Predicted	PPI-OPHID
Supt16	Ssrp1	0.0223045	Predicted	PPI-OPHID
Srsf6	Ssrp1	0.0212853	Predicted	PPI-OPHID
Srsf6	Supt16	0.0205888	Predicted	PPI-OPHID
Tgif2	E2f5	0.0186056	Predicted	PPI-OPHID
E2f4	Tgif2	0.0169013	Predicted	PPI-OPHID
Chd1	Tgif2	0.0163072	Predicted	PPI-OPHID
Maged1	Htra2	0.016095	Predicted	PPI-OPHID
Chd1	E2f5	0.0155745	Predicted	PPI-OPHID
Yap1	Nos2	0.0153546	Predicted	PPI-OPHID
Neo1	Xiap	0.0145411	Predicted	PPI-OPHID
Htra2	Xiap	0.0127765	Predicted	PPI-OPHID
Neo1	Casp9	0.0122643	Predicted	PPI-OPHID
Gzmb	Xiap	0.0112547	Predicted	PPI-OPHID
Arid1a	Notch1	0.0106767	Predicted	PPI-OPHID
Lef1	Prdm1	0.0106748	Predicted	PPI-OPHID
Ssrp1	Dbi	0.0101842	Predicted	PPI-OPHID
Kpna2	Id3	0.00991916	Predicted	PPI-OPHID
Supt16	Dbi	0.00985091	Predicted	PPI-OPHID
Kpna2	Arid1a	0.00755195	Predicted	PPI-OPHID
Wdr12	Ssrp1	0.00690092	Predicted	PPI-OPHID
Wdr12	Supt16	0.00636381	Predicted	PPI-OPHID
Kpna2	Arid1b	0.00630655	Predicted	PPI-OPHID
Smad2	Celsr1	0.006241	Predicted	PPI-OPHID
Smad2	Slc11a2	0.006241	Predicted	PPI-OPHID
Smad2	Gba	0.006241	Predicted	PPI-OPHID
Ripk1	Nfkb1	0.00600743	Predicted	PPI-OPHID
Alx4	Smad2	0.00512072	Predicted	PPI-OPHID
Kpna2	Notch1	0.00451342	Predicted	PPI-OPHID
Smad2	Ascl1	0.00365294	Predicted	PPI-OPHID
Smad2	Tgif2	0.00236698	Predicted	PPI-OPHID
E2f4	Smad2	0.0021252	Predicted	PPI-OPHID
Kpna2	Smad2	0.00182057	Predicted	PPI-OPHID
Smad2	Tead1	0.00180697	Predicted	PPI-OPHID
Kpna2	Nfkb1	0.00180411	Predicted	PPI-OPHID
Arid1b	Nfkb1	0.0017434	Predicted	PPI-OPHID
Nfkb1	Lef1	0.00152323	Predicted	PPI-OPHID
Yap1	Smad2	0.00128482	Predicted	PPI-OPHID
Nfkb1	Notch1	0.00124095	Predicted	PPI-OPHID
Smad2	Lef1	0.00119645	Predicted	PPI-OPHID
Smad2	Notch1	0.00101078	Predicted	PPI-OPHID
Shh	Ihh	0.441915	Shared&nbsp;protein&nbsp;domains	INTERPRO
Tead3	Tead2	0.384779	Shared&nbsp;protein&nbsp;domains	INTERPRO
Tead1	Tead2	0.384779	Shared&nbsp;protein&nbsp;domains	INTERPRO
Tead1	Tead3	0.384779	Shared&nbsp;protein&nbsp;domains	INTERPRO
Tead4	Tead2	0.204618	Shared&nbsp;protein&nbsp;domains	INTERPRO
Tead4	Tead3	0.204618	Shared&nbsp;protein&nbsp;domains	INTERPRO
Tead4	Tead1	0.204618	Shared&nbsp;protein&nbsp;domains	INTERPRO
Hmgn3	Hmgn2	0.166667	Shared&nbsp;protein&nbsp;domains	INTERPRO
Arid1b	Arid1a	0.128556	Shared&nbsp;protein&nbsp;domains	INTERPRO
E2f4	E2f5	0.11446	Shared&nbsp;protein&nbsp;domains	INTERPRO
Supt16	Ssrp1	0.088046	Shared&nbsp;protein&nbsp;domains	INTERPRO
Sox2	Sox3	0.0399718	Shared&nbsp;protein&nbsp;domains	INTERPRO
Alx4	Rax	0.0257263	Shared&nbsp;protein&nbsp;domains	INTERPRO
Lef1	Ssrp1	0.018058	Shared&nbsp;protein&nbsp;domains	INTERPRO
Yap1	Itch	0.0180057	Shared&nbsp;protein&nbsp;domains	INTERPRO
Sox2	Ssrp1	0.0177737	Shared&nbsp;protein&nbsp;domains	INTERPRO
Dner	Notch1	0.0177666	Shared&nbsp;protein&nbsp;domains	INTERPRO
Sox2	Lef1	0.0171772	Shared&nbsp;protein&nbsp;domains	INTERPRO
Olig2	Pcnt	0.0138994	Shared&nbsp;protein&nbsp;domains	INTERPRO
Ssrp1	Sox3	0.013888	Shared&nbsp;protein&nbsp;domains	INTERPRO
Cenpt	Hist1h3b	0.0137942	Shared&nbsp;protein&nbsp;domains	INTERPRO
Ascl1	Pcnt	0.0135627	Shared&nbsp;protein&nbsp;domains	INTERPRO
Lef1	Sox3	0.0134219	Shared&nbsp;protein&nbsp;domains	INTERPRO
Id3	Pcnt	0.0129799	Shared&nbsp;protein&nbsp;domains	INTERPRO
Neo1	Cdon	0.0116455	Shared&nbsp;protein&nbsp;domains	INTERPRO
Neurog2	Pcnt	0.0104141	Shared&nbsp;protein&nbsp;domains	INTERPRO
Olig2	Ascl1	0.00943297	Shared&nbsp;protein&nbsp;domains	INTERPRO
Id3	Olig2	0.00902763	Shared&nbsp;protein&nbsp;domains	INTERPRO
Id3	Ascl1	0.00880893	Shared&nbsp;protein&nbsp;domains	INTERPRO
Nfkb1	Eomes	0.00852033	Shared&nbsp;protein&nbsp;domains	INTERPRO
Htra2	Gzmb	0.00823786	Shared&nbsp;protein&nbsp;domains	INTERPRO
Olig2	Neurog2	0.00724307	Shared&nbsp;protein&nbsp;domains	INTERPRO
Ascl1	Neurog2	0.00706759	Shared&nbsp;protein&nbsp;domains	INTERPRO
Ripk1	Nfkb1	0.00691208	Shared&nbsp;protein&nbsp;domains	INTERPRO
Id3	Neurog2	0.0067639	Shared&nbsp;protein&nbsp;domains	INTERPRO
Msi1	Srsf6	0.00510177	Shared&nbsp;protein&nbsp;domains	INTERPRO

## Sheet: Networks
Group	Name	Weight	Reference	PubMed	Source	Note	Tags
Co-expression	Hovatta-Barlow-2005	0.0618	Glyoxalase 1 and glutathione reductase 1 regulate anxiety in mice.. Hovatta et al. (2005). Nature.	http://www.ncbi.nlm.nih.gov/pubmed/16244648	Pearson correlation with 277,624 interactions from GEO	brain
Co-expression	Thorrez-Schuit-2008	0.0419	Using ribosomal protein genes as reference: a tale of caution.. Thorrez et al. (2008). PLoS One.	http://www.ncbi.nlm.nih.gov/pubmed/18365009	Pearson correlation with 655,681 interactions from GEO	c57bl
Co-expression	Akerblad-Sigvardsson-2005	0.028	Gene expression analysis suggests that EBF-1 and PPARgamma2 induce adipogenesis of NIH-3T3 cells with similar efficiency and kinetics.. Akerblad et al. (2005). Physiol Genomics.	http://www.ncbi.nlm.nih.gov/pubmed/16106032	Pearson correlation with 259,935 interactions from GEO	cell proliferation transcription factors cultured cells fibroblasts cell line
Co-expression	Schreiner-Scott-2009	0.0278	Microarray analysis of murine limb bud ectoderm and mesoderm after exposure to cadmium or acetazolamide.. Schreiner et al. (2009). Birth Defects Res A Clin Mol Teratol.	http://www.ncbi.nlm.nih.gov/pubmed/19274763	Pearson correlation with 273,850 interactions from GEO	c57bl
Co-expression	Tarnavski-Izumo-2004	0.0219	Mouse cardiac surgery: comprehensive techniques for the generation of mouse models of human diseases and their application for genomic studies.. Tarnavski et al. (2004). Physiol Genomics.	http://www.ncbi.nlm.nih.gov/pubmed/14679301	Pearson correlation with 285,845 interactions from GEO	muscle disease
Co-expression	Gallardo-Castrillon-2007	0.0152	Genomewide discovery and classification of candidate ovarian fertility genes in the mouse.. Gallardo et al. (2007). Genetics.	http://www.ncbi.nlm.nih.gov/pubmed/17660561	Pearson correlation with 608,928 interactions from GEO	cell proliferation transcription factors ovary knockout localization
Co-expression	Rinn-Snyder-2004	0.0117	Major molecular differences between mammalian sexes are involved in drug metabolism and renal function.. Rinn et al. (2004). Dev Cell.	http://www.ncbi.nlm.nih.gov/pubmed/15177028	Pearson correlation with 430,465 interactions from GEO	brain testis ovary kidney liver
Co-localization	Siddiqui-Marra-2005	0.0686	A mouse atlas of gene expression: large-scale digital gene-expression profiles from precisely defined developing C57BL/6J mouse tissues and cells.. Siddiqui et al. (2005). Proc Natl Acad Sci U S A.	http://www.ncbi.nlm.nih.gov/pubmed/16352711	with 624,091 interactions from MouseFunc	c57bl development transcription factors
Other	Phenotype-MGI	0.0373	The mouse genome database (MGD): new features facilitating a model system.. Eppig et al. (2007). Nucleic Acids Res.	http://www.ncbi.nlm.nih.gov/pubmed/17135206	with 137,978 interactions from MouseFunc	knockout disease
Physical interactions	IREF-INNATEDB	0.6032			Direct interaction with 1,165 interactions from iRefIndex
Physical interactions	IREF-SMALL-SCALE-STUDIES	0.0368			Direct interaction with 14,374 interactions from iRefIndex
Predicted	PPI-OPHID	0.0312	Online predicted human interaction database.. Brown et al. (2005). Bioinformatics.	http://www.ncbi.nlm.nih.gov/pubmed/15657099	with 272,711 interactions from MouseFunc
Shared protein domains	INTERPRO	0.0145			Pearson correlation with 649,069 interactions from InterPro

## Sheet: NetworkText
# Organism: M. musculus
# Application version: 3.1.2.7
# Database version: 1 June 2014 20:00:00
# Network generated on: 27 July 2014
# Author: GeneMANIA (genemania.org)
# Notes: Network weight reflects the data source relevance for predicting the function of interest
Entity 1	Entity 2	Weight	Network group	Networks
Id3	Notch1	0.0417106	Co-expression	[Hovatta-Barlow-2005, Thorrez-Schuit-2008]
Supt16	Ssrp1	0.0343433	Co-expression	[Gallardo-Castrillon-2007, Thorrez-Schuit-2008]
Hccs	Casp9	0.0312167	Co-expression	[Hovatta-Barlow-2005]
Msi1	Tead2	0.0311408	Co-expression	[Gallardo-Castrillon-2007, Tarnavski-Izumo-2004]
Notch1	Celsr1	0.0301231	Co-expression	[Schreiner-Scott-2009, Thorrez-Schuit-2008]
Fzd2	Tgif2	0.0290093	Co-expression	[Gallardo-Castrillon-2007, Schreiner-Scott-2009]
Tgif2	E2f5	0.028962	Co-expression	[Akerblad-Sigvardsson-2005, Tarnavski-Izumo-2004]
Mdfi	Sox3	0.0256331	Co-expression	[Gallardo-Castrillon-2007]
Mdfi	Eomes	0.0245197	Co-expression	[Gallardo-Castrillon-2007]
Tead3	Prdm1	0.0219445	Co-expression	[Gallardo-Castrillon-2007, Thorrez-Schuit-2008]
Sox2	Notch1	0.0214904	Co-expression	[Schreiner-Scott-2009]
Fzd2	Tead2	0.0209626	Co-expression	[Akerblad-Sigvardsson-2005, Gallardo-Castrillon-2007, Schreiner-Scott-2009]
Nos2	Nfkb1	0.0206752	Co-expression	[Rinn-Snyder-2004]
Ascl1	Neurog2	0.0197596	Co-expression	[Gallardo-Castrillon-2007, Tarnavski-Izumo-2004]
Htra2	Tead2	0.0192518	Co-expression	[Thorrez-Schuit-2008]
Socs1	Pcnt	0.0183041	Co-expression	[Hovatta-Barlow-2005, Schreiner-Scott-2009]
Msi1	Casp9	0.0176204	Co-expression	[Schreiner-Scott-2009]
Ywhaz	Arid1a	0.0171205	Co-expression	[Schreiner-Scott-2009]
Ywhaz	Atp6ap2	0.0169898	Co-expression	[Thorrez-Schuit-2008]
Casp9	Atp6ap2	0.0168382	Co-expression	[Akerblad-Sigvardsson-2005]
Gba	Casp9	0.0167385	Co-expression	[Thorrez-Schuit-2008]
Srsf6	Itch	0.0156104	Co-expression	[Tarnavski-Izumo-2004]
Casp9	Nos2	0.0154854	Co-expression	[Thorrez-Schuit-2008]
Eomes	Neurog2	0.0151991	Co-expression	[Hovatta-Barlow-2005]
Hccs	Mpdz	0.0151437	Co-expression	[Rinn-Snyder-2004]
Arid1a	Notch1	0.0147541	Co-expression	[Thorrez-Schuit-2008]
Mdfi	Tgif2	0.0146628	Co-expression	[Tarnavski-Izumo-2004]
Ripk1	Chd1	0.0143808	Co-expression	[Tarnavski-Izumo-2004]
Yap1	Nfkb1	0.0143457	Co-expression	[Akerblad-Sigvardsson-2005]
Alx4	Cdx1	0.014093	Co-expression	[Rinn-Snyder-2004]
Smad2	Mpdz	0.0140626	Co-expression	[Akerblad-Sigvardsson-2005]
Mpdz	Notch1	0.0138446	Co-expression	[Rinn-Snyder-2004]
Tead1	Nos2	0.0135764	Co-expression	[Hovatta-Barlow-2005]
Gzmb	Prdm1	0.0132225	Co-expression	[Gallardo-Castrillon-2007]
Msi1	Cdon	0.0131013	Co-expression	[Tarnavski-Izumo-2004]
Ihh	Prdm1	0.0129467	Co-expression	[Hovatta-Barlow-2005]
Rax	Socs1	0.0125121	Co-expression	[Hovatta-Barlow-2005]
Sox2	Xiap	0.0120931	Co-expression	[Rinn-Snyder-2004]
Mdfi	Tead3	0.0118029	Co-expression	[Tarnavski-Izumo-2004]
Notch1	Tead2	0.0118021	Co-expression	[Hovatta-Barlow-2005]
Cdx1	Nos2	0.0114981	Co-expression	[Akerblad-Sigvardsson-2005]
Mdfi	Cdon	0.0112947	Co-expression	[Hovatta-Barlow-2005]
Msi1	Lef1	0.0112275	Co-expression	[Rinn-Snyder-2004]
Tead3	Tead2	0.0108807	Co-expression	[Tarnavski-Izumo-2004]
Neo1	Shh	0.0108655	Co-expression	[Hovatta-Barlow-2005]
Fzd2	Dbi	0.0108453	Co-expression	[Hovatta-Barlow-2005]
Tead4	Tgif2	0.0106784	Co-expression	[Hovatta-Barlow-2005]
Wdr12	Lef1	0.0105075	Co-expression	[Rinn-Snyder-2004]
Msi1	Rax	0.0102326	Co-expression	[Thorrez-Schuit-2008]
Eomes	Ssrp1	0.0100509	Co-expression	[Thorrez-Schuit-2008]
Htra2	Ssrp1	0.0100049	Co-expression	[Thorrez-Schuit-2008]
Arid1a	Celsr1	0.00995242	Co-expression	[Thorrez-Schuit-2008]
Kpna2	Srsf6	0.00959203	Co-expression	[Schreiner-Scott-2009]
Hmgn3	Ywhaz	0.0095046	Co-expression	[Rinn-Snyder-2004]
Mdfi	Ascl1	0.00933114	Co-expression	[Gallardo-Castrillon-2007]
Dner	Atp6ap2	0.00927208	Co-expression	[Thorrez-Schuit-2008]
Cdx1	Ihh	0.00909838	Co-expression	[Gallardo-Castrillon-2007]
Dner	Olig2	0.00908093	Co-expression	[Rinn-Snyder-2004]
Shh	Nos2	0.00897479	Co-expression	[Tarnavski-Izumo-2004]
Alx4	Htra2	0.00881401	Co-expression	[Tarnavski-Izumo-2004]
Sox2	Olig2	0.00863757	Co-expression	[Thorrez-Schuit-2008]
Mdfi	Rax	0.00857946	Co-expression	[Akerblad-Sigvardsson-2005]
Mdfi	Neurog2	0.00845761	Co-expression	[Gallardo-Castrillon-2007]
Nde1	Ssrp1	0.00842541	Co-expression	[Akerblad-Sigvardsson-2005]
Ripk1	Nfkb1	0.00830869	Co-expression	[Gallardo-Castrillon-2007]
Cdx1	Msi1	0.00824662	Co-expression	[Akerblad-Sigvardsson-2005]
Ssrp1	Tgif2	0.00779986	Co-expression	[Rinn-Snyder-2004]
Neo1	Tgif2	0.007612	Co-expression	[Akerblad-Sigvardsson-2005]
Maged1	Supt16	0.00757652	Co-expression	[Rinn-Snyder-2004]
E2f4	Arid1a	0.0074925	Co-expression	[Gallardo-Castrillon-2007]
Socs1	Ascl1	0.00739029	Co-expression	[Hovatta-Barlow-2005]
Rax	Tgif2	0.0073713	Co-expression	[Hovatta-Barlow-2005]
Tead2	Tgif2	0.00736668	Co-expression	[Gallardo-Castrillon-2007]
Rax	Tead3	0.00724709	Co-expression	[Schreiner-Scott-2009]
Maged1	Gba	0.00719881	Co-expression	[Akerblad-Sigvardsson-2005]
Socs1	Lef1	0.00711304	Co-expression	[Thorrez-Schuit-2008]
Sox2	Eomes	0.0069402	Co-expression	[Gallardo-Castrillon-2007]
Arid1a	Ssrp1	0.00692478	Co-expression	[Thorrez-Schuit-2008]
Tead3	Eomes	0.00689079	Co-expression	[Akerblad-Sigvardsson-2005]
Sox2	Atp6ap2	0.00649171	Co-expression	[Hovatta-Barlow-2005]
Msi1	Nos2	0.00641445	Co-expression	[Akerblad-Sigvardsson-2005]
Id3	Celsr1	0.0063691	Co-expression	[Rinn-Snyder-2004]
Shh	Ascl1	0.00635331	Co-expression	[Tarnavski-Izumo-2004]
E2f4	Notch1	0.00633099	Co-expression	[Gallardo-Castrillon-2007]
Gzmb	Nfkb1	0.00630197	Co-expression	[Gallardo-Castrillon-2007]
Fzd2	Gba	0.0062325	Co-expression	[Akerblad-Sigvardsson-2005]
Ihh	Celsr1	0.00620317	Co-expression	[Rinn-Snyder-2004]
Fzd2	Celsr1	0.00564273	Co-expression	[Thorrez-Schuit-2008]
Alx4	Rax	0.00551368	Co-expression	[Akerblad-Sigvardsson-2005]
Alx4	Ascl1	0.00535703	Co-expression	[Schreiner-Scott-2009]
E2f4	Tgif2	0.00531796	Co-expression	[Thorrez-Schuit-2008]
Smad2	Cenpt	0.0051477	Co-expression	[Thorrez-Schuit-2008]
Kpna2	Nde1	0.00509511	Co-expression	[Schreiner-Scott-2009]
Maged1	Tead2	0.00475228	Co-expression	[Akerblad-Sigvardsson-2005]
Fzd2	Neurog2	0.00436358	Co-expression	[Gallardo-Castrillon-2007]
Tgif2	Cdon	0.00431502	Co-expression	[Hovatta-Barlow-2005]
Sox2	Ascl1	0.00405645	Co-expression	[Gallardo-Castrillon-2007]
Fzd2	Maged1	0.00391254	Co-expression	[Akerblad-Sigvardsson-2005]
Sox2	Neurog2	0.0038217	Co-expression	[Gallardo-Castrillon-2007]
Msi1	Pcnt	0.00360388	Co-expression	[Akerblad-Sigvardsson-2005]
Ascl1	Tead2	0.00343533	Co-expression	[Gallardo-Castrillon-2007]
Tead2	Neurog2	0.00331698	Co-expression	[Gallardo-Castrillon-2007]
Tead1	Tead3	0.0328653	Co-localization	[Siddiqui-Marra-2005]
Msi1	E2f5	0.023547	Co-localization	[Siddiqui-Marra-2005]
Msi1	Sox3	0.0197542	Co-localization	[Siddiqui-Marra-2005]
Olig2	Ascl1	0.0190014	Co-localization	[Siddiqui-Marra-2005]
Notch1	Neurog2	0.0170814	Co-localization	[Siddiqui-Marra-2005]
Cdx1	Arid1a	0.0161955	Co-localization	[Siddiqui-Marra-2005]
Cdx1	Msi1	0.0156383	Co-localization	[Siddiqui-Marra-2005]
Fzd2	Celsr1	0.0133465	Co-localization	[Siddiqui-Marra-2005]
Hmgn3	Notch1	0.012756	Co-localization	[Siddiqui-Marra-2005]
Tgif2	E2f5	0.0122885	Co-localization	[Siddiqui-Marra-2005]
Nde1	Supt16	0.0103468	Co-localization	[Siddiqui-Marra-2005]
Fzd2	Tgif2	0.0102477	Co-localization	[Siddiqui-Marra-2005]
Cenpt	Ssrp1	0.00874491	Co-localization	[Siddiqui-Marra-2005]
Ssrp1	Tgif2	0.00548433	Co-localization	[Siddiqui-Marra-2005]
Fzd2	Tead2	0.00493212	Co-localization	[Siddiqui-Marra-2005]
Tead2	Tgif2	0.0045972	Co-localization	[Siddiqui-Marra-2005]
Neo1	Id3	0.00437946	Co-localization	[Siddiqui-Marra-2005]
Neo1	Maged1	0.00368716	Co-localization	[Siddiqui-Marra-2005]
Supt16	Ssrp1	0.00352351	Co-localization	[Siddiqui-Marra-2005]
Msi1	E2f5	0.0389553	Other	[Phenotype-MGI]
Cdx1	Cdon	0.0229776	Other	[Phenotype-MGI]
Cdon	Sox3	0.0196801	Other	[Phenotype-MGI]
Smad2	Rax	0.0183746	Other	[Phenotype-MGI]
Ripk1	Slc11a2	0.0150756	Other	[Phenotype-MGI]
Alx4	Smad2	0.0139559	Other	[Phenotype-MGI]
Slc11a2	Notch1	0.0122159	Other	[Phenotype-MGI]
Cdx1	Lef1	0.0112088	Other	[Phenotype-MGI]
Alx4	Rax	0.010766	Other	[Phenotype-MGI]
Alx4	Mdfi	0.0106162	Other	[Phenotype-MGI]
Ripk1	Nfkb1	0.0101284	Other	[Phenotype-MGI]
Mdfi	Ihh	0.00936679	Other	[Phenotype-MGI]
Yap1	Casp9	0.00880693	Other	[Phenotype-MGI]
Casp9	Ascl1	0.00871109	Other	[Phenotype-MGI]
Casp9	Notch1	0.00781781	Other	[Phenotype-MGI]
Alx4	Ihh	0.00758662	Other	[Phenotype-MGI]
Gba	Slc11a2	0.00711026	Other	[Phenotype-MGI]
Alx4	Hccs	0.00690003	Other	[Phenotype-MGI]
E2f4	Slc11a2	0.00670774	Other	[Phenotype-MGI]
E2f4	Casp9	0.00660098	Other	[Phenotype-MGI]
E2f4	Ascl1	0.00636468	Other	[Phenotype-MGI]
Gba	Ascl1	0.00511277	Other	[Phenotype-MGI]
Shh	Lef1	0.00312242	Other	[Phenotype-MGI]
Shh	E2f5	0.00310583	Other	[Phenotype-MGI]
Shh	Smad2	0.00280527	Other	[Phenotype-MGI]
Shh	Casp9	0.0027352	Other	[Phenotype-MGI]
E2f4	Shh	0.00269752	Other	[Phenotype-MGI]
Shh	Ascl1	0.0026857	Other	[Phenotype-MGI]
Mdfi	Shh	0.00260277	Other	[Phenotype-MGI]
Shh	Ihh	0.00249214	Other	[Phenotype-MGI]
Alx4	Shh	0.00241622	Other	[Phenotype-MGI]
Shh	Sox3	0.00222638	Other	[Phenotype-MGI]
Shh	Prdm1	0.00214394	Other	[Phenotype-MGI]
Shh	Rax	0.00175649	Other	[Phenotype-MGI]
Atp6ap2	Celsr1	0.921835	Physical interactions	[IREF-SMALL-SCALE-STUDIES]
Cdx1	Lef1	0.767431	Physical interactions	[IREF-INNATEDB, IREF-SMALL-SCALE-STUDIES]
Chd1	Ssrp1	0.691658	Physical interactions	[IREF-SMALL-SCALE-STUDIES]
Hccs	Xiap	0.569072	Physical interactions	[IREF-INNATEDB, IREF-SMALL-SCALE-STUDIES]
Supt16	Ssrp1	0.526397	Physical interactions	[IREF-SMALL-SCALE-STUDIES]
Alx4	Lef1	0.513784	Physical interactions	[IREF-INNATEDB, IREF-SMALL-SCALE-STUDIES]
Notch1	Eomes	0.504003	Physical interactions	[IREF-INNATEDB, IREF-SMALL-SCALE-STUDIES]
Htra2	Xiap	0.500488	Physical interactions	[IREF-INNATEDB, IREF-SMALL-SCALE-STUDIES]
Hist1h3b	Sox3	0.494623	Physical interactions	[IREF-SMALL-SCALE-STUDIES]
Maged1	Xiap	0.489228	Physical interactions	[IREF-INNATEDB, IREF-SMALL-SCALE-STUDIES]
Ndfip1	Itch	0.452568	Physical interactions	[IREF-INNATEDB, IREF-SMALL-SCALE-STUDIES]
Kpna2	Lef1	0.441849	Physical interactions	[IREF-INNATEDB, IREF-SMALL-SCALE-STUDIES]
Id3	Prdm1	0.434717	Physical interactions	[IREF-INNATEDB, IREF-SMALL-SCALE-STUDIES]
Ascl1	Neurog2	0.4189	Physical interactions	[IREF-SMALL-SCALE-STUDIES]
Mdfi	Lef1	0.383686	Physical interactions	[IREF-INNATEDB, IREF-SMALL-SCALE-STUDIES]
Arid1a	E2f5	0.360332	Physical interactions	[IREF-SMALL-SCALE-STUDIES]
Wdr12	Notch1	0.356516	Physical interactions	[IREF-SMALL-SCALE-STUDIES]
Prdm1	Eomes	0.356343	Physical interactions	[IREF-INNATEDB, IREF-SMALL-SCALE-STUDIES]
Ihh	Cdon	0.336794	Physical interactions	[IREF-SMALL-SCALE-STUDIES]
Nde1	Pcnt	0.291754	Physical interactions	[IREF-SMALL-SCALE-STUDIES]
Arid1b	E2f5	0.277521	Physical interactions	[IREF-SMALL-SCALE-STUDIES]
Yap1	Tead3	0.275124	Physical interactions	[IREF-SMALL-SCALE-STUDIES]
Olig2	Neurog2	0.265642	Physical interactions	[IREF-SMALL-SCALE-STUDIES]
Mpdz	Tead2	0.255395	Physical interactions	[IREF-SMALL-SCALE-STUDIES]
Smad2	Itch	0.25322	Physical interactions	[IREF-INNATEDB, IREF-SMALL-SCALE-STUDIES]
Dner	Notch1	0.240158	Physical interactions	[IREF-SMALL-SCALE-STUDIES]
Ripk1	Itch	0.236561	Physical interactions	[IREF-INNATEDB, IREF-SMALL-SCALE-STUDIES]
Itch	Notch1	0.231813	Physical interactions	[IREF-INNATEDB, IREF-SMALL-SCALE-STUDIES]
Casp9	Cdon	0.190967	Physical interactions	[IREF-SMALL-SCALE-STUDIES]
Nfkb1	Eomes	0.182994	Physical interactions	[IREF-INNATEDB, IREF-SMALL-SCALE-STUDIES]
Xiap	Notch1	0.152799	Physical interactions	[IREF-INNATEDB, IREF-SMALL-SCALE-STUDIES]
E2f4	Arid1a	0.15161	Physical interactions	[IREF-SMALL-SCALE-STUDIES]
Socs1	Pcnt	0.145861	Physical interactions	[IREF-SMALL-SCALE-STUDIES]
Yap1	Tead2	0.141895	Physical interactions	[IREF-SMALL-SCALE-STUDIES]
Smad2	Lef1	0.132089	Physical interactions	[IREF-INNATEDB, IREF-SMALL-SCALE-STUDIES]
Shh	Cdon	0.131632	Physical interactions	[IREF-SMALL-SCALE-STUDIES]
Lef1	Notch1	0.126043	Physical interactions	[IREF-INNATEDB, IREF-SMALL-SCALE-STUDIES]
Neo1	Cdon	0.119789	Physical interactions	[IREF-SMALL-SCALE-STUDIES]
E2f4	Arid1b	0.116767	Physical interactions	[IREF-SMALL-SCALE-STUDIES]
Nos2	Notch1	0.109008	Physical interactions	[IREF-INNATEDB, IREF-SMALL-SCALE-STUDIES]
Gzmb	Notch1	0.0952305	Physical interactions	[IREF-INNATEDB, IREF-SMALL-SCALE-STUDIES]
Yap1	Tead4	0.0890827	Physical interactions	[IREF-SMALL-SCALE-STUDIES]
Yap1	Tead1	0.08501	Physical interactions	[IREF-SMALL-SCALE-STUDIES]
Nos2	Nfkb1	0.0381934	Physical interactions	[IREF-INNATEDB, IREF-SMALL-SCALE-STUDIES]
Gzmb	Nfkb1	0.03372	Physical interactions	[IREF-INNATEDB, IREF-SMALL-SCALE-STUDIES]
Ripk1	Htra2	0.0331819	Physical interactions	[IREF-SMALL-SCALE-STUDIES]
Yap1	Mpdz	0.0237161	Physical interactions	[IREF-SMALL-SCALE-STUDIES]
Ripk1	Nfkb1	0.0138799	Physical interactions	[IREF-SMALL-SCALE-STUDIES]
Yap1	Smad2	0.012528	Physical interactions	[IREF-SMALL-SCALE-STUDIES]
Yap1	Ywhaz	0.011838	Physical interactions	[IREF-SMALL-SCALE-STUDIES]
Shh	Ihh	0.308886	Predicted	[PPI-OPHID]
Ywhaz	Hmgn2	0.245712	Predicted	[PPI-OPHID]
Slc11a2	Celsr1	0.238876	Predicted	[PPI-OPHID]
Gba	Celsr1	0.238876	Predicted	[PPI-OPHID]
Gba	Slc11a2	0.238876	Predicted	[PPI-OPHID]
Rax	Sox3	0.182916	Predicted	[PPI-OPHID]
Cenpt	Dbi	0.164548	Predicted	[PPI-OPHID]
Srsf6	Dbi	0.16127	Predicted	[PPI-OPHID]
Tead4	Tead3	0.136484	Predicted	[PPI-OPHID]
Sox2	Sox3	0.103739	Predicted	[PPI-OPHID]
Sox2	Rax	0.103739	Predicted	[PPI-OPHID]
Tead1	Tead3	0.0710214	Predicted	[PPI-OPHID]
Tead4	Tead1	0.0653368	Predicted	[PPI-OPHID]
Tead3	Tead2	0.0523647	Predicted	[PPI-OPHID]
Tead4	Tead2	0.0481442	Predicted	[PPI-OPHID]
Id3	Ascl1	0.0468631	Predicted	[PPI-OPHID]
Htra2	Casp9	0.0456642	Predicted	[PPI-OPHID]
E2f4	E2f5	0.042481	Predicted	[PPI-OPHID]
Tead1	Ascl1	0.0416228	Predicted	[PPI-OPHID]
Tead1	Tead2	0.0382614	Predicted	[PPI-OPHID]
Alx4	Notch1	0.0253858	Predicted	[PPI-OPHID]
Arid1b	Arid1a	0.0245548	Predicted	[PPI-OPHID]
Kpna2	Alx4	0.0235096	Predicted	[PPI-OPHID]
Supt16	Ssrp1	0.0223045	Predicted	[PPI-OPHID]
Srsf6	Ssrp1	0.0212853	Predicted	[PPI-OPHID]
Srsf6	Supt16	0.0205888	Predicted	[PPI-OPHID]
Tgif2	E2f5	0.0186056	Predicted	[PPI-OPHID]
E2f4	Tgif2	0.0169013	Predicted	[PPI-OPHID]
Chd1	Tgif2	0.0163072	Predicted	[PPI-OPHID]
Maged1	Htra2	0.016095	Predicted	[PPI-OPHID]
Chd1	E2f5	0.0155745	Predicted	[PPI-OPHID]
Yap1	Nos2	0.0153546	Predicted	[PPI-OPHID]
Neo1	Xiap	0.0145411	Predicted	[PPI-OPHID]
Htra2	Xiap	0.0127765	Predicted	[PPI-OPHID]
Neo1	Casp9	0.0122643	Predicted	[PPI-OPHID]
Gzmb	Xiap	0.0112547	Predicted	[PPI-OPHID]
Arid1a	Notch1	0.0106767	Predicted	[PPI-OPHID]
Lef1	Prdm1	0.0106748	Predicted	[PPI-OPHID]
Ssrp1	Dbi	0.0101842	Predicted	[PPI-OPHID]
Kpna2	Id3	0.00991916	Predicted	[PPI-OPHID]
Supt16	Dbi	0.00985091	Predicted	[PPI-OPHID]
Kpna2	Arid1a	0.00755195	Predicted	[PPI-OPHID]
Wdr12	Ssrp1	0.00690092	Predicted	[PPI-OPHID]
Wdr12	Supt16	0.00636381	Predicted	[PPI-OPHID]
Kpna2	Arid1b	0.00630655	Predicted	[PPI-OPHID]
Smad2	Celsr1	0.006241	Predicted	[PPI-OPHID]
Smad2	Slc11a2	0.006241	Predicted	[PPI-OPHID]
Smad2	Gba	0.006241	Predicted	[PPI-OPHID]
Ripk1	Nfkb1	0.00600743	Predicted	[PPI-OPHID]
Alx4	Smad2	0.00512072	Predicted	[PPI-OPHID]
Kpna2	Notch1	0.00451342	Predicted	[PPI-OPHID]
Smad2	Ascl1	0.00365294	Predicted	[PPI-OPHID]
Smad2	Tgif2	0.00236698	Predicted	[PPI-OPHID]
E2f4	Smad2	0.0021252	Predicted	[PPI-OPHID]
Kpna2	Smad2	0.00182057	Predicted	[PPI-OPHID]
Smad2	Tead1	0.00180697	Predicted	[PPI-OPHID]
Kpna2	Nfkb1	0.00180411	Predicted	[PPI-OPHID]
Arid1b	Nfkb1	0.0017434	Predicted	[PPI-OPHID]
Nfkb1	Lef1	0.00152323	Predicted	[PPI-OPHID]
Yap1	Smad2	0.00128482	Predicted	[PPI-OPHID]
Nfkb1	Notch1	0.00124095	Predicted	[PPI-OPHID]
Smad2	Lef1	0.00119645	Predicted	[PPI-OPHID]
Smad2	Notch1	0.00101078	Predicted	[PPI-OPHID]
Shh	Ihh	0.441915	Shared protein domains	[INTERPRO]
Tead3	Tead2	0.384779	Shared protein domains	[INTERPRO]
Tead1	Tead2	0.384779	Shared protein domains	[INTERPRO]
Tead1	Tead3	0.384779	Shared protein domains	[INTERPRO]
Tead4	Tead2	0.204618	Shared protein domains	[INTERPRO]
Tead4	Tead3	0.204618	Shared protein domains	[INTERPRO]
Tead4	Tead1	0.204618	Shared protein domains	[INTERPRO]
Hmgn3	Hmgn2	0.166667	Shared protein domains	[INTERPRO]
Arid1b	Arid1a	0.128556	Shared protein domains	[INTERPRO]
E2f4	E2f5	0.11446	Shared protein domains	[INTERPRO]
Supt16	Ssrp1	0.088046	Shared protein domains	[INTERPRO]
Sox2	Sox3	0.0399718	Shared protein domains	[INTERPRO]
Alx4	Rax	0.0257263	Shared protein domains	[INTERPRO]
Lef1	Ssrp1	0.018058	Shared protein domains	[INTERPRO]
Yap1	Itch	0.0180057	Shared protein domains	[INTERPRO]
Sox2	Ssrp1	0.0177737	Shared protein domains	[INTERPRO]
Dner	Notch1	0.0177666	Shared protein domains	[INTERPRO]
Sox2	Lef1	0.0171772	Shared protein domains	[INTERPRO]
Olig2	Pcnt	0.0138994	Shared protein domains	[INTERPRO]
Ssrp1	Sox3	0.013888	Shared protein domains	[INTERPRO]
Cenpt	Hist1h3b	0.0137942	Shared protein domains	[INTERPRO]
Ascl1	Pcnt	0.0135627	Shared protein domains	[INTERPRO]
Lef1	Sox3	0.0134219	Shared protein domains	[INTERPRO]
Id3	Pcnt	0.0129799	Shared protein domains	[INTERPRO]
Neo1	Cdon	0.0116455	Shared protein domains	[INTERPRO]
Neurog2	Pcnt	0.0104141	Shared protein domains	[INTERPRO]
Olig2	Ascl1	0.00943297	Shared protein domains	[INTERPRO]
Id3	Olig2	0.00902763	Shared protein domains	[INTERPRO]
Id3	Ascl1	0.00880893	Shared protein domains	[INTERPRO]
Nfkb1	Eomes	0.00852033	Shared protein domains	[INTERPRO]
Htra2	Gzmb	0.00823786	Shared protein domains	[INTERPRO]
Olig2	Neurog2	0.00724307	Shared protein domains	[INTERPRO]
Ascl1	Neurog2	0.00706759	Shared protein domains	[INTERPRO]
Ripk1	Nfkb1	0.00691208	Shared protein domains	[INTERPRO]
Id3	Neurog2	0.0067639	Shared protein domains	[INTERPRO]
Msi1	Srsf6	0.00510177	Shared protein domains	[INTERPRO]
