# Supplementary material for: A multi-resource data integration approach: identification of candidate genes regulating cell proliferation during neocortical development
Source: Front Neurosci. 2014 Aug 21;8:257. doi: 10.3389/fnins.2014.00257 (PMC4139594; doi:10.3389/fnins.2014.00257)
Supplement: Supplementary file 1 [file DataSheet1.ZIP › 108271_Nowakowski_Table_2.XLS]

## Sheet: GOrilla13Plus50
GO Term	Description	P-value	FDR q-value	Enrichment	N	B	n	b	Genes
GO:0006357	regulation of transcription from RNA polymerase II promoter	1.05e-21	1.3e-17	7.79	21922	1430	63	32	[Id3 - inhibitor of dna binding 3, Cdx1 - caudal type homeobox 1, Hmgn3 - high mobility group nucleosomal binding domain 3, Notch1 - notch 1, Ascl1 - achaete-scute complex homolog 1 (drosophila), Ihh - indian hedgehog, Arid1a - at rich interactive domain 1a (swi-like), Mdfi - myod family inhibitor, Fzd2 - frizzled homolog 2 (drosophila), Neurog2 - neurogenin 2, Tgif2 - tgfb-induced factor homeobo…
GO:0010468	regulation of gene expression	1.37e-21	8.44e-18	4.24	21922	3697	63	45	[Ssrp1 - structure specific recognition protein 1, Id3 - inhibitor of dna binding 3, Itch - itchy, e3 ubiquitin protein ligase, Cdx1 - caudal type homeobox 1, Hmgn3 - high mobility group nucleosomal binding domain 3, Notch1 - notch 1, Ascl1 - achaete-scute complex homolog 1 (drosophila), Nos2 - nitric oxide synthase 2, inducible, Neo1 - neogenin, Htra2 - htra serine peptidase 2, Ihh - indian hedg…
GO:0080090	regulation of primary metabolic process	6.37e-21	2.62e-17	3.66	21922	4561	63	48	[Ssrp1 - structure specific recognition protein 1, Id3 - inhibitor of dna binding 3, Itch - itchy, e3 ubiquitin protein ligase, Cdx1 - caudal type homeobox 1, Hmgn3 - high mobility group nucleosomal binding domain 3, Notch1 - notch 1, Neo1 - neogenin, Nos2 - nitric oxide synthase 2, inducible, Ascl1 - achaete-scute complex homolog 1 (drosophila), Htra2 - htra serine peptidase 2, Ihh - indian hedg…
GO:0060255	regulation of macromolecule metabolic process	2.25e-20	6.92e-17	3.69	21922	4437	63	47	[Ssrp1 - structure specific recognition protein 1, Id3 - inhibitor of dna binding 3, Itch - itchy, e3 ubiquitin protein ligase, Cdx1 - caudal type homeobox 1, Hmgn3 - high mobility group nucleosomal binding domain 3, Notch1 - notch 1, Neo1 - neogenin, Ascl1 - achaete-scute complex homolog 1 (drosophila), Nos2 - nitric oxide synthase 2, inducible, Htra2 - htra serine peptidase 2, Ihh - indian hedg…
GO:0051252	regulation of RNA metabolic process	1.13e-19	2.79e-16	4.79	21922	2833	63	39	[Itch - itchy, e3 ubiquitin protein ligase, Id3 - inhibitor of dna binding 3, Ssrp1 - structure specific recognition protein 1, Cdx1 - caudal type homeobox 1, Hmgn3 - high mobility group nucleosomal binding domain 3, Notch1 - notch 1, Neo1 - neogenin, Ascl1 - achaete-scute complex homolog 1 (drosophila), Ihh - indian hedgehog, Arid1a - at rich interactive domain 1a (swi-like), Mdfi - myod family …
GO:0019222	regulation of metabolic process	2.04e-19	4.2e-16	3.27	21922	5207	63	49	[Hmgn3 - high mobility group nucleosomal binding domain 3, Ascl1 - achaete-scute complex homolog 1 (drosophila), Neo1 - neogenin, Ihh - indian hedgehog, Htra2 - htra serine peptidase 2, Socs1 - suppressor of cytokine signaling 1, Fzd2 - frizzled homolog 2 (drosophila), Tgif2 - tgfb-induced factor homeobox 2, Maged1 - melanoma antigen, family d, 1, Atp6ap2 - atpase, h+ transporting, lysosomal acce…
GO:0006355	regulation of transcription, DNA-templated	4e-19	7.05e-16	4.82	21922	2744	63	38	[Itch - itchy, e3 ubiquitin protein ligase, Ssrp1 - structure specific recognition protein 1, Id3 - inhibitor of dna binding 3, Cdx1 - caudal type homeobox 1, Hmgn3 - high mobility group nucleosomal binding domain 3, Notch1 - notch 1, Neo1 - neogenin, Ascl1 - achaete-scute complex homolog 1 (drosophila), Ihh - indian hedgehog, Arid1a - at rich interactive domain 1a (swi-like), Mdfi - myod family …
GO:2001141	regulation of RNA biosynthetic process	4.96e-19	7.65e-16	4.79	21922	2761	63	38	[Itch - itchy, e3 ubiquitin protein ligase, Ssrp1 - structure specific recognition protein 1, Id3 - inhibitor of dna binding 3, Cdx1 - caudal type homeobox 1, Hmgn3 - high mobility group nucleosomal binding domain 3, Notch1 - notch 1, Neo1 - neogenin, Ascl1 - achaete-scute complex homolog 1 (drosophila), Ihh - indian hedgehog, Arid1a - at rich interactive domain 1a (swi-like), Mdfi - myod family …
GO:0031323	regulation of cellular metabolic process	6.06e-19	8.3e-16	3.53	21922	4532	63	46	[Ssrp1 - structure specific recognition protein 1, Id3 - inhibitor of dna binding 3, Itch - itchy, e3 ubiquitin protein ligase, Cdx1 - caudal type homeobox 1, Hmgn3 - high mobility group nucleosomal binding domain 3, Notch1 - notch 1, Neo1 - neogenin, Ascl1 - achaete-scute complex homolog 1 (drosophila), Nos2 - nitric oxide synthase 2, inducible, Ihh - indian hedgehog, Arid1a - at rich interactiv…
GO:0019219	regulation of nucleobase-containing compound metabolic process	8.25e-19	1.02e-15	4.19	21922	3404	63	41	[Ssrp1 - structure specific recognition protein 1, Itch - itchy, e3 ubiquitin protein ligase, Id3 - inhibitor of dna binding 3, Cdx1 - caudal type homeobox 1, Hmgn3 - high mobility group nucleosomal binding domain 3, Notch1 - notch 1, Ascl1 - achaete-scute complex homolog 1 (drosophila), Nos2 - nitric oxide synthase 2, inducible, Neo1 - neogenin, Ihh - indian hedgehog, Arid1a - at rich interactiv…
GO:0051171	regulation of nitrogen compound metabolic process	1.45e-18	1.63e-15	4.13	21922	3456	63	41	[Ssrp1 - structure specific recognition protein 1, Itch - itchy, e3 ubiquitin protein ligase, Id3 - inhibitor of dna binding 3, Cdx1 - caudal type homeobox 1, Hmgn3 - high mobility group nucleosomal binding domain 3, Notch1 - notch 1, Ascl1 - achaete-scute complex homolog 1 (drosophila), Nos2 - nitric oxide synthase 2, inducible, Neo1 - neogenin, Ihh - indian hedgehog, Arid1a - at rich interactiv…
GO:0009889	regulation of biosynthetic process	2.27e-18	2.33e-15	4.24	21922	3286	63	40	[Ssrp1 - structure specific recognition protein 1, Itch - itchy, e3 ubiquitin protein ligase, Id3 - inhibitor of dna binding 3, Cdx1 - caudal type homeobox 1, Hmgn3 - high mobility group nucleosomal binding domain 3, Notch1 - notch 1, Ascl1 - achaete-scute complex homolog 1 (drosophila), Nos2 - nitric oxide synthase 2, inducible, Neo1 - neogenin, Ihh - indian hedgehog, Arid1a - at rich interactiv…
GO:2000112	regulation of cellular macromolecule biosynthetic process	8.86e-18	8.41e-15	4.41	21922	3001	63	38	[Itch - itchy, e3 ubiquitin protein ligase, Ssrp1 - structure specific recognition protein 1, Id3 - inhibitor of dna binding 3, Cdx1 - caudal type homeobox 1, Hmgn3 - high mobility group nucleosomal binding domain 3, Notch1 - notch 1, Neo1 - neogenin, Ascl1 - achaete-scute complex homolog 1 (drosophila), Ihh - indian hedgehog, Arid1a - at rich interactive domain 1a (swi-like), Mdfi - myod family …
GO:0031326	regulation of cellular biosynthetic process	1.08e-17	9.53e-15	4.21	21922	3221	63	39	[Ssrp1 - structure specific recognition protein 1, Itch - itchy, e3 ubiquitin protein ligase, Id3 - inhibitor of dna binding 3, Cdx1 - caudal type homeobox 1, Hmgn3 - high mobility group nucleosomal binding domain 3, Notch1 - notch 1, Ascl1 - achaete-scute complex homolog 1 (drosophila), Nos2 - nitric oxide synthase 2, inducible, Neo1 - neogenin, Ihh - indian hedgehog, Arid1a - at rich interactiv…
GO:0010556	regulation of macromolecule biosynthetic process	3.05e-17	2.51e-14	4.25	21922	3111	63	38	[Itch - itchy, e3 ubiquitin protein ligase, Id3 - inhibitor of dna binding 3, Ssrp1 - structure specific recognition protein 1, Cdx1 - caudal type homeobox 1, Hmgn3 - high mobility group nucleosomal binding domain 3, Notch1 - notch 1, Ascl1 - achaete-scute complex homolog 1 (drosophila), Neo1 - neogenin, Ihh - indian hedgehog, Arid1a - at rich interactive domain 1a (swi-like), Mdfi - myod family …
GO:0010604	positive regulation of macromolecule metabolic process	1.95e-15	1.5e-12	5.25	21922	1990	63	30	[Itch - itchy, e3 ubiquitin protein ligase, Cdx1 - caudal type homeobox 1, Hmgn3 - high mobility group nucleosomal binding domain 3, Notch1 - notch 1, Ascl1 - achaete-scute complex homolog 1 (drosophila), Ihh - indian hedgehog, Arid1a - at rich interactive domain 1a (swi-like), Mdfi - myod family inhibitor, Fzd2 - frizzled homolog 2 (drosophila), Neurog2 - neurogenin 2, Maged1 - melanoma antigen,…
GO:0010628	positive regulation of gene expression	1.97e-15	1.43e-12	6.95	21922	1252	63	25	[Cdx1 - caudal type homeobox 1, Hmgn3 - high mobility group nucleosomal binding domain 3, Notch1 - notch 1, Ascl1 - achaete-scute complex homolog 1 (drosophila), Ihh - indian hedgehog, Arid1a - at rich interactive domain 1a (swi-like), Fzd2 - frizzled homolog 2 (drosophila), Neurog2 - neurogenin 2, Maged1 - melanoma antigen, family d, 1, Prdm1 - pr domain containing 1, with znf domain, Ripk1 - re…
GO:0045893	positive regulation of transcription, DNA-templated	2.17e-15	1.49e-12	7.4	21922	1129	63	24	[Cdx1 - caudal type homeobox 1, Hmgn3 - high mobility group nucleosomal binding domain 3, Ripk1 - receptor (tnfrsf)-interacting serine-threonine kinase 1, Notch1 - notch 1, Smad2 - smad family member 2, Ascl1 - achaete-scute complex homolog 1 (drosophila), Lef1 - lymphoid enhancer binding factor 1, Tead1 - tea domain family member 1, Yap1 - yes-associated protein 1, Nfkb1 - nuclear factor of kapp…
GO:1902680	positive regulation of RNA biosynthetic process	2.75e-15	1.78e-12	7.32	21922	1141	63	24	[Cdx1 - caudal type homeobox 1, Hmgn3 - high mobility group nucleosomal binding domain 3, Ripk1 - receptor (tnfrsf)-interacting serine-threonine kinase 1, Notch1 - notch 1, Smad2 - smad family member 2, Ascl1 - achaete-scute complex homolog 1 (drosophila), Lef1 - lymphoid enhancer binding factor 1, Tead1 - tea domain family member 1, Yap1 - yes-associated protein 1, Nfkb1 - nuclear factor of kapp…
GO:0048856	anatomical structure development	3.23e-15	1.99e-12	4.69	21922	2373	63	32	[Dner - delta/notch-like egf-related receptor, Id3 - inhibitor of dna binding 3, Pcnt - pericentrin (kendrin), Notch1 - notch 1, Ascl1 - achaete-scute complex homolog 1 (drosophila), Htra2 - htra serine peptidase 2, Ihh - indian hedgehog, Arid1a - at rich interactive domain 1a (swi-like), Nde1 - nuclear distribution gene e homolog 1 (a nidulans), Fzd2 - frizzled homolog 2 (drosophila), Neurog2 - …
GO:0051254	positive regulation of RNA metabolic process	4.36e-15	2.56e-12	7.17	21922	1165	63	24	[Cdx1 - caudal type homeobox 1, Hmgn3 - high mobility group nucleosomal binding domain 3, Ripk1 - receptor (tnfrsf)-interacting serine-threonine kinase 1, Notch1 - notch 1, Smad2 - smad family member 2, Ascl1 - achaete-scute complex homolog 1 (drosophila), Lef1 - lymphoid enhancer binding factor 1, Tead1 - tea domain family member 1, Yap1 - yes-associated protein 1, Nfkb1 - nuclear factor of kapp…
GO:0009893	positive regulation of metabolic process	4.59e-15	2.57e-12	4.85	21922	2225	63	31	[Itch - itchy, e3 ubiquitin protein ligase, Cdx1 - caudal type homeobox 1, Hmgn3 - high mobility group nucleosomal binding domain 3, Notch1 - notch 1, Ascl1 - achaete-scute complex homolog 1 (drosophila), Ihh - indian hedgehog, Arid1a - at rich interactive domain 1a (swi-like), Mdfi - myod family inhibitor, Fzd2 - frizzled homolog 2 (drosophila), Neurog2 - neurogenin 2, Maged1 - melanoma antigen,…
GO:0048518	positive regulation of biological process	9.29e-15	4.98e-12	3.47	21922	3913	63	39	[Itch - itchy, e3 ubiquitin protein ligase, Id3 - inhibitor of dna binding 3, Cdx1 - caudal type homeobox 1, Hmgn3 - high mobility group nucleosomal binding domain 3, Notch1 - notch 1, Ascl1 - achaete-scute complex homolog 1 (drosophila), Nos2 - nitric oxide synthase 2, inducible, Ihh - indian hedgehog, Htra2 - htra serine peptidase 2, Arid1a - at rich interactive domain 1a (swi-like), Mdfi - myo…
GO:0050794	regulation of cellular process	1.08e-14	5.53e-12	2.11	21922	9223	63	56	[Hmgn3 - high mobility group nucleosomal binding domain 3, Ascl1 - achaete-scute complex homolog 1 (drosophila), Neo1 - neogenin, Htra2 - htra serine peptidase 2, Ihh - indian hedgehog, Socs1 - suppressor of cytokine signaling 1, Fzd2 - frizzled homolog 2 (drosophila), Tgif2 - tgfb-induced factor homeobox 2, Maged1 - melanoma antigen, family d, 1, Atp6ap2 - atpase, h+ transporting, lysosomal acce…
GO:0048522	positive regulation of cellular process	1.23e-14	6.07e-12	3.68	21922	3494	63	37	[Id3 - inhibitor of dna binding 3, Cdx1 - caudal type homeobox 1, Hmgn3 - high mobility group nucleosomal binding domain 3, Notch1 - notch 1, Ascl1 - achaete-scute complex homolog 1 (drosophila), Ihh - indian hedgehog, Htra2 - htra serine peptidase 2, Arid1a - at rich interactive domain 1a (swi-like), Mdfi - myod family inhibitor, Fzd2 - frizzled homolog 2 (drosophila), Neurog2 - neurogenin 2, Tg…
GO:0045944	positive regulation of transcription from RNA polymerase II promoter	1.34e-14	6.33e-12	8.5	21922	860	63	21	[Cdx1 - caudal type homeobox 1, Hmgn3 - high mobility group nucleosomal binding domain 3, Ripk1 - receptor (tnfrsf)-interacting serine-threonine kinase 1, Notch1 - notch 1, Smad2 - smad family member 2, Ascl1 - achaete-scute complex homolog 1 (drosophila), Lef1 - lymphoid enhancer binding factor 1, Tead1 - tea domain family member 1, Yap1 - yes-associated protein 1, Nfkb1 - nuclear factor of kapp…
GO:0032502	developmental process	2.64e-14	1.21e-11	3.36	21922	4035	63	39	[Dner - delta/notch-like egf-related receptor, Id3 - inhibitor of dna binding 3, Cdx1 - caudal type homeobox 1, Pcnt - pericentrin (kendrin), Notch1 - notch 1, Ascl1 - achaete-scute complex homolog 1 (drosophila), Neo1 - neogenin, Ihh - indian hedgehog, Htra2 - htra serine peptidase 2, Arid1a - at rich interactive domain 1a (swi-like), Socs1 - suppressor of cytokine signaling 1, Nde1 - nuclear di…
GO:0044271	cellular nitrogen compound biosynthetic process	2.92e-14	1.29e-11	4.74	21922	2201	63	30	[Ssrp1 - structure specific recognition protein 1, Id3 - inhibitor of dna binding 3, Cdx1 - caudal type homeobox 1, Notch1 - notch 1, Nos2 - nitric oxide synthase 2, inducible, Ascl1 - achaete-scute complex homolog 1 (drosophila), Arid1a - at rich interactive domain 1a (swi-like), Supt16 - suppressor of ty 16, Neurog2 - neurogenin 2, Tgif2 - tgfb-induced factor homeobox 2, E2f5 - e2f transcriptio…
GO:0044767	single-organism developmental process	3.41e-14	1.45e-11	3.45	21922	3832	63	38	[Dner - delta/notch-like egf-related receptor, Id3 - inhibitor of dna binding 3, Cdx1 - caudal type homeobox 1, Pcnt - pericentrin (kendrin), Notch1 - notch 1, Ascl1 - achaete-scute complex homolog 1 (drosophila), Neo1 - neogenin, Ihh - indian hedgehog, Htra2 - htra serine peptidase 2, Arid1a - at rich interactive domain 1a (swi-like), Socs1 - suppressor of cytokine signaling 1, Nde1 - nuclear di…
GO:0009891	positive regulation of biosynthetic process	3.8e-14	1.56e-11	6.1	21922	1425	63	25	[Cdx1 - caudal type homeobox 1, Hmgn3 - high mobility group nucleosomal binding domain 3, Notch1 - notch 1, Ascl1 - achaete-scute complex homolog 1 (drosophila), Ihh - indian hedgehog, Arid1a - at rich interactive domain 1a (swi-like), Fzd2 - frizzled homolog 2 (drosophila), Neurog2 - neurogenin 2, Maged1 - melanoma antigen, family d, 1, Ripk1 - receptor (tnfrsf)-interacting serine-threonine kina…
GO:0010557	positive regulation of macromolecule biosynthetic process	4.87e-14	1.94e-11	6.42	21922	1300	63	24	[Cdx1 - caudal type homeobox 1, Hmgn3 - high mobility group nucleosomal binding domain 3, Ripk1 - receptor (tnfrsf)-interacting serine-threonine kinase 1, Notch1 - notch 1, Smad2 - smad family member 2, Ascl1 - achaete-scute complex homolog 1 (drosophila), Lef1 - lymphoid enhancer binding factor 1, Tead1 - tea domain family member 1, Yap1 - yes-associated protein 1, Nfkb1 - nuclear factor of kapp…
GO:0045935	positive regulation of nucleobase-containing compound metabolic process	5.66e-14	2.18e-11	6.38	21922	1309	63	24	[Cdx1 - caudal type homeobox 1, Hmgn3 - high mobility group nucleosomal binding domain 3, Ripk1 - receptor (tnfrsf)-interacting serine-threonine kinase 1, Notch1 - notch 1, Smad2 - smad family member 2, Ascl1 - achaete-scute complex homolog 1 (drosophila), Lef1 - lymphoid enhancer binding factor 1, Tead1 - tea domain family member 1, Yap1 - yes-associated protein 1, Nfkb1 - nuclear factor of kapp…
GO:0001708	cell fate specification	8.27e-14	3.09e-11	53.08	21922	59	63	9	[Ihh - indian hedgehog, Eomes - eomesodermin homolog (xenopus laevis), Sox2 - sry-box containing gene 2, Cdon - cell adhesion molecule-related/down-regulated by oncogenes, Shh - sonic hedgehog, Tead4 - tea domain family member 4, Notch1 - notch 1, Olig2 - oligodendrocyte transcription factor 2, Ascl1 - achaete-scute complex homolog 1 (drosophila)]
GO:0051173	positive regulation of nitrogen compound metabolic process	9.43e-14	3.42e-11	6.23	21922	1340	63	24	[Cdx1 - caudal type homeobox 1, Hmgn3 - high mobility group nucleosomal binding domain 3, Ripk1 - receptor (tnfrsf)-interacting serine-threonine kinase 1, Notch1 - notch 1, Smad2 - smad family member 2, Ascl1 - achaete-scute complex homolog 1 (drosophila), Lef1 - lymphoid enhancer binding factor 1, Tead1 - tea domain family member 1, Yap1 - yes-associated protein 1, Nfkb1 - nuclear factor of kapp…
GO:0031328	positive regulation of cellular biosynthetic process	2.26e-13	7.96e-11	5.99	21922	1395	63	24	[Cdx1 - caudal type homeobox 1, Hmgn3 - high mobility group nucleosomal binding domain 3, Ripk1 - receptor (tnfrsf)-interacting serine-threonine kinase 1, Notch1 - notch 1, Smad2 - smad family member 2, Ascl1 - achaete-scute complex homolog 1 (drosophila), Lef1 - lymphoid enhancer binding factor 1, Tead1 - tea domain family member 1, Yap1 - yes-associated protein 1, Nfkb1 - nuclear factor of kapp…
GO:0050789	regulation of biological process	2.35e-13	8.04e-11	1.99	21922	9798	63	56	[Hmgn3 - high mobility group nucleosomal binding domain 3, Ascl1 - achaete-scute complex homolog 1 (drosophila), Neo1 - neogenin, Htra2 - htra serine peptidase 2, Ihh - indian hedgehog, Socs1 - suppressor of cytokine signaling 1, Fzd2 - frizzled homolog 2 (drosophila), Tgif2 - tgfb-induced factor homeobox 2, Maged1 - melanoma antigen, family d, 1, Atp6ap2 - atpase, h+ transporting, lysosomal acce…
GO:0009653	anatomical structure morphogenesis	2.35e-13	7.84e-11	6.37	21922	1257	63	23	[Cdx1 - caudal type homeobox 1, Pcnt - pericentrin (kendrin), Atp6ap2 - atpase, h+ transporting, lysosomal accessory protein 2, E2f5 - e2f transcription factor 5, Notch1 - notch 1, Smad2 - smad family member 2, Slc11a2 - solute carrier family 11 (proton-coupled divalent metal ion transporters), member 2, Gba - glucosidase, beta, acid, Lef1 - lymphoid enhancer binding factor 1, Tead1 - tea domain …
GO:0006351	transcription, DNA-templated	2.55e-13	8.28e-11	5.03	21922	1866	63	27	[Ssrp1 - structure specific recognition protein 1, Id3 - inhibitor of dna binding 3, Cdx1 - caudal type homeobox 1, Notch1 - notch 1, Ascl1 - achaete-scute complex homolog 1 (drosophila), Arid1a - at rich interactive domain 1a (swi-like), Supt16 - suppressor of ty 16, Neurog2 - neurogenin 2, Tgif2 - tgfb-induced factor homeobox 2, E2f5 - e2f transcription factor 5, Prdm1 - pr domain containing 1,…
GO:0032774	RNA biosynthetic process	3.21e-13	1.02e-10	4.99	21922	1884	63	27	[Ssrp1 - structure specific recognition protein 1, Id3 - inhibitor of dna binding 3, Cdx1 - caudal type homeobox 1, Notch1 - notch 1, Ascl1 - achaete-scute complex homolog 1 (drosophila), Arid1a - at rich interactive domain 1a (swi-like), Supt16 - suppressor of ty 16, Neurog2 - neurogenin 2, Tgif2 - tgfb-induced factor homeobox 2, E2f5 - e2f transcription factor 5, Prdm1 - pr domain containing 1,…
GO:0031325	positive regulation of cellular metabolic process	4.4e-13	1.36e-10	4.69	21922	2079	63	28	[Cdx1 - caudal type homeobox 1, Hmgn3 - high mobility group nucleosomal binding domain 3, Notch1 - notch 1, Ascl1 - achaete-scute complex homolog 1 (drosophila), Ihh - indian hedgehog, Arid1a - at rich interactive domain 1a (swi-like), Mdfi - myod family inhibitor, Fzd2 - frizzled homolog 2 (drosophila), Neurog2 - neurogenin 2, Maged1 - melanoma antigen, family d, 1, Ripk1 - receptor (tnfrsf)-int…
GO:0048598	embryonic morphogenesis	6.85e-13	2.06e-10	12.46	21922	419	63	15	[Notch1 - notch 1, Smad2 - smad family member 2, Lef1 - lymphoid enhancer binding factor 1, Yap1 - yes-associated protein 1, Tead1 - tea domain family member 1, Ihh - indian hedgehog, Cdon - cell adhesion molecule-related/down-regulated by oncogenes, Sox2 - sry-box containing gene 2, Eomes - eomesodermin homolog (xenopus laevis), Shh - sonic hedgehog, Tead2 - tea domain family member 2, Mdfi - my…
GO:0018130	heterocycle biosynthetic process	1.1e-12	3.23e-10	4.51	21922	2158	63	28	[Ssrp1 - structure specific recognition protein 1, Id3 - inhibitor of dna binding 3, Cdx1 - caudal type homeobox 1, Notch1 - notch 1, Ascl1 - achaete-scute complex homolog 1 (drosophila), Arid1a - at rich interactive domain 1a (swi-like), Supt16 - suppressor of ty 16, Neurog2 - neurogenin 2, Tgif2 - tgfb-induced factor homeobox 2, E2f5 - e2f transcription factor 5, Prdm1 - pr domain containing 1,…
GO:0019438	aromatic compound biosynthetic process	1.18e-12	3.38e-10	4.5	21922	2164	63	28	[Ssrp1 - structure specific recognition protein 1, Id3 - inhibitor of dna binding 3, Cdx1 - caudal type homeobox 1, Notch1 - notch 1, Ascl1 - achaete-scute complex homolog 1 (drosophila), Arid1a - at rich interactive domain 1a (swi-like), Supt16 - suppressor of ty 16, Neurog2 - neurogenin 2, Tgif2 - tgfb-induced factor homeobox 2, E2f5 - e2f transcription factor 5, Prdm1 - pr domain containing 1,…
GO:0009892	negative regulation of metabolic process	1.59e-12	4.45e-10	5.17	21922	1683	63	25	[Id3 - inhibitor of dna binding 3, Itch - itchy, e3 ubiquitin protein ligase, Notch1 - notch 1, Ascl1 - achaete-scute complex homolog 1 (drosophila), Nos2 - nitric oxide synthase 2, inducible, Arid1a - at rich interactive domain 1a (swi-like), Socs1 - suppressor of cytokine signaling 1, Mdfi - myod family inhibitor, Tgif2 - tgfb-induced factor homeobox 2, Maged1 - melanoma antigen, family d, 1, H…
GO:0065007	biological regulation	1.63e-12	4.46e-10	1.91	21922	10181	63	56	[Hmgn3 - high mobility group nucleosomal binding domain 3, Ascl1 - achaete-scute complex homolog 1 (drosophila), Neo1 - neogenin, Htra2 - htra serine peptidase 2, Ihh - indian hedgehog, Socs1 - suppressor of cytokine signaling 1, Fzd2 - frizzled homolog 2 (drosophila), Tgif2 - tgfb-induced factor homeobox 2, Maged1 - melanoma antigen, family d, 1, Atp6ap2 - atpase, h+ transporting, lysosomal acce…
GO:0007389	pattern specification process	2.11e-12	5.65e-10	13.17	21922	370	63	14	[Cdx1 - caudal type homeobox 1, Atp6ap2 - atpase, h+ transporting, lysosomal accessory protein 2, Notch1 - notch 1, Smad2 - smad family member 2, Ascl1 - achaete-scute complex homolog 1 (drosophila), Lef1 - lymphoid enhancer binding factor 1, Ihh - indian hedgehog, Cdon - cell adhesion molecule-related/down-regulated by oncogenes, Eomes - eomesodermin homolog (xenopus laevis), Shh - sonic hedgeho…
GO:1901362	organic cyclic compound biosynthetic process	3.47e-12	9.11e-10	4.31	21922	2262	63	28	[Ssrp1 - structure specific recognition protein 1, Id3 - inhibitor of dna binding 3, Cdx1 - caudal type homeobox 1, Notch1 - notch 1, Ascl1 - achaete-scute complex homolog 1 (drosophila), Arid1a - at rich interactive domain 1a (swi-like), Supt16 - suppressor of ty 16, Neurog2 - neurogenin 2, Tgif2 - tgfb-induced factor homeobox 2, E2f5 - e2f transcription factor 5, Prdm1 - pr domain containing 1,…
GO:0034654	nucleobase-containing compound biosynthetic process	4.04e-12	1.04e-09	4.48	21922	2096	63	27	[Ssrp1 - structure specific recognition protein 1, Id3 - inhibitor of dna binding 3, Cdx1 - caudal type homeobox 1, Notch1 - notch 1, Ascl1 - achaete-scute complex homolog 1 (drosophila), Arid1a - at rich interactive domain 1a (swi-like), Supt16 - suppressor of ty 16, Neurog2 - neurogenin 2, Tgif2 - tgfb-induced factor homeobox 2, E2f5 - e2f transcription factor 5, Prdm1 - pr domain containing 1,…
GO:0043170	macromolecule metabolic process	4.23e-12	1.06e-09	2.66	21922	5500	63	42	[Dner - delta/notch-like egf-related receptor, Ssrp1 - structure specific recognition protein 1, Itch - itchy, e3 ubiquitin protein ligase, Id3 - inhibitor of dna binding 3, Cdx1 - caudal type homeobox 1, Notch1 - notch 1, Ascl1 - achaete-scute complex homolog 1 (drosophila), Nos2 - nitric oxide synthase 2, inducible, Ihh - indian hedgehog, Htra2 - htra serine peptidase 2, Arid1a - at rich intera…
GO:0016070	RNA metabolic process	4.81e-12	1.19e-09	4.07	21922	2480	63	29	[Ssrp1 - structure specific recognition protein 1, Id3 - inhibitor of dna binding 3, Cdx1 - caudal type homeobox 1, Notch1 - notch 1, Ascl1 - achaete-scute complex homolog 1 (drosophila), Wdr12 - wd repeat domain 12, Arid1a - at rich interactive domain 1a (swi-like), Supt16 - suppressor of ty 16, Neurog2 - neurogenin 2, Tgif2 - tgfb-induced factor homeobox 2, E2f5 - e2f transcription factor 5, Pr…
GO:0051239	regulation of multicellular organismal process	6.87e-12	1.66e-09	4.38	21922	2144	63	27	[Id3 - inhibitor of dna binding 3, Itch - itchy, e3 ubiquitin protein ligase, Notch1 - notch 1, Ascl1 - achaete-scute complex homolog 1 (drosophila), Nos2 - nitric oxide synthase 2, inducible, Htra2 - htra serine peptidase 2, Ihh - indian hedgehog, Fzd2 - frizzled homolog 2 (drosophila), Neurog2 - neurogenin 2, Tgif2 - tgfb-induced factor homeobox 2, Celsr1 - cadherin, egf lag seven-pass g-type r…
GO:0031324	negative regulation of cellular metabolic process	8.43e-12	2e-09	5.35	21922	1495	63	23	[Id3 - inhibitor of dna binding 3, Itch - itchy, e3 ubiquitin protein ligase, Hmgn2 - high mobility group nucleosomal binding domain 2, Prdm1 - pr domain containing 1, with znf domain, Notch1 - notch 1, Smad2 - smad family member 2, Olig2 - oligodendrocyte transcription factor 2, Ascl1 - achaete-scute complex homolog 1 (drosophila), Dbi - diazepam binding inhibitor, Gba - glucosidase, beta, acid,…
GO:0045165	cell fate commitment	1.04e-11	2.41e-09	24.16	21922	144	63	10	[Ihh - indian hedgehog, Sox2 - sry-box containing gene 2, Shh - sonic hedgehog, Prdm1 - pr domain containing 1, with znf domain, Tead4 - tea domain family member 4, Notch1 - notch 1, Smad2 - smad family member 2, Olig2 - oligodendrocyte transcription factor 2, Neurog2 - neurogenin 2, Ascl1 - achaete-scute complex homolog 1 (drosophila)]
GO:0010605	negative regulation of macromolecule metabolic process	1.44e-11	3.29e-09	5.21	21922	1535	63	23	[Id3 - inhibitor of dna binding 3, Hmgn2 - high mobility group nucleosomal binding domain 2, Prdm1 - pr domain containing 1, with znf domain, Notch1 - notch 1, Smad2 - smad family member 2, Olig2 - oligodendrocyte transcription factor 2, Nos2 - nitric oxide synthase 2, inducible, Ascl1 - achaete-scute complex homolog 1 (drosophila), Gba - glucosidase, beta, acid, Ndfip1 - nedd4 family interacting…
GO:0010941	regulation of cell death	1.66e-11	3.72e-09	5.86	21922	1246	63	21	[Id3 - inhibitor of dna binding 3, Itch - itchy, e3 ubiquitin protein ligase, Pcnt - pericentrin (kendrin), Ywhaz - tyrosine 3-monooxygenase/tryptophan 5-monooxygenase activation protein, zeta polypeptide, Ripk1 - receptor (tnfrsf)-interacting serine-threonine kinase 1, Notch1 - notch 1, Ascl1 - achaete-scute complex homolog 1 (drosophila), Slc11a2 - solute carrier family 11 (proton-coupled dival…
GO:0007275	multicellular organismal development	2.09e-11	4.6e-09	6.69	21922	988	63	19	[Id3 - inhibitor of dna binding 3, Dner - delta/notch-like egf-related receptor, Cdx1 - caudal type homeobox 1, Prdm1 - pr domain containing 1, with znf domain, Notch1 - notch 1, Olig2 - oligodendrocyte transcription factor 2, Ascl1 - achaete-scute complex homolog 1 (drosophila), Ihh - indian hedgehog, Sox2 - sry-box containing gene 2, Eomes - eomesodermin homolog (xenopus laevis), Shh - sonic he…
GO:2000026	regulation of multicellular organismal development	2.37e-11	5.13e-09	5.4	21922	1418	63	22	[Id3 - inhibitor of dna binding 3, Itch - itchy, e3 ubiquitin protein ligase, Prdm1 - pr domain containing 1, with znf domain, Ripk1 - receptor (tnfrsf)-interacting serine-threonine kinase 1, Notch1 - notch 1, Smad2 - smad family member 2, Olig2 - oligodendrocyte transcription factor 2, Ascl1 - achaete-scute complex homolog 1 (drosophila), Lef1 - lymphoid enhancer binding factor 1, Ndfip1 - nedd4…
GO:0045934	negative regulation of nucleobase-containing compound metabolic process	2.71e-11	5.75e-09	6.59	21922	1003	63	19	[Id3 - inhibitor of dna binding 3, Hmgn2 - high mobility group nucleosomal binding domain 2, Prdm1 - pr domain containing 1, with znf domain, Notch1 - notch 1, Smad2 - smad family member 2, Olig2 - oligodendrocyte transcription factor 2, Ascl1 - achaete-scute complex homolog 1 (drosophila), Ndfip1 - nedd4 family interacting protein 1, Lef1 - lymphoid enhancer binding factor 1, Nfkb1 - nuclear fac…
GO:0034645	cellular macromolecule biosynthetic process	3.67e-11	7.67e-09	4.08	21922	2304	63	27	[Ssrp1 - structure specific recognition protein 1, Id3 - inhibitor of dna binding 3, Cdx1 - caudal type homeobox 1, Notch1 - notch 1, Ascl1 - achaete-scute complex homolog 1 (drosophila), Arid1a - at rich interactive domain 1a (swi-like), Supt16 - suppressor of ty 16, Neurog2 - neurogenin 2, Tgif2 - tgfb-induced factor homeobox 2, E2f5 - e2f transcription factor 5, Prdm1 - pr domain containing 1,…
GO:0051172	negative regulation of nitrogen compound metabolic process	3.8e-11	7.8e-09	6.46	21922	1023	63	19	[Id3 - inhibitor of dna binding 3, Hmgn2 - high mobility group nucleosomal binding domain 2, Prdm1 - pr domain containing 1, with znf domain, Notch1 - notch 1, Smad2 - smad family member 2, Olig2 - oligodendrocyte transcription factor 2, Ascl1 - achaete-scute complex homolog 1 (drosophila), Ndfip1 - nedd4 family interacting protein 1, Lef1 - lymphoid enhancer binding factor 1, Nfkb1 - nuclear fac…
GO:0010629	negative regulation of gene expression	4.95e-11	1e-08	6.36	21922	1039	63	19	[Id3 - inhibitor of dna binding 3, Hmgn2 - high mobility group nucleosomal binding domain 2, Prdm1 - pr domain containing 1, with znf domain, Notch1 - notch 1, Smad2 - smad family member 2, Olig2 - oligodendrocyte transcription factor 2, Nos2 - nitric oxide synthase 2, inducible, Ascl1 - achaete-scute complex homolog 1 (drosophila), Ndfip1 - nedd4 family interacting protein 1, Lef1 - lymphoid enh…
GO:0051253	negative regulation of RNA metabolic process	5.22e-11	1.04e-08	6.87	21922	912	63	18	[Id3 - inhibitor of dna binding 3, Hmgn2 - high mobility group nucleosomal binding domain 2, Prdm1 - pr domain containing 1, with znf domain, Notch1 - notch 1, Smad2 - smad family member 2, Olig2 - oligodendrocyte transcription factor 2, Ascl1 - achaete-scute complex homolog 1 (drosophila), Lef1 - lymphoid enhancer binding factor 1, Nfkb1 - nuclear factor of kappa light polypeptide gene enhancer …
GO:0009059	macromolecule biosynthetic process	6.14e-11	1.2e-08	3.99	21922	2356	63	27	[Ssrp1 - structure specific recognition protein 1, Id3 - inhibitor of dna binding 3, Cdx1 - caudal type homeobox 1, Notch1 - notch 1, Ascl1 - achaete-scute complex homolog 1 (drosophila), Arid1a - at rich interactive domain 1a (swi-like), Supt16 - suppressor of ty 16, Neurog2 - neurogenin 2, Tgif2 - tgfb-induced factor homeobox 2, E2f5 - e2f transcription factor 5, Prdm1 - pr domain containing 1,…
GO:0044249	cellular biosynthetic process	1.04e-10	2e-08	3.46	21922	3017	63	30	[Ssrp1 - structure specific recognition protein 1, Id3 - inhibitor of dna binding 3, Cdx1 - caudal type homeobox 1, Notch1 - notch 1, Nos2 - nitric oxide synthase 2, inducible, Ascl1 - achaete-scute complex homolog 1 (drosophila), Arid1a - at rich interactive domain 1a (swi-like), Supt16 - suppressor of ty 16, Neurog2 - neurogenin 2, Tgif2 - tgfb-induced factor homeobox 2, E2f5 - e2f transcriptio…
GO:0034641	cellular nitrogen compound metabolic process	1.48e-10	2.81e-08	3.08	21922	3729	63	33	[Id3 - inhibitor of dna binding 3, Ssrp1 - structure specific recognition protein 1, Cdx1 - caudal type homeobox 1, Notch1 - notch 1, Ascl1 - achaete-scute complex homolog 1 (drosophila), Nos2 - nitric oxide synthase 2, inducible, Arid1a - at rich interactive domain 1a (swi-like), Wdr12 - wd repeat domain 12, Supt16 - suppressor of ty 16, Neurog2 - neurogenin 2, Tgif2 - tgfb-induced factor homeob…
GO:0090304	nucleic acid metabolic process	2.13e-10	3.99e-08	3.49	21922	2893	63	29	[Ssrp1 - structure specific recognition protein 1, Id3 - inhibitor of dna binding 3, Cdx1 - caudal type homeobox 1, Notch1 - notch 1, Ascl1 - achaete-scute complex homolog 1 (drosophila), Wdr12 - wd repeat domain 12, Arid1a - at rich interactive domain 1a (swi-like), Supt16 - suppressor of ty 16, Neurog2 - neurogenin 2, Tgif2 - tgfb-induced factor homeobox 2, E2f5 - e2f transcription factor 5, Pr…
GO:0045892	negative regulation of transcription, DNA-templated	2.18e-10	4.01e-08	6.83	21922	866	63	17	[Id3 - inhibitor of dna binding 3, Hmgn2 - high mobility group nucleosomal binding domain 2, Prdm1 - pr domain containing 1, with znf domain, Notch1 - notch 1, Smad2 - smad family member 2, Olig2 - oligodendrocyte transcription factor 2, Ascl1 - achaete-scute complex homolog 1 (drosophila), Lef1 - lymphoid enhancer binding factor 1, Nfkb1 - nuclear factor of kappa light polypeptide gene enhancer …
GO:1902679	negative regulation of RNA biosynthetic process	3.05e-10	5.52e-08	6.68	21922	885	63	17	[Id3 - inhibitor of dna binding 3, Hmgn2 - high mobility group nucleosomal binding domain 2, Prdm1 - pr domain containing 1, with znf domain, Notch1 - notch 1, Smad2 - smad family member 2, Olig2 - oligodendrocyte transcription factor 2, Ascl1 - achaete-scute complex homolog 1 (drosophila), Lef1 - lymphoid enhancer binding factor 1, Nfkb1 - nuclear factor of kappa light polypeptide gene enhancer …
GO:0048523	negative regulation of cellular process	3.38e-10	6.04e-08	3.3	21922	3163	63	30	[Itch - itchy, e3 ubiquitin protein ligase, Id3 - inhibitor of dna binding 3, Pcnt - pericentrin (kendrin), Notch1 - notch 1, Ascl1 - achaete-scute complex homolog 1 (drosophila), Ihh - indian hedgehog, Htra2 - htra serine peptidase 2, Arid1a - at rich interactive domain 1a (swi-like), Socs1 - suppressor of cytokine signaling 1, Mdfi - myod family inhibitor, Tgif2 - tgfb-induced factor homeobox 2…
GO:0009058	biosynthetic process	3.43e-10	6.05e-08	3.3	21922	3165	63	30	[Id3 - inhibitor of dna binding 3, Ssrp1 - structure specific recognition protein 1, Cdx1 - caudal type homeobox 1, Notch1 - notch 1, Ascl1 - achaete-scute complex homolog 1 (drosophila), Nos2 - nitric oxide synthase 2, inducible, Arid1a - at rich interactive domain 1a (swi-like), Supt16 - suppressor of ty 16, Neurog2 - neurogenin 2, Tgif2 - tgfb-induced factor homeobox 2, E2f5 - e2f transcriptio…
GO:0050793	regulation of developmental process	3.51e-10	6.09e-08	4.45	21922	1800	63	23	[Itch - itchy, e3 ubiquitin protein ligase, Id3 - inhibitor of dna binding 3, Hmgn2 - high mobility group nucleosomal binding domain 2, Prdm1 - pr domain containing 1, with znf domain, Ripk1 - receptor (tnfrsf)-interacting serine-threonine kinase 1, Notch1 - notch 1, Smad2 - smad family member 2, Olig2 - oligodendrocyte transcription factor 2, Ascl1 - achaete-scute complex homolog 1 (drosophila),…
GO:0044238	primary metabolic process	4.46e-10	7.63e-08	2.22	21922	6902	63	44	[Dner - delta/notch-like egf-related receptor, Id3 - inhibitor of dna binding 3, Itch - itchy, e3 ubiquitin protein ligase, Ssrp1 - structure specific recognition protein 1, Cdx1 - caudal type homeobox 1, Notch1 - notch 1, Ascl1 - achaete-scute complex homolog 1 (drosophila), Nos2 - nitric oxide synthase 2, inducible, Htra2 - htra serine peptidase 2, Ihh - indian hedgehog, Wdr12 - wd repeat domai…
GO:0048513	organ development	5.26e-10	8.88e-08	5.95	21922	1052	63	18	[Id3 - inhibitor of dna binding 3, Prdm1 - pr domain containing 1, with znf domain, Notch1 - notch 1, Smad2 - smad family member 2, Dbi - diazepam binding inhibitor, Lef1 - lymphoid enhancer binding factor 1, Tead1 - tea domain family member 1, Yap1 - yes-associated protein 1, Nfkb1 - nuclear factor of kappa light polypeptide gene enhancer in b cells 1, p105, Ihh - indian hedgehog, Eomes - eomeso…
GO:0023051	regulation of signaling	6.54e-10	1.09e-07	3.91	21922	2223	63	25	[Itch - itchy, e3 ubiquitin protein ligase, Hmgn3 - high mobility group nucleosomal binding domain 3, Notch1 - notch 1, Ascl1 - achaete-scute complex homolog 1 (drosophila), Nos2 - nitric oxide synthase 2, inducible, Htra2 - htra serine peptidase 2, Ihh - indian hedgehog, Socs1 - suppressor of cytokine signaling 1, Mdfi - myod family inhibitor, Celsr1 - cadherin, egf lag seven-pass g-type recepto…
GO:0010646	regulation of cell communication	6.93e-10	1.14e-07	3.9	21922	2229	63	25	[Itch - itchy, e3 ubiquitin protein ligase, Hmgn3 - high mobility group nucleosomal binding domain 3, Notch1 - notch 1, Ascl1 - achaete-scute complex homolog 1 (drosophila), Nos2 - nitric oxide synthase 2, inducible, Htra2 - htra serine peptidase 2, Ihh - indian hedgehog, Socs1 - suppressor of cytokine signaling 1, Mdfi - myod family inhibitor, Celsr1 - cadherin, egf lag seven-pass g-type recepto…
GO:0009952	anterior/posterior pattern specification	8.37e-10	1.36e-07	19.45	21922	161	63	9	[Cdx1 - caudal type homeobox 1, Atp6ap2 - atpase, h+ transporting, lysosomal accessory protein 2, Cdon - cell adhesion molecule-related/down-regulated by oncogenes, Shh - sonic hedgehog, Alx4 - aristaless-like homeobox 4, Notch1 - notch 1, Smad2 - smad family member 2, Celsr1 - cadherin, egf lag seven-pass g-type receptor 1 (flamingo homolog, drosophila), Lef1 - lymphoid enhancer binding factor 1]
GO:0048519	negative regulation of biological process	8.83e-10	1.41e-07	3.07	21922	3514	63	31	[Itch - itchy, e3 ubiquitin protein ligase, Id3 - inhibitor of dna binding 3, Pcnt - pericentrin (kendrin), Notch1 - notch 1, Ascl1 - achaete-scute complex homolog 1 (drosophila), Nos2 - nitric oxide synthase 2, inducible, Ihh - indian hedgehog, Htra2 - htra serine peptidase 2, Arid1a - at rich interactive domain 1a (swi-like), Socs1 - suppressor of cytokine signaling 1, Mdfi - myod family inhibi…
GO:1901576	organic substance biosynthetic process	1.1e-09	1.74e-07	3.26	21922	3098	63	29	[Id3 - inhibitor of dna binding 3, Ssrp1 - structure specific recognition protein 1, Cdx1 - caudal type homeobox 1, Notch1 - notch 1, Ascl1 - achaete-scute complex homolog 1 (drosophila), Arid1a - at rich interactive domain 1a (swi-like), Supt16 - suppressor of ty 16, Neurog2 - neurogenin 2, Tgif2 - tgfb-induced factor homeobox 2, E2f5 - e2f transcription factor 5, Prdm1 - pr domain containing 1,…
GO:0035329	hippo signaling	1.39e-09	2.17e-07	96.66	21922	18	63	5	[Yap1 - yes-associated protein 1, Tead1 - tea domain family member 1, Tead3 - tea domain family member 3, Tead2 - tea domain family member 2, Tead4 - tea domain family member 4]
GO:2000113	negative regulation of cellular macromolecule biosynthetic process	1.42e-09	2.18e-07	6.04	21922	979	63	17	[Id3 - inhibitor of dna binding 3, Hmgn2 - high mobility group nucleosomal binding domain 2, Prdm1 - pr domain containing 1, with znf domain, Notch1 - notch 1, Smad2 - smad family member 2, Olig2 - oligodendrocyte transcription factor 2, Ascl1 - achaete-scute complex homolog 1 (drosophila), Lef1 - lymphoid enhancer binding factor 1, Nfkb1 - nuclear factor of kappa light polypeptide gene enhancer …
GO:0071704	organic substance metabolic process	1.43e-09	2.18e-07	2.15	21922	7132	63	44	[Dner - delta/notch-like egf-related receptor, Id3 - inhibitor of dna binding 3, Itch - itchy, e3 ubiquitin protein ligase, Ssrp1 - structure specific recognition protein 1, Cdx1 - caudal type homeobox 1, Notch1 - notch 1, Ascl1 - achaete-scute complex homolog 1 (drosophila), Nos2 - nitric oxide synthase 2, inducible, Htra2 - htra serine peptidase 2, Ihh - indian hedgehog, Wdr12 - wd repeat domai…
GO:0000122	negative regulation of transcription from RNA polymerase II promoter	1.44e-09	2.16e-07	8.03	21922	607	63	14	[Id3 - inhibitor of dna binding 3, Hmgn2 - high mobility group nucleosomal binding domain 2, Prdm1 - pr domain containing 1, with znf domain, Notch1 - notch 1, Olig2 - oligodendrocyte transcription factor 2, Lef1 - lymphoid enhancer binding factor 1, Nfkb1 - nuclear factor of kappa light polypeptide gene enhancer in b cells 1, p105, Arid1a - at rich interactive domain 1a (swi-like), Eomes - eomes…
GO:0030900	forebrain development	1.46e-09	2.17e-07	33.83	21922	72	63	7	[Htra2 - htra serine peptidase 2, Arid1a - at rich interactive domain 1a (swi-like), Shh - sonic hedgehog, Nde1 - nuclear distribution gene e homolog 1 (a nidulans), Sox3 - sry-box containing gene 3, Notch1 - notch 1, Neurog2 - neurogenin 2]
GO:0006807	nitrogen compound metabolic process	1.47e-09	2.16e-07	2.83	21922	4061	63	33	[Id3 - inhibitor of dna binding 3, Ssrp1 - structure specific recognition protein 1, Cdx1 - caudal type homeobox 1, Notch1 - notch 1, Ascl1 - achaete-scute complex homolog 1 (drosophila), Nos2 - nitric oxide synthase 2, inducible, Arid1a - at rich interactive domain 1a (swi-like), Wdr12 - wd repeat domain 12, Supt16 - suppressor of ty 16, Neurog2 - neurogenin 2, Tgif2 - tgfb-induced factor homeob…
GO:0044260	cellular macromolecule metabolic process	1.7e-09	2.47e-07	2.59	21922	4845	63	36	[Itch - itchy, e3 ubiquitin protein ligase, Id3 - inhibitor of dna binding 3, Dner - delta/notch-like egf-related receptor, Ssrp1 - structure specific recognition protein 1, Cdx1 - caudal type homeobox 1, Notch1 - notch 1, Ascl1 - achaete-scute complex homolog 1 (drosophila), Nos2 - nitric oxide synthase 2, inducible, Ihh - indian hedgehog, Arid1a - at rich interactive domain 1a (swi-like), Wdr12…
GO:0045597	positive regulation of cell differentiation	1.74e-09	2.49e-07	7.91	21922	616	63	14	[Prdm1 - pr domain containing 1, with znf domain, Ripk1 - receptor (tnfrsf)-interacting serine-threonine kinase 1, Notch1 - notch 1, Smad2 - smad family member 2, Ascl1 - achaete-scute complex homolog 1 (drosophila), Olig2 - oligodendrocyte transcription factor 2, Lef1 - lymphoid enhancer binding factor 1, Ihh - indian hedgehog, Cdon - cell adhesion molecule-related/down-regulated by oncogenes, E…
GO:0042981	regulation of apoptotic process	2.45e-09	3.47e-07	5.4	21922	1159	63	18	[Id3 - inhibitor of dna binding 3, Itch - itchy, e3 ubiquitin protein ligase, Pcnt - pericentrin (kendrin), Ripk1 - receptor (tnfrsf)-interacting serine-threonine kinase 1, Notch1 - notch 1, Ascl1 - achaete-scute complex homolog 1 (drosophila), Slc11a2 - solute carrier family 11 (proton-coupled divalent metal ion transporters), member 2, Casp9 - caspase 9, Lef1 - lymphoid enhancer binding factor …
GO:0065009	regulation of molecular function	2.52e-09	3.53e-07	4.02	21922	1991	63	23	[Itch - itchy, e3 ubiquitin protein ligase, Id3 - inhibitor of dna binding 3, Hmgn3 - high mobility group nucleosomal binding domain 3, Ripk1 - receptor (tnfrsf)-interacting serine-threonine kinase 1, Notch1 - notch 1, Smad2 - smad family member 2, Nos2 - nitric oxide synthase 2, inducible, Slc11a2 - solute carrier family 11 (proton-coupled divalent metal ion transporters), member 2, Lef1 - lymph…
GO:0003002	regionalization	2.72e-09	3.77e-07	13.7	21922	254	63	10	[Cdx1 - caudal type homeobox 1, Atp6ap2 - atpase, h+ transporting, lysosomal accessory protein 2, Eomes - eomesodermin homolog (xenopus laevis), Cdon - cell adhesion molecule-related/down-regulated by oncogenes, Shh - sonic hedgehog, Alx4 - aristaless-like homeobox 4, Notch1 - notch 1, Smad2 - smad family member 2, Celsr1 - cadherin, egf lag seven-pass g-type receptor 1 (flamingo homolog, drosoph…
GO:0048663	neuron fate commitment	2.86e-09	3.92e-07	47.45	21922	44	63	6	[Ihh - indian hedgehog, Sox2 - sry-box containing gene 2, Shh - sonic hedgehog, Notch1 - notch 1, Olig2 - oligodendrocyte transcription factor 2, Ascl1 - achaete-scute complex homolog 1 (drosophila)]
GO:0010558	negative regulation of macromolecule biosynthetic process	2.87e-09	3.89e-07	5.77	21922	1026	63	17	[Id3 - inhibitor of dna binding 3, Hmgn2 - high mobility group nucleosomal binding domain 2, Prdm1 - pr domain containing 1, with znf domain, Notch1 - notch 1, Smad2 - smad family member 2, Olig2 - oligodendrocyte transcription factor 2, Ascl1 - achaete-scute complex homolog 1 (drosophila), Lef1 - lymphoid enhancer binding factor 1, Nfkb1 - nuclear factor of kappa light polypeptide gene enhancer …
GO:0043067	regulation of programmed cell death	3.04e-09	4.08e-07	5.33	21922	1175	63	18	[Id3 - inhibitor of dna binding 3, Itch - itchy, e3 ubiquitin protein ligase, Pcnt - pericentrin (kendrin), Ripk1 - receptor (tnfrsf)-interacting serine-threonine kinase 1, Notch1 - notch 1, Ascl1 - achaete-scute complex homolog 1 (drosophila), Slc11a2 - solute carrier family 11 (proton-coupled divalent metal ion transporters), member 2, Casp9 - caspase 9, Lef1 - lymphoid enhancer binding factor …
GO:0048869	cellular developmental process	3.16e-09	4.18e-07	3.63	21922	2397	63	25	[Dner - delta/notch-like egf-related receptor, Id3 - inhibitor of dna binding 3, Notch1 - notch 1, Ascl1 - achaete-scute complex homolog 1 (drosophila), Htra2 - htra serine peptidase 2, Ihh - indian hedgehog, Socs1 - suppressor of cytokine signaling 1, Nde1 - nuclear distribution gene e homolog 1 (a nidulans), Mdfi - myod family inhibitor, Fzd2 - frizzled homolog 2 (drosophila), Neurog2 - neuroge…
GO:0044763	single-organism cellular process	4.85e-09	6.36e-07	2.03	21922	7712	63	45	[Dner - delta/notch-like egf-related receptor, Ssrp1 - structure specific recognition protein 1, Itch - itchy, e3 ubiquitin protein ligase, Id3 - inhibitor of dna binding 3, Pcnt - pericentrin (kendrin), Ywhaz - tyrosine 3-monooxygenase/tryptophan 5-monooxygenase activation protein, zeta polypeptide, Notch1 - notch 1, Ascl1 - achaete-scute complex homolog 1 (drosophila), Nos2 - nitric oxide synth…
GO:0031327	negative regulation of cellular biosynthetic process	4.96e-09	6.43e-07	5.56	21922	1064	63	17	[Id3 - inhibitor of dna binding 3, Hmgn2 - high mobility group nucleosomal binding domain 2, Prdm1 - pr domain containing 1, with znf domain, Notch1 - notch 1, Smad2 - smad family member 2, Olig2 - oligodendrocyte transcription factor 2, Ascl1 - achaete-scute complex homolog 1 (drosophila), Lef1 - lymphoid enhancer binding factor 1, Nfkb1 - nuclear factor of kappa light polypeptide gene enhancer …
GO:0044699	single-organism process	5.98e-09	7.68e-07	1.72	21922	10714	63	53	[Ascl1 - achaete-scute complex homolog 1 (drosophila), Neo1 - neogenin, Htra2 - htra serine peptidase 2, Ihh - indian hedgehog, Socs1 - suppressor of cytokine signaling 1, Kpna2 - karyopherin (importin) alpha 2, Fzd2 - frizzled homolog 2 (drosophila), Maged1 - melanoma antigen, family d, 1, Atp6ap2 - atpase, h+ transporting, lysosomal accessory protein 2, Prdm1 - pr domain containing 1, with znf …
GO:0030111	regulation of Wnt signaling pathway	6.44e-09	8.18e-07	15.43	21922	203	63	9	[Yap1 - yes-associated protein 1, Atp6ap2 - atpase, h+ transporting, lysosomal accessory protein 2, Nfkb1 - nuclear factor of kappa light polypeptide gene enhancer in b cells 1, p105, Sox2 - sry-box containing gene 2, Shh - sonic hedgehog, Mdfi - myod family inhibitor, Notch1 - notch 1, Xiap - x-linked inhibitor of apoptosis, Lef1 - lymphoid enhancer binding factor 1]
GO:0009890	negative regulation of biosynthetic process	6.63e-09	8.34e-07	5.45	21922	1085	63	17	[Id3 - inhibitor of dna binding 3, Hmgn2 - high mobility group nucleosomal binding domain 2, Prdm1 - pr domain containing 1, with znf domain, Notch1 - notch 1, Smad2 - smad family member 2, Olig2 - oligodendrocyte transcription factor 2, Ascl1 - achaete-scute complex homolog 1 (drosophila), Lef1 - lymphoid enhancer binding factor 1, Nfkb1 - nuclear factor of kappa light polypeptide gene enhancer …
GO:1901360	organic cyclic compound metabolic process	7.69e-09	9.57e-07	2.81	21922	3832	63	31	[Id3 - inhibitor of dna binding 3, Ssrp1 - structure specific recognition protein 1, Cdx1 - caudal type homeobox 1, Notch1 - notch 1, Ascl1 - achaete-scute complex homolog 1 (drosophila), Arid1a - at rich interactive domain 1a (swi-like), Wdr12 - wd repeat domain 12, Supt16 - suppressor of ty 16, Neurog2 - neurogenin 2, Tgif2 - tgfb-induced factor homeobox 2, E2f5 - e2f transcription factor 5, Pr…
GO:0048646	anatomical structure formation involved in morphogenesis	7.94e-09	9.79e-07	7.02	21922	694	63	14	[Pcnt - pericentrin (kendrin), Notch1 - notch 1, Smad2 - smad family member 2, Neo1 - neogenin, Lef1 - lymphoid enhancer binding factor 1, Arid1a - at rich interactive domain 1a (swi-like), Cdon - cell adhesion molecule-related/down-regulated by oncogenes, Sox2 - sry-box containing gene 2, Eomes - eomesodermin homolog (xenopus laevis), Shh - sonic hedgehog, Tead2 - tea domain family member 2, E2f…
Table S2: GO enrichment analysis of extended mouse network genes
C: number of reference genes in category
O: number of genes in the category from the gene set
E: expected number in category
R: ratio of enrichment
rawP: p value from hypergeometric test
adjP: p value adjusted by the multiple test adjustment
Genes with an adjusted p value > E-09 value (highlighted) were used for REVIGO Treemap production
