# Supplementary material for: A multi-resource data integration approach: identification of candidate genes regulating cell proliferation during neocortical development
Source: Front Neurosci. 2014 Aug 21;8:257. doi: 10.3389/fnins.2014.00257 (PMC4139594; doi:10.3389/fnins.2014.00257)
Supplement: Supplementary file 1 [file DataSheet1.ZIP › 108271_Nowakowski_Table_4.XLSX]

## Sheet: Parameters
Table S4: GeneMANIA; human extended network
Parameters of GeneMANIA search
Organism	H. sapiens (human)
Genes: Queried genes can be found in the GeneList tab (highlighted genes).
Network weighting	Automatically selected weighting method (Assigned based on query genes)
Network weighting code	AUTOMATIC_SELECT (AUTOMATIC)
Number of gene results	50
Number of attribute results	10
Database Version	2014-06-01

## Sheet: GeneList
Symbol	Description	Score	Synonyms	GO annotations	Links
TEAD2	TEA domain family member 2 [Source:HGNC Symbol;Acc:11715]	87.49	ENSG00000074219;ENSP00000310701;ENSP00000366419;ENSP00000437928;ENSP00000469640;ENSP00000469672;ENSP00000471743;ENSP00000472109;ENSP00000472397;8463;TEAD2;NP_001243587;NP_001243588;NP_001243589;NP_001243590;NP_001243591;NP_003589;NM_001256658;NM_001256659;NM_001256660;NM_001256661;NM_001256662;NM_003598;ETF;TEF-4;TEF4;Q15562;TEAD2_HUMAN;		http://www.ncbi.nlm.nih.gov/sites/entrez?db=gene&cmd=search&term=8463
TNFRSF19	tumor necrosis factor receptor superfamily, member 19 [Source:HGNC Symbol;Acc:11915]	85.46	ENSG00000127863;ENSP00000248484;ENSP00000371693;ENSP00000371698;ENSP00000385408;55504;TNFRSF19;NP_001191387;NP_001191388;NP_061117;NP_683760;NM_001204458;NM_001204459;NM_018647;NM_148957;TAJ;TAJ-alpha;TRADE;TROY;Q9NS68;TNR19_HUMAN;		http://www.ncbi.nlm.nih.gov/sites/entrez?db=gene&cmd=search&term=55504
PHF21B	PHD finger protein 21B [Source:HGNC Symbol;Acc:25161]	84.57	ENSG00000056487;ENSP00000324403;ENSP00000379410;ENSP00000385053;ENSP00000385105;ENSP00000388619;ENSP00000401091;ENSP00000401294;112885;PHF21B;NP_001129334;NP_001229379;NP_001271225;NP_612424;NM_001135862;NM_001242450;NM_001284296;NM_138415;BHC80L;FLJ34161;PHF4;PF21B_HUMAN;Q96EK2;		http://www.ncbi.nlm.nih.gov/sites/entrez?db=gene&cmd=search&term=112885
GAS2L3	growth arrest-specific 2 like 3 [Source:HGNC Symbol;Acc:27475]	82.68	ENSG00000139354;ENSP00000266754;ENSP00000439672;ENSP00000442406;ENSP00000448184;ENSP00000448955;ENSP00000450107;283431;GAS2L3;NP_777602;NM_174942;GA2L3_HUMAN;Q86XJ1;	microtubule binding; microtubule cytoskeleton organization	http://www.ncbi.nlm.nih.gov/sites/entrez?db=gene&cmd=search&term=283431
IGFBPL1	insulin-like growth factor binding protein-like 1 [Source:HGNC Symbol;Acc:20081]	82.07	ENSG00000137142;ENSP00000366923;347252;IGFBPL1;NP_001007564;NM_001007563;bA113O24.1;IBPL1_HUMAN;Q8WX77;		http://www.ncbi.nlm.nih.gov/sites/entrez?db=gene&cmd=search&term=347252
ZNF93	zinc finger protein 93 [Source:HGNC Symbol;Acc:13169]	81.26	ENSG00000184635;ENSP00000342002;ENSP00000467377;ENSP00000467553;ENSP00000467652;ENSP00000468563;81931;ZNF93;NP_112495;NM_031218;FLJ12488;HPF34;TF34;ZNF505;P35789;ZNF93_HUMAN;		http://www.ncbi.nlm.nih.gov/sites/entrez?db=gene&cmd=search&term=81931
SHROOM3	shroom family member 3 [Source:HGNC Symbol;Acc:30422]	79.72	ENSG00000138771;ENSP00000296043;100996628;57619;SHROOM3;NP_065910;NM_020859;APXL3;KIAA1481;SHRM;ShrmL;Q8TF72;SHRM3_HUMAN;		http://www.ncbi.nlm.nih.gov/sites/entrez?db=gene&cmd=search&term=100996628
TCF19	transcription factor 19 [Source:HGNC Symbol;Acc:11629]	79.57	ENSG00000137310;ENSG00000206455;ENSG00000224379;ENSG00000224472;ENSG00000224941;ENSG00000233890;ENSG00000234674;ENSP00000365431;ENSP00000365433;ENSP00000373018;ENSP00000383252;ENSP00000393007;ENSP00000393300;ENSP00000393875;ENSP00000397160;ENSP00000399189;ENSP00000399388;ENSP00000401548;ENSP00000414076;ENSP00000414466;ENSP00000414980;ENSP00000439397;6941;TCF19;NP_001070979;NP_009040;NM_001077511;…		http://www.ncbi.nlm.nih.gov/sites/entrez?db=gene&cmd=search&term=6941
RMI2	RecQ mediated genome instability 2 [Source:HGNC Symbol;Acc:28349]	79.35	ENSG00000175643;ENSP00000310356;ENSP00000371241;ENSP00000459601;ENSP00000461206;116028;RMI2;NP_689521;NM_152308;BLAP18;C16orf75;MGC24665;Q96E14;RMI2_HUMAN;		http://www.ncbi.nlm.nih.gov/sites/entrez?db=gene&cmd=search&term=116028
NES	nestin [Source:HGNC Symbol;Acc:7756]	78.38	ENSG00000132688;ENSP00000357206;10763;NES;NP_006608;NM_006617;FLJ21841;NEST_HUMAN;P48681;	cell cycle G2/M phase transition; cellular protein complex disassembly; embryonic camera-type eye development; embryonic organ development; G2/M transition of mitotic cell cycle; negative regulation of binding; neural precursor cell proliferation; positive regulation of neural precursor cell proliferation; positive regulation of organelle organization; protein depolymerization; regulation of bind…	http://www.ncbi.nlm.nih.gov/sites/entrez?db=gene&cmd=search&term=10763
SPC24	SPC24, NDC80 kinetochore complex component [Source:HGNC Symbol;Acc:26913]	78.35	ENSG00000161888;ENSP00000397131;ENSP00000465075;ENSP00000465167;ENSP00000465335;ENSP00000466688;ENSP00000468366;ENSP00000468818;147841;SPC24;NP_872319;NM_182513;FLJ90806;SPBC24;Q8NBT2;SPC24_HUMAN;	chromosome, centromeric region; kinetochore; protein-DNA complex	http://www.ncbi.nlm.nih.gov/sites/entrez?db=gene&cmd=search&term=147841
CPXM1	carboxypeptidase X (M14 family), member 1 [Source:HGNC Symbol;Acc:15771]	77.01	ENSG00000088882;ENSP00000369979;56265;CPXM1;NP_001171628;NP_062555;NM_001184699;NM_019609;CPX-1;CPX1;CPXM;CPXM1_HUMAN;Q96SM3;		http://www.ncbi.nlm.nih.gov/sites/entrez?db=gene&cmd=search&term=56265
CARHSP1	calcium regulated heat stable protein 1, 24kDa [Source:HGNC Symbol;Acc:17150]	76.79	ENSG00000153048;ENSP00000311847;ENSP00000379838;ENSP00000455016;ENSP00000455284;ENSP00000455522;ENSP00000455855;ENSP00000455988;ENSP00000456909;ENSP00000457213;ENSP00000457864;ENSP00000460812;23589;CARHSP1;NP_001035941;NP_001265189;NP_001265190;NP_001265191;NP_001265192;NP_001265193;NP_001265194;NP_001265195;NP_055131;NM_001042476;NM_001278260;NM_001278261;NM_001278262;NM_001278263;NM_001278264;N…		http://www.ncbi.nlm.nih.gov/sites/entrez?db=gene&cmd=search&term=23589
MYT1	myelin transcription factor 1 [Source:HGNC Symbol;Acc:7622]	76.04	ENSG00000196132;ENSP00000327465;ENSP00000353269;ENSP00000442412;4661;MYT1;NP_004526;NM_004535;MYTI;PLPB1;ZC2HC4A;MYT1_HUMAN;Q01538;		http://www.ncbi.nlm.nih.gov/sites/entrez?db=gene&cmd=search&term=4661
ARRDC3	arrestin domain containing 3 [Source:HGNC Symbol;Acc:29263]	75.95	ENSG00000113369;ENSP00000265138;57561;ARRDC3;NP_065852;NM_020801;KIAA1376;ARRD3_HUMAN;Q96B67;	positive regulation of ligase activity; positive regulation of protein ubiquitination; positive regulation of ubiquitin-protein ligase activity; regulation of ligase activity; regulation of protein ubiquitination; regulation of ubiquitin-protein ligase activity	http://www.ncbi.nlm.nih.gov/sites/entrez?db=gene&cmd=search&term=57561
CENPW	centromere protein W [Source:HGNC Symbol;Acc:21488]	75.58	ENSG00000203760;ENSP00000357308;ENSP00000357309;ENSP00000357311;387103;CENPW;NP_001012525;NM_001012507;C6orf173;CUG2;CENPW_HUMAN;Q5EE01;	ATP-dependent chromatin remodeling; CENP-A containing nucleosome assembly at centromere; centromere complex assembly; chromatin assembly; chromatin assembly or disassembly; chromatin remodeling; chromatin remodeling at centromere; chromosome segregation; chromosome, centromeric region; DNA conformation change; DNA packaging; DNA replication-independent nucleosome assembly; DNA replication-indepen…	http://www.ncbi.nlm.nih.gov/sites/entrez?db=gene&cmd=search&term=387103
MGME1 (C20orf72)	mitochondrial genome maintenance exonuclease 1 [Source:HGNC Symbol;Acc:16205]	75.18	ENSG00000125871;ENSP00000366933;ENSP00000366938;ENSP00000366939;92667;MGME1;NP_443097;NM_052865;bA504H3.4;C20orf72;DDK1;MGME1_HUMAN;Q9BQP7;	DNA catabolic process	http://www.ncbi.nlm.nih.gov/sites/entrez?db=gene&cmd=search&term=92667
TMEM98	transmembrane protein 98 [Source:HGNC Symbol;Acc:24529]	74.43	ENSG00000006042;ENSP00000261713;ENSP00000378138;ENSP00000398446;ENSP00000406394;ENSP00000463245;ENSP00000463539;ENSP00000464537;26022;TMEM98;NP_001028676;NP_056359;NM_001033504;NM_015544;DKFZP564K1964;Q9Y2Y6;TMM98_HUMAN;		http://www.ncbi.nlm.nih.gov/sites/entrez?db=gene&cmd=search&term=26022
NRM	nurim (nuclear envelope membrane protein) [Source:HGNC Symbol;Acc:8003]	73.99	ENSG00000137404;ENSG00000206484;ENSG00000228854;ENSG00000228867;ENSG00000234809;ENSG00000235773;ENSG00000236843;ENSP00000259953;ENSP00000365602;ENSP00000365603;ENSP00000373064;ENSP00000373065;ENSP00000389894;ENSP00000389958;ENSP00000392502;ENSP00000394788;ENSP00000394862;ENSP00000397755;ENSP00000397892;ENSP00000398752;ENSP00000399560;ENSP00000405789;ENSP00000407049;ENSP00000407111;ENSP00000407779…		http://www.ncbi.nlm.nih.gov/sites/entrez?db=gene&cmd=search&term=11270
WSCD1	WSC domain containing 1 [Source:HGNC Symbol;Acc:29060]	73.38	ENSG00000179314;ENSP00000323087;ENSP00000446032;ENSP00000458339;ENSP00000458374;ENSP00000458527;ENSP00000460041;ENSP00000460396;ENSP00000460428;ENSP00000460825;ENSP00000461642;ENSP00000461865;23302;339166;WSCD1;NP_056068;NM_015253;KIAA0523;Q658N2;WSCD1_HUMAN;		http://www.ncbi.nlm.nih.gov/sites/entrez?db=gene&cmd=search&term=23302
FAM64A	family with sequence similarity 64, member A [Source:HGNC Symbol;Acc:25483]	73.13	ENSG00000129195;ENSP00000250056;ENSP00000458534;ENSP00000458584;ENSP00000459235;ENSP00000459597;ENSP00000459860;ENSP00000460894;ENSP00000460912;54478;FAM64A;NP_001182157;NP_061886;NM_001195228;NM_019013;CATS;FLJ10156;FLJ10491;FA64A_HUMAN;Q9BSJ6;		http://www.ncbi.nlm.nih.gov/sites/entrez?db=gene&cmd=search&term=54478
CTPS2	CTP synthase 2 [Source:HGNC Symbol;Acc:2520]	73.06	ENSG00000047230;ENSP00000352222;ENSP00000369590;ENSP00000400431;ENSP00000401264;56474;CTPS2;NP_001137474;NP_062831;NP_787055;NM_001144002;NM_019857;NM_175859;PYRG2_HUMAN;Q9NRF8;		http://www.ncbi.nlm.nih.gov/sites/entrez?db=gene&cmd=search&term=56474
NEUROG2	neurogenin 2 [Source:HGNC Symbol;Acc:13805]	72.91	ENSG00000178403;ENSP00000317333;63973;NEUROG2;NP_076924;NM_024019;Atoh4;bHLHa8;Math4A;ngn-2;NGN2;NGN2_HUMAN;Q9H2A3;	regulatory region DNA binding; regulatory region nucleic acid binding; transcription regulatory region DNA binding	http://www.ncbi.nlm.nih.gov/sites/entrez?db=gene&cmd=search&term=63973
CENPI	centromere protein I [Source:HGNC Symbol;Acc:3968]	71.52	ENSG00000102384;ENSP00000218507;ENSP00000362017;ENSP00000362018;ENSP00000384546;ENSP00000399274;ENSP00000409173;2491;CENPI;NP_006724;NM_006733;CENP-I;FSHPRH1;LRPR1;Mis6;CENPI_HUMAN;Q92674;	ATP-dependent chromatin remodeling; CENP-A containing nucleosome assembly at centromere; centromere complex assembly; chromatin assembly; chromatin assembly or disassembly; chromatin remodeling; chromatin remodeling at centromere; chromosome, centromeric region; DNA conformation change; DNA packaging; DNA replication-independent nucleosome assembly; DNA replication-independent nucleosome organiza…	http://www.ncbi.nlm.nih.gov/sites/entrez?db=gene&cmd=search&term=2491
E2F2	E2F transcription factor 2 [Source:HGNC Symbol;Acc:3114]	71.22	ENSG00000007968;ENSP00000355249;1870;E2F2;NP_004082;NM_004091;E2F-2;E2F2_HUMAN;Q14209;	core promoter binding; regulatory region DNA binding; regulatory region nucleic acid binding; transcription regulatory region DNA binding	http://www.ncbi.nlm.nih.gov/sites/entrez?db=gene&cmd=search&term=1870
JAM3	junctional adhesion molecule 3 [Source:HGNC Symbol;Acc:15532]	71.19	ENSG00000166086;ENSP00000299106;ENSP00000395742;ENSP00000431883;ENSP00000432455;ENSP00000433206;83700;JAM3;NP_001192258;NP_116190;NM_001205329;NM_032801;JAM-C;JAMC;JAM3_HUMAN;Q9BX67;		http://www.ncbi.nlm.nih.gov/sites/entrez?db=gene&cmd=search&term=83700
SNCAIP	synuclein, alpha interacting protein [Source:HGNC Symbol;Acc:11139]	70.6	ENSG00000064692;ENSP00000261367;ENSP00000261368;ENSP00000368848;ENSP00000368851;ENSP00000368854;ENSP00000378849;ENSP00000378852;ENSP00000394392;ENSP00000422106;ENSP00000422610;ENSP00000423199;ENSP00000423360;ENSP00000424338;ENSP00000425063;ENSP00000426280;ENSP00000426526;ENSP00000426551;ENSP00000426904;ENSP00000427078;ENSP00000427090;ENSP00000427575;ENSP00000427587;ENSP00000441681;9627;SNCAIP;NP_…		http://www.ncbi.nlm.nih.gov/sites/entrez?db=gene&cmd=search&term=9627
SOX1	SRY (sex determining region Y)-box 1 [Source:HGNC Symbol;Acc:11189]	70.34	ENSG00000182968;ENSP00000330218;6656;SOX1;NP_005977;NM_005986;O00570;SOX1_HUMAN;	core promoter binding; regulatory region DNA binding; regulatory region nucleic acid binding; transcription regulatory region DNA binding	http://www.ncbi.nlm.nih.gov/sites/entrez?db=gene&cmd=search&term=6656
FAM60A	family with sequence similarity 60, member A [Source:HGNC Symbol;Acc:30702]	69.8	ENSG00000139146;ENSP00000337477;ENSP00000379115;ENSP00000393279;ENSP00000437363;ENSP00000439952;ENSP00000443087;ENSP00000443697;ENSP00000443881;58516;FAM60A;NP_001129283;NP_001129284;NP_067061;NM_001135811;NM_001135812;NM_021238;C12orf14;TERA;FA60A_HUMAN;Q9NP50;	chromatin; nuclear chromosome; nuclear chromosome part	http://www.ncbi.nlm.nih.gov/sites/entrez?db=gene&cmd=search&term=58516
NOTCH1	notch 1 [Source:HGNC Symbol;Acc:7881]	69.72	ENSG00000148400;ENSP00000277541;4851;NOTCH1;NP_060087;NM_017617;TAN1;NOTC1_HUMAN;P46531;	core promoter binding; embryonic morphogenesis; embryonic organ development; epithelial cell differentiation; epithelial tube morphogenesis; glial cell differentiation; morphogenesis of an epithelium; regulation of gliogenesis; regulation of nervous system development; regulatory region DNA binding; regulatory region nucleic acid binding; stem cell development; tissue morphogenesis; transcription…	http://www.ncbi.nlm.nih.gov/sites/entrez?db=gene&cmd=search&term=4851
TIMELESS	timeless circadian clock [Source:HGNC Symbol;Acc:11813]	69.68	ENSG00000111602;ENSP00000229201;ENSP00000450607;ENSP00000450848;8914;TIMELESS;NP_003911;NM_003920;hTIM;Q9UNS1;TIM_HUMAN;	chromatin; morphogenesis of an epithelium; nuclear chromosome; nuclear chromosome part; tissue morphogenesis	http://www.ncbi.nlm.nih.gov/sites/entrez?db=gene&cmd=search&term=8914
PARD3	par-3 family cell polarity regulator [Source:HGNC Symbol;Acc:16051]	69.65	ENSG00000148498;ENSP00000311986;ENSP00000340591;ENSP00000341844;ENSP00000363900;ENSP00000363905;ENSP00000363908;ENSP00000363920;ENSP00000363921;ENSP00000363922;ENSP00000363926;ENSP00000440857;ENSP00000443147;ENSP00000444429;56288;PARD3;NP_001171714;NP_001171715;NP_001171716;NP_001171717;NP_001171718;NP_001171719;NP_001171720;NP_001171721;NP_001171722;NP_001171723;NP_062565;NM_001184785;NM_0011847…	transmembrane receptor protein serine/threonine kinase signaling pathway	http://www.ncbi.nlm.nih.gov/sites/entrez?db=gene&cmd=search&term=56288
CELSR1	cadherin, EGF LAG seven-pass G-type receptor 1 [Source:HGNC Symbol;Acc:1850]	69.15	ENSG00000075275;ENSP00000262738;ENSP00000379293;ENSP00000414689;9620;CELSR1;NP_055061;NM_014246;CDHF9;FMI2;HFMI2;CELR1_HUMAN;Q9NYQ6;	chordate embryonic development; embryo development ending in birth or egg hatching; embryonic morphogenesis; epithelial tube morphogenesis; morphogenesis of an epithelium; neural tube development; tissue morphogenesis; tube formation; tube morphogenesis	http://www.ncbi.nlm.nih.gov/sites/entrez?db=gene&cmd=search&term=9620
SOX11	SRY (sex determining region Y)-box 11 [Source:HGNC Symbol;Acc:11191]	69.12	ENSG00000176887;ENSP00000322568;6664;SOX11;NP_003099;NM_003108;P35716;SOX11_HUMAN;	cell cycle checkpoint; chordate embryonic development; core promoter binding; embryo development ending in birth or egg hatching; embryonic camera-type eye development; embryonic morphogenesis; embryonic organ development; epithelial cell differentiation; epithelial tube morphogenesis; glial cell differentiation; morphogenesis of an epithelium; negative regulation of binding; negative regulation …	http://www.ncbi.nlm.nih.gov/sites/entrez?db=gene&cmd=search&term=6664
CBX2	chromobox homolog 2 [Source:HGNC Symbol;Acc:1552]	69.04	ENSG00000173894;ENSG00000262762;ENSP00000269399;ENSP00000308750;ENSP00000458957;ENSP00000460115;84733;CBX2;NP_005180;NP_116036;NM_005189;NM_032647;CDCA6;MGC10561;CBX2_HUMAN;Q14781;	nuclear ubiquitin ligase complex	http://www.ncbi.nlm.nih.gov/sites/entrez?db=gene&cmd=search&term=84733
TCF3	transcription factor 3 [Source:HGNC Symbol;Acc:11633]	68.11	ENSG00000071564;ENSP00000262965;ENSP00000344375;ENSP00000378813;ENSP00000396363;ENSP00000465251;ENSP00000465481;ENSP00000465510;ENSP00000465549;ENSP00000466052;ENSP00000466565;ENSP00000466952;ENSP00000466954;ENSP00000467388;ENSP00000467508;ENSP00000467972;ENSP00000468481;ENSP00000468487;6929;TCF3;NP_001129611;NP_003191;NM_001136139;NM_003200;bHLHb21;E2A;E47;ITF1;MGC129647;MGC129648;VDIR;P15923;TF…	DNA recombination; G1/S transition of mitotic cell cycle; positive regulation of cell cycle; protein kinase binding; regulation of cell cycle phase transition; regulation of mitotic cell cycle; regulation of mitotic cell cycle phase transition; regulation of nervous system development; regulatory region DNA binding; regulatory region nucleic acid binding; transcription regulatory region DNA bindi…	http://www.ncbi.nlm.nih.gov/sites/entrez?db=gene&cmd=search&term=6929
SOX2	SRY (sex determining region Y)-box 2 [Source:HGNC Symbol;Acc:11195]	68.08	ENSG00000181449;ENSP00000323588;ENSP00000439111;6657;SOX2;NP_003097;NM_003106;P48431;SOX2_HUMAN;	embryonic morphogenesis; endocrine system development; gland development; glial cell differentiation; negative regulation of cell cycle; pituitary gland development; regulation of nervous system development; regulatory region DNA binding; regulatory region nucleic acid binding; stem cell development; transcription regulatory region DNA binding	http://www.ncbi.nlm.nih.gov/sites/entrez?db=gene&cmd=search&term=6657
BORA	bora, aurora kinase A activator [Source:HGNC Symbol;Acc:24724]	68.02	ENSG00000136122;ENSP00000367045;ENSP00000367046;ENSP00000375082;79866;BORA;NP_079084;NM_024808;C13orf34;FLJ22624;BORA_HUMAN;Q6PGQ7;	cell cycle G2/M phase transition; G2/M transition of mitotic cell cycle; microtubule cytoskeleton organization; mitosis; mitotic spindle organization; nuclear division; organelle fission; protein kinase binding; regulation of cell division; regulation of cytoskeleton organization; regulation of microtubule cytoskeleton organization; regulation of microtubule-based process; regulation of mitosis; …	http://www.ncbi.nlm.nih.gov/sites/entrez?db=gene&cmd=search&term=79866
SAP30	Sin3A-associated protein, 30kDa [Source:HGNC Symbol;Acc:10532]	67.62	ENSG00000164105;ENSP00000296504;8819;SAP30;NP_003855;NM_003864;O75446;SAP30_HUMAN;		http://www.ncbi.nlm.nih.gov/sites/entrez?db=gene&cmd=search&term=8819
SMC1A	structural maintenance of chromosomes 1A [Source:HGNC Symbol;Acc:11111]	67.62	ENSG00000072501;ENSG00000269384;ENSP00000323421;ENSP00000364489;ENSP00000413509;ENSP00000469604;ENSP00000471583;ENSP00000471963;ENSP00000476416;ENSP00000476457;ENSP00000476958;ENSP00000477225;8243;SMC1A;NP_001268392;NP_006297;NM_001281463;NM_006306;DXS423E;KIAA0178;SB1.8;SMC1L1;Smcb;Q14683;SMC1A_HUMAN;	cell cycle checkpoint; cell cycle DNA replication; chromatin binding; chromosome segregation; chromosome, centromeric region; condensed chromosome; condensed nuclear chromosome; DNA replication; DNA-dependent DNA replication; kinetochore; microtubule cytoskeleton organization; mitosis; mitotic cell cycle checkpoint; mitotic sister chromatid segregation; mitotic spindle organization; motor activit…	http://www.ncbi.nlm.nih.gov/sites/entrez?db=gene&cmd=search&term=8243
HMGA2	high mobility group AT-hook 2 [Source:HGNC Symbol;Acc:5009]	67.18	ENSG00000149948;ENSP00000346658;ENSP00000377205;ENSP00000377206;ENSP00000384026;ENSP00000407306;ENSP00000437621;ENSP00000437747;ENSP00000439317;ENSP00000440919;ENSP00000443372;8091;HMGA2;NP_003474;NP_003475;NM_003483;NM_003484;BABL;HMGIC;LIPO;HMGA2_HUMAN;P52926;	cell cycle checkpoint; chromatin; chromatin assembly; chromatin assembly or disassembly; chromatin binding; chromatin remodeling; core promoter binding; DNA binding, bending; DNA catabolic process; DNA conformation change; DNA damage checkpoint; DNA integrity checkpoint; DNA packaging; double-strand break repair; embryonic morphogenesis; G2 DNA damage checkpoint; histone phosphorylation; mitotic …	http://www.ncbi.nlm.nih.gov/sites/entrez?db=gene&cmd=search&term=8091
E2F8	E2F transcription factor 8 [Source:HGNC Symbol;Acc:24727]	67.12	ENSG00000129173;ENSP00000250024;ENSP00000434199;ENSP00000437326;79733;E2F8;NP_001243300;NP_001243301;NP_078956;NM_001256371;NM_001256372;NM_024680;FLJ23311;A0AVK6;E2F8_HUMAN;	cell cycle DNA replication; chordate embryonic development; core promoter binding; cytokinesis; DNA replication; DNA-dependent DNA replication; embryo development ending in birth or egg hatching; embryonic organ development; epithelial cell differentiation; negative regulation of cell cycle process; positive regulation of cell cycle process; regulation of cell division; regulation of cytokinesis;…	http://www.ncbi.nlm.nih.gov/sites/entrez?db=gene&cmd=search&term=79733
SOX3	SRY (sex determining region Y)-box 3 [Source:HGNC Symbol;Acc:11199]	67.07	ENSG00000134595;ENSP00000359567;6658;SOX3;NP_005625;NM_005634;PHP;P41225;SOX3_HUMAN;	core promoter binding; endocrine system development; gland development; pituitary gland development; regulation of nervous system development; regulatory region DNA binding; regulatory region nucleic acid binding; transcription regulatory region DNA binding	http://www.ncbi.nlm.nih.gov/sites/entrez?db=gene&cmd=search&term=6658
RNF122	ring finger protein 122 [Source:HGNC Symbol;Acc:21147]	66.98	ENSG00000133874;ENSP00000256257;79845;RNF122;NP_079063;NM_024787;FLJ12526;Q9H9V4;RN122_HUMAN;		http://www.ncbi.nlm.nih.gov/sites/entrez?db=gene&cmd=search&term=79845
NXN	nucleoredoxin [Source:HGNC Symbol;Acc:18008]	66.9	ENSG00000167693;ENSP00000337443;ENSP00000445087;ENSP00000446446;ENSP00000461038;ENSP00000461562;64359;NXN;NP_001192248;NP_071908;NM_001205319;NM_022463;FLJ12614;NRX;NXN_HUMAN;Q6DKJ4;	negative regulation of protein ubiquitination; regulation of protein ubiquitination	http://www.ncbi.nlm.nih.gov/sites/entrez?db=gene&cmd=search&term=64359
INSM1	insulinoma-associated 1 [Source:HGNC Symbol;Acc:6090]	66.87	ENSG00000173404;ENSP00000312631;3642;INSM1;NP_002187;NM_002196;IA-1;IA1;INSM1_HUMAN;Q01101;	chromatin binding; core promoter binding; endocrine system development; epithelial cell differentiation; gland development; negative regulation of cell cycle; neural precursor cell proliferation; positive regulation of cell cycle process; positive regulation of neural precursor cell proliferation; regulation of neural precursor cell proliferation; regulatory region DNA binding; regulatory region …	http://www.ncbi.nlm.nih.gov/sites/entrez?db=gene&cmd=search&term=3642
KIF15	kinesin family member 15 [Source:HGNC Symbol;Acc:17273]	66.7	ENSG00000163808;ENSP00000324020;ENSP00000389982;ENSP00000391205;ENSP00000400802;ENSP00000406939;ENSP00000425499;56992;KIF15;NP_064627;NM_020242;HKLP2;KNSL7;NY-BR-62;KIF15_HUMAN;Q9NS87;	antigen processing and presentation of exogenous antigen; antigen processing and presentation of exogenous peptide antigen; antigen processing and presentation of exogenous peptide antigen via MHC class II; antigen processing and presentation of peptide antigen; antigen processing and presentation of peptide antigen via MHC class II; antigen processing and presentation of peptide or polysaccharid…	http://www.ncbi.nlm.nih.gov/sites/entrez?db=gene&cmd=search&term=56992
HJURP	Holliday junction recognition protein [Source:HGNC Symbol;Acc:25444]	66.61	ENSG00000123485;ENSP00000393253;ENSP00000395207;ENSP00000401944;ENSP00000403668;ENSP00000407208;ENSP00000414051;ENSP00000414109;55355;HJURP;NP_001269891;NP_001269892;NP_060880;NM_001282962;NM_001282963;NM_018410;DKFZp762E1312;FAKTS;hFLEG1;URLC9;HJURP_HUMAN;Q8NCD3;	ATP-dependent chromatin remodeling; CENP-A containing nucleosome assembly at centromere; centromere complex assembly; chromatin assembly; chromatin assembly or disassembly; chromatin remodeling; chromatin remodeling at centromere; chromosome segregation; chromosome, centromeric region; condensed chromosome; condensed chromosome kinetochore; condensed chromosome, centromeric region; DNA conformati…	http://www.ncbi.nlm.nih.gov/sites/entrez?db=gene&cmd=search&term=55355
KIFC1	kinesin family member C1 [Source:HGNC Symbol;Acc:6389]	65.46	ENSG00000204197;ENSG00000233450;ENSG00000237649;ENSP00000363647;ENSP00000393963;ENSP00000400323;ENSP00000407885;ENSP00000409539;ENSP00000415907;3833;KIFC1;NP_002254;NM_002263;HSET;KNSL2;KIFC1_HUMAN;Q9BW19;	chromosome segregation; microtubule-based movement; mitosis; mitotic sister chromatid segregation; motor activity; nuclear division; organelle fission; sister chromatid segregation	http://www.ncbi.nlm.nih.gov/sites/entrez?db=gene&cmd=search&term=3833
TFDP2	transcription factor Dp-2 (E2F dimerization partner 2) [Source:HGNC Symbol;Acc:11751]	65.36	ENSG00000114126;ENSP00000309622;ENSP00000315668;ENSP00000381078;ENSP00000417108;ENSP00000417220;ENSP00000417384;ENSP00000417585;ENSP00000417726;ENSP00000418122;ENSP00000418590;ENSP00000418971;ENSP00000419036;ENSP00000419507;ENSP00000419540;ENSP00000420456;ENSP00000420599;ENSP00000420616;ENSP00000420657;ENSP00000439782;ENSP00000473436;7029;TFDP2;NP_001171609;NP_001171610;NP_001171611;NP_001171612;…	transmembrane receptor protein serine/threonine kinase signaling pathway	http://www.ncbi.nlm.nih.gov/sites/entrez?db=gene&cmd=search&term=7029
NUSAP1	nucleolar and spindle associated protein 1 [Source:HGNC Symbol;Acc:18538]	65.18	ENSG00000137804;ENSP00000260359;ENSP00000400746;ENSP00000401014;ENSP00000401351;ENSP00000452725;ENSP00000453403;ENSP00000453428;ENSP00000453558;ENSP00000453657;ENSP00000454097;51203;NUSAP1;NP_001230071;NP_001230072;NP_001230073;NP_057443;NP_060924;NM_001243142;NM_001243143;NM_001243144;NM_016359;NM_018454;ANKT;BM037;FLJ13421;LNP;PRO0310p1;Q0310;NUSAP_HUMAN;Q9BXS6;	chromosome condensation; chromosome segregation; cytokinesis; DNA conformation change; DNA packaging; establishment of mitotic spindle localization; establishment of organelle localization; establishment of spindle localization; microtubule cytoskeleton organization; mitosis; mitotic chromosome condensation; mitotic sister chromatid segregation; nuclear division; organelle fission; organelle loca…	http://www.ncbi.nlm.nih.gov/sites/entrez?db=gene&cmd=search&term=51203
TMPO	thymopoietin [Source:HGNC Symbol;Acc:11875]	65.17	ENSG00000120802;ENSP00000261210;ENSP00000266732;ENSP00000340251;ENSP00000376773;ENSP00000450627;ENSP00000451552;7112;TMPO;NP_001027454;NP_001027455;NP_003267;NM_001032283;NM_001032284;NM_003276;LEMD4;LAP2A_HUMAN;LAP2B_HUMAN;P42166;P42167;	chromatin	http://www.ncbi.nlm.nih.gov/sites/entrez?db=gene&cmd=search&term=7112
NCAPG	non-SMC condensin I complex, subunit G [Source:HGNC Symbol;Acc:24304]	64.96	ENSG00000109805;ENSP00000251496;ENSP00000423042;ENSP00000425625;64151;NCAPG;NP_071741;NM_022346;CAP-G;FLJ12450;hCAP-G;CND3_HUMAN;Q9BPX3;	chromosome condensation; chromosome segregation; condensed chromosome; DNA conformation change; DNA packaging; DNA packaging complex; mitosis; mitotic chromosome condensation; mitotic sister chromatid segregation; nuclear division; organelle fission; protein-DNA complex; sister chromatid segregation	http://www.ncbi.nlm.nih.gov/sites/entrez?db=gene&cmd=search&term=64151
TYMS	thymidylate synthetase [Source:HGNC Symbol;Acc:12441]	64.78	ENSG00000176890;ENSP00000314727;ENSP00000314902;ENSP00000315644;7298;TYMS;NP_001062;NM_001071;HsT422;TMS;Tsase;P04818;TYSY_HUMAN;	DNA replication; G1/S transition of mitotic cell cycle; inositol lipid-mediated signaling; phosphatidylinositol-mediated signaling; regulation of transcription involved in G1/S transition of mitotic cell cycle	http://www.ncbi.nlm.nih.gov/sites/entrez?db=gene&cmd=search&term=7298
HIST1H3H	histone cluster 1, H3h [Source:HGNC Symbol;Acc:4775]	64.73	ENSG00000203813;ENSP00000358160;8357;HIST1H3H;NP_003527;NM_003536;H3/k;H3F1K;H3FK;		http://www.ncbi.nlm.nih.gov/sites/entrez?db=gene&cmd=search&term=8357
FST	follistatin [Source:HGNC Symbol;Acc:3971]	64.68	ENSG00000134363;ENSP00000256759;ENSP00000380151;ENSP00000426315;ENSP00000426971;10468;FST;NP_006341;NP_037541;NM_006350;NM_013409;FST_HUMAN;P19883;	transmembrane receptor protein serine/threonine kinase signaling pathway	http://www.ncbi.nlm.nih.gov/sites/entrez?db=gene&cmd=search&term=10468
BIRC5	baculoviral IAP repeat containing 5 [Source:HGNC Symbol;Acc:593]	63.99	ENSG00000089685;ENSP00000301633;ENSP00000324180;ENSP00000364086;ENSP00000465868;ENSP00000466063;ENSP00000466617;ENSP00000466675;ENSP00000467259;ENSP00000467336;332;BIRC5;NP_001012270;NP_001012271;NP_001159;NM_001012270;NM_001012271;NM_001168;API4;survivin;BIRC5_HUMAN;O15392;	cell cycle checkpoint; cell cycle G2/M phase transition; centriole; chromosome localization; chromosome, centromeric region; condensed chromosome; condensed chromosome kinetochore; condensed chromosome, centromeric region; cytokinesis; cytoplasmic microtubule; establishment of chromosome localization; establishment of organelle localization; G2/M transition of mitotic cell cycle; kinetochore; mic…	http://www.ncbi.nlm.nih.gov/sites/entrez?db=gene&cmd=search&term=332
TGIF2	TGFB-induced factor homeobox 2 [Source:HGNC Symbol;Acc:15764]	63.79	ENSG00000118707;ENSP00000362979;ENSP00000362981;ENSP00000452878;ENSP00000453773;ENSP00000475479;ENSP00000475729;ENSP00000476174;60436;TGIF2;NP_001186442;NP_001186443;NP_001186444;NP_068581;NM_001199513;NM_001199514;NM_001199515;NM_021809;	transmembrane receptor protein serine/threonine kinase signaling pathway	http://www.ncbi.nlm.nih.gov/sites/entrez?db=gene&cmd=search&term=60436
ANP32E	acidic (leucine-rich) nuclear phosphoprotein 32 family, member E [Source:HGNC Symbol;Acc:16673]	63.29	ENSG00000143401;ENSG00000265346;ENSP00000324074;ENSP00000358110;ENSP00000358111;ENSP00000358112;ENSP00000358115;ENSP00000393718;ENSP00000431434;ENSP00000432684;ENSP00000435215;ENSP00000436529;ENSP00000463154;81611;ANP32E;NP_001129950;NP_001129951;NP_001267488;NP_001267489;NP_112182;NM_001136478;NM_001136479;NM_001280559;NM_030920;LANP-L;LANPL;MGC5350;AN32E_HUMAN;Q9BTT0;	ATP-dependent chromatin remodeling; chromatin; chromatin remodeling; histone exchange; nuclear chromosome; nuclear chromosome part; nucleosome organization; protein-DNA complex subunit organization	http://www.ncbi.nlm.nih.gov/sites/entrez?db=gene&cmd=search&term=81611
HIST1H2BL	histone cluster 1, H2bl [Source:HGNC Symbol;Acc:4748]	63.04	ENSG00000185130;ENSP00000366618;8340;HIST1H2BL;NP_003510;NM_003519;dJ97D16.4;H2B/c;H2BFC;H2B1L_HUMAN;Q99880;	chromatin; chromatin assembly; chromatin assembly or disassembly; DNA conformation change; DNA packaging; DNA packaging complex; nucleosome assembly; nucleosome organization; protein-DNA complex; protein-DNA complex assembly; protein-DNA complex subunit organization	http://www.ncbi.nlm.nih.gov/sites/entrez?db=gene&cmd=search&term=8340
HIST1H2BD	histone cluster 1, H2bd [Source:HGNC Symbol;Acc:4747]	62.94	ENSG00000158373;ENSP00000289316;ENSP00000367008;3017;HIST1H2BD;NP_066407;NP_619790;NM_021063;NM_138720;H2B/b;H2BFB;H2B1D_HUMAN;P58876;		http://www.ncbi.nlm.nih.gov/sites/entrez?db=gene&cmd=search&term=3017
PRKX	protein kinase, X-linked [Source:HGNC Symbol;Acc:9441]	62.87	ENSG00000183943;ENSP00000262848;5613;PRKX;NP_005035;NM_005044;PKX1;P51817;PRKX_HUMAN;	epithelial cell differentiation; epithelial tube morphogenesis; morphogenesis of an epithelium; protein serine/threonine kinase activity; tissue morphogenesis; tube morphogenesis	http://www.ncbi.nlm.nih.gov/sites/entrez?db=gene&cmd=search&term=5613
MKI67	antigen identified by monoclonal antibody Ki-67 [Source:HGNC Symbol;Acc:7107]	62.48	ENSG00000148773;ENSP00000357642;ENSP00000357643;4288;MKI67;NP_001139438;NP_002408;NM_001145966;NM_002417;KI67_HUMAN;P46013;		http://www.ncbi.nlm.nih.gov/sites/entrez?db=gene&cmd=search&term=4288
RDX	radixin [Source:HGNC Symbol;Acc:9944]	62.04	ENSG00000137710;ENSP00000342830;ENSP00000384136;ENSP00000431560;ENSP00000432112;ENSP00000432572;ENSP00000432829;ENSP00000433580;ENSP00000434788;ENSP00000434881;ENSP00000435930;ENSP00000436277;ENSP00000437140;ENSP00000437301;ENSP00000445826;5962;RDX;NP_001247421;NP_001247422;NP_001247423;NP_001247424;NP_001247425;NP_002897;NM_001260492;NM_001260493;NM_001260494;NM_001260495;NM_001260496;NM_002906;…	epithelial cell differentiation	http://www.ncbi.nlm.nih.gov/sites/entrez?db=gene&cmd=search&term=5962
GADD45G	growth arrest and DNA-damage-inducible, gamma [Source:HGNC Symbol;Acc:4097]	61.76	ENSG00000130222;ENSP00000252506;ENSP00000364924;10912;GADD45G;NP_006696;NM_006705;CR6;DDIT2;GADD45gamma;GRP17;GA45G_HUMAN;O95257;		http://www.ncbi.nlm.nih.gov/sites/entrez?db=gene&cmd=search&term=10912
CCNB2	cyclin B2 [Source:HGNC Symbol;Acc:1580]	61.67	ENSG00000157456;ENSP00000288207;ENSP00000453685;9133;CCNB2;NP_004692;NM_004701;HsT17299;CCNB2_HUMAN;O95067;	cell cycle G2/M phase transition; G2/M transition of mitotic cell cycle; membrane disassembly; mitotic nuclear envelope disassembly; nuclear envelope disassembly; nuclear envelope organization	http://www.ncbi.nlm.nih.gov/sites/entrez?db=gene&cmd=search&term=9133
ESPL1	extra spindle pole bodies homolog 1 (S. cerevisiae) [Source:HGNC Symbol;Acc:16856]	61.46	ENSG00000135476;ENSP00000257934;ENSP00000447054;ENSP00000449831;ENSP00000456450;9700;ESPL1;NP_036423;NM_012291;KIAA0165;SEPA;ESPL1_HUMAN;Q14674;	chromosome segregation; cytokinesis; establishment of mitotic spindle localization; establishment of organelle localization; establishment of spindle localization; metaphase/anaphase transition of cell cycle; metaphase/anaphase transition of mitotic cell cycle; microtubule cytoskeleton organization; mitosis; mitotic sister chromatid segregation; negative regulation of cell cycle process; negative…	http://www.ncbi.nlm.nih.gov/sites/entrez?db=gene&cmd=search&term=9700
CHRNA5	cholinergic receptor, nicotinic, alpha 5 (neuronal) [Source:HGNC Symbol;Acc:1959]	61.4	ENSG00000169684;ENSP00000299565;ENSP00000378281;ENSP00000452641;ENSP00000453519;1138;CHRNA5;NP_000736;NM_000745;ACHA5_HUMAN;P30532;		http://www.ncbi.nlm.nih.gov/sites/entrez?db=gene&cmd=search&term=1138
STAG1	stromal antigen 1 [Source:HGNC Symbol;Acc:11354]	61.34	ENSG00000118007;ENSP00000236698;ENSP00000372689;ENSP00000404396;ENSP00000418472;ENSP00000419093;ENSP00000419317;ENSP00000420789;ENSP00000445787;10274;STAG1;NP_005853;NM_005862;SA-1;SCC3A;Q8WVM7;STAG1_HUMAN;	chromatin; chromosome, centromeric region; protein-DNA complex	http://www.ncbi.nlm.nih.gov/sites/entrez?db=gene&cmd=search&term=10274
SMAD5	SMAD family member 5 [Source:HGNC Symbol;Acc:6771]	61.03	ENSG00000113658;ENSP00000422954;ENSP00000424279;ENSP00000425749;ENSP00000426696;ENSP00000427330;ENSP00000427474;ENSP00000427650;ENSP00000441954;ENSP00000446474;4090;SMAD5;NP_001001419;NP_001001420;NP_005894;NM_001001419;NM_001001420;NM_005903;Dwfc;JV5-1;MADH5;Q99717;SMAD5_HUMAN;	transmembrane receptor protein serine/threonine kinase signaling pathway	http://www.ncbi.nlm.nih.gov/sites/entrez?db=gene&cmd=search&term=4090
AURKB	aurora kinase B [Source:HGNC Symbol;Acc:11390]	60.2	ENSG00000178999;ENSP00000313950;ENSP00000443869;ENSP00000445866;ENSP00000461981;ENSP00000462027;ENSP00000462207;ENSP00000462858;ENSP00000462930;ENSP00000463636;ENSP00000463999;ENSP00000464031;9212;AURKB;NP_001243763;NP_001271455;NP_004208;NM_001256834;NM_001284526;NM_004217;Aik2;ARK2;AurB;IPL1;PPP1R48;STK12;STK5;AURKB_HUMAN;Q96GD4;	anaphase-promoting complex-dependent proteasomal ubiquitin-dependent protein catabolic process; attachment of spindle microtubules to kinetochore; cellular protein complex disassembly; chromosome segregation; chromosome, centromeric region; condensed chromosome; condensed chromosome, centromeric region; condensed nuclear chromosome; cytokinesis; histone phosphorylation; microtubule anchoring; mic…	http://www.ncbi.nlm.nih.gov/sites/entrez?db=gene&cmd=search&term=9212
IQGAP2	IQ motif containing GTPase activating protein 2 [Source:HGNC Symbol;Acc:6111]	60.01	ENSG00000145703;ENSP00000274364;ENSP00000379535;ENSP00000421097;ENSP00000421319;ENSP00000422661;ENSP00000423258;ENSP00000423672;ENSP00000425351;ENSP00000425941;ENSP00000426027;ENSP00000442313;10788;IQGAP2;NP_006624;NM_006633;IQGA2_HUMAN;Q13576;	microtubule	http://www.ncbi.nlm.nih.gov/sites/entrez?db=gene&cmd=search&term=10788
MDK	midkine (neurite growth-promoting factor 2) [Source:HGNC Symbol;Acc:6972]	59.79	ENSG00000110492;ENSP00000352852;ENSP00000378932;ENSP00000378933;ENSP00000378936;ENSP00000384034;ENSP00000385451;ENSP00000416241;ENSP00000432649;ENSP00000433240;4192;MDK;NP_001012333;NP_001012334;NP_001257479;NP_001257480;NP_001257481;NP_002382;NM_001012333;NM_001012334;NM_001270550;NM_001270551;NM_001270552;NM_002391;FLJ27379;NEGF2;MK_HUMAN;P21741;	endocrine system development; gland development	http://www.ncbi.nlm.nih.gov/sites/entrez?db=gene&cmd=search&term=4192
BTG1	B-cell translocation gene 1, anti-proliferative [Source:HGNC Symbol;Acc:1130]	59.37	ENSG00000133639;ENSP00000256015;ENSP00000447551;694;BTG1;NP_001722;NM_001731;BTG1_HUMAN;P62324;	epithelial cell differentiation	http://www.ncbi.nlm.nih.gov/sites/entrez?db=gene&cmd=search&term=694
CTNNAL1	catenin (cadherin-associated protein), alpha-like 1 [Source:HGNC Symbol;Acc:2512]	59.2	ENSG00000119326;ENSP00000320434;ENSP00000323351;ENSP00000363721;ENSP00000363722;ENSP00000363723;8727;CTNNAL1;NP_003789;NM_003798;alpha-CATU;CLLP;CTNL1_HUMAN;Q9UBT7;		http://www.ncbi.nlm.nih.gov/sites/entrez?db=gene&cmd=search&term=8727
RPA1	replication protein A1, 70kDa [Source:HGNC Symbol;Acc:10289]	59.19	ENSG00000132383;ENSP00000254719;ENSP00000459788;ENSP00000461466;ENSP00000461733;6117;RPA1;NP_002936;NM_002945;HSSB;REPA1;RF-A;RP-A;RPA70;P27694;RFA1_HUMAN;	cell cycle DNA replication; DNA catabolic process; DNA recombination; DNA replication; DNA strand elongation; DNA strand elongation involved in DNA replication; DNA-dependent DNA replication; double-strand break repair; G1/S transition of mitotic cell cycle; mitotic recombination; nuclear chromosome; nuclear chromosome part; protein-DNA complex; protein-DNA complex assembly; protein-DNA complex s…	http://www.ncbi.nlm.nih.gov/sites/entrez?db=gene&cmd=search&term=6117
LMNB2	lamin B2 [Source:HGNC Symbol;Acc:6638]	58.75	ENSG00000176619;ENSP00000327054;ENSP00000462730;84823;LMNB2;NP_116126;NM_032737;LMN2;LMNB2_HUMAN;Q03252;		http://www.ncbi.nlm.nih.gov/sites/entrez?db=gene&cmd=search&term=84823
TOP2A	topoisomerase (DNA) II alpha 170kDa [Source:HGNC Symbol;Acc:11989]	58.71	ENSG00000131747;ENSP00000411532;ENSP00000462908;ENSP00000464055;7153;TOP2A;NP_001058;NM_001067;TOP2;P11388;TOP2A_HUMAN;	centriole; chromatin binding; chromosome condensation; chromosome segregation; condensed chromosome; condensed nuclear chromosome; DNA binding, bending; DNA conformation change; DNA packaging; DNA recombination; DNA replication; DNA-dependent DNA replication; inositol lipid-mediated signaling; mitotic recombination; nuclear chromosome; nuclear chromosome part; nuclear division; organelle fission;…	http://www.ncbi.nlm.nih.gov/sites/entrez?db=gene&cmd=search&term=7153
KIF2C	kinesin family member 2C [Source:HGNC Symbol;Acc:6393]	58.68	ENSG00000142945;ENSP00000361291;ENSP00000361292;ENSP00000361296;ENSP00000361298;ENSP00000395050;ENSP00000402172;ENSP00000410346;11004;KIF2C;NP_006836;NM_006845;KNSL6;MCAK;KIF2C_HUMAN;Q99661;	antigen processing and presentation of exogenous antigen; antigen processing and presentation of exogenous peptide antigen; antigen processing and presentation of exogenous peptide antigen via MHC class II; antigen processing and presentation of peptide antigen; antigen processing and presentation of peptide antigen via MHC class II; antigen processing and presentation of peptide or polysaccharid…	http://www.ncbi.nlm.nih.gov/sites/entrez?db=gene&cmd=search&term=11004
IMPA2	inositol(myo)-1(or 4)-monophosphatase 2 [Source:HGNC Symbol;Acc:6051]	58.13	ENSG00000141401;ENSP00000269159;ENSP00000372867;ENSP00000464754;ENSP00000464767;ENSP00000465416;ENSP00000465938;ENSP00000466059;3613;IMPA2;NP_055029;NM_014214;IMPA2_HUMAN;O14732;		http://www.ncbi.nlm.nih.gov/sites/entrez?db=gene&cmd=search&term=3613
CENPE	centromere protein E, 312kDa [Source:HGNC Symbol;Acc:1856]	57.96	ENSG00000138778;ENSP00000265148;ENSP00000369365;ENSP00000423981;ENSP00000426023;1062;CENPE;NP_001804;NM_001813;KIF10;PPP1R61;CENPE_HUMAN;Q02224;	antigen processing and presentation of exogenous antigen; antigen processing and presentation of exogenous peptide antigen; antigen processing and presentation of exogenous peptide antigen via MHC class II; antigen processing and presentation of peptide antigen; antigen processing and presentation of peptide antigen via MHC class II; antigen processing and presentation of peptide or polysaccharid…	http://www.ncbi.nlm.nih.gov/sites/entrez?db=gene&cmd=search&term=1062
NCAPD2	non-SMC condensin I complex, subunit D2 [Source:HGNC Symbol;Acc:24305]	57.42	ENSG00000010292;ENSP00000325017;ENSP00000371895;ENSP00000438495;ENSP00000444377;ENSP00000444417;9918;NCAPD2;NP_055680;NM_014865;CAP-D2;CNAP1;hCAP-D2;KIAA0159;CND1_HUMAN;Q15021;	chromosome condensation; chromosome segregation; condensed chromosome; DNA conformation change; DNA packaging; DNA packaging complex; mitosis; mitotic chromosome condensation; mitotic sister chromatid segregation; nuclear chromosome; nuclear division; organelle fission; protein-DNA complex; sister chromatid segregation	http://www.ncbi.nlm.nih.gov/sites/entrez?db=gene&cmd=search&term=9918
MYBL2	v-myb avian myeloblastosis viral oncogene homolog-like 2 [Source:HGNC Symbol;Acc:7548]	57.41	ENSG00000101057;ENSP00000217026;ENSP00000380072;4605;MYBL2;NP_001265539;NP_002457;NM_001278610;NM_002466;B-MYB;BMYB;MYBB_HUMAN;P10244;	cell cycle G2/M phase transition; G2/M transition of mitotic cell cycle	http://www.ncbi.nlm.nih.gov/sites/entrez?db=gene&cmd=search&term=4605
ANP32B	acidic (leucine-rich) nuclear phosphoprotein 32 family, member B [Source:HGNC Symbol;Acc:16677]	57.13	ENSG00000136938;ENSP00000345848;10541;ANP32B;NP_006392;NM_006401;PHAPI2;SSP29;AN32B_HUMAN;Q92688;	chromatin assembly; chromatin assembly or disassembly; DNA conformation change; DNA packaging; nucleosome assembly; nucleosome organization; protein-DNA complex assembly; protein-DNA complex subunit organization	http://www.ncbi.nlm.nih.gov/sites/entrez?db=gene&cmd=search&term=10541
LMNB1	lamin B1 [Source:HGNC Symbol;Acc:6637]	56.88	ENSG00000113368;ENSP00000261366;ENSP00000378761;4001;LMNB1;NP_001185486;NP_005564;NM_001198557;NM_005573;LMNB1_HUMAN;P20700;		http://www.ncbi.nlm.nih.gov/sites/entrez?db=gene&cmd=search&term=4001
UBE2C	ubiquitin-conjugating enzyme E2C [Source:HGNC Symbol;Acc:15937]	56.86	ENSG00000175063;ENSP00000243893;ENSP00000333975;ENSP00000335674;ENSP00000348838;ENSP00000361649;ENSP00000385878;11065;UBE2C;NP_001268671;NP_008950;NP_861515;NP_861516;NP_861517;NP_861518;NP_861519;NM_007019;NM_181799;NM_181800;NM_181801;NM_181802;NM_181803;UBCH10;O00762;UBE2C_HUMAN;	anaphase-promoting complex; anaphase-promoting complex-dependent proteasomal ubiquitin-dependent protein catabolic process; cell cycle checkpoint; inositol lipid-mediated signaling; metaphase/anaphase transition of cell cycle; metaphase/anaphase transition of mitotic cell cycle; microtubule cytoskeleton organization; mitosis; mitotic cell cycle checkpoint; mitotic spindle assembly checkpoint; mit…	http://www.ncbi.nlm.nih.gov/sites/entrez?db=gene&cmd=search&term=11065
VIM	vimentin [Source:HGNC Symbol;Acc:12692]	56.67	ENSG00000026025;ENSP00000224237;ENSP00000391842;ENSP00000431702;ENSP00000435613;ENSP00000446007;7431;VIM;NP_003371;NM_003380;P08670;VIME_HUMAN;		http://www.ncbi.nlm.nih.gov/sites/entrez?db=gene&cmd=search&term=7431
DLGAP5	discs, large (Drosophila) homolog-associated protein 5 [Source:HGNC Symbol;Acc:16864]	56.56	ENSG00000126787;ENSP00000247191;ENSP00000378815;ENSP00000451747;ENSP00000452168;9787;DLGAP5;NP_001139487;NP_055565;NM_001146015;NM_014750;DLG7;HURP;KIAA0008;DLGP5_HUMAN;Q15398;	cell cycle phase; chromosome localization; chromosome segregation; establishment of chromosome localization; establishment of organelle localization; M phase; metaphase/anaphase transition of cell cycle; metaphase/anaphase transition of mitotic cell cycle; microtubule-based movement; mitosis; mitotic sister chromatid segregation; nuclear division; organelle fission; organelle localization; positi…	http://www.ncbi.nlm.nih.gov/sites/entrez?db=gene&cmd=search&term=9787
CCNA2	cyclin A2 [Source:HGNC Symbol;Acc:1578]	56.28	ENSG00000145386;ENSP00000274026;890;CCNA2;NP_001228;NM_001237;CCNA;CCNA2_HUMAN;P20248;	cell cycle checkpoint; cell cycle G2/M phase transition; DNA damage checkpoint; DNA integrity checkpoint; G2 DNA damage checkpoint; G2/M transition of mitotic cell cycle; mitotic cell cycle checkpoint; negative regulation of cell cycle phase transition; negative regulation of cell cycle process; negative regulation of mitotic cell cycle phase transition; regulation of cell cycle phase transition;…	http://www.ncbi.nlm.nih.gov/sites/entrez?db=gene&cmd=search&term=890
PLK1	polo-like kinase 1 [Source:HGNC Symbol;Acc:9077]	55.95	ENSG00000166851;ENSP00000300093;ENSP00000459688;ENSP00000460084;ENSP00000460266;5347;PLK1;NP_005021;NM_005030;PLK;P53350;PLK1_HUMAN;	anaphase-promoting complex-dependent proteasomal ubiquitin-dependent protein catabolic process; cell cycle checkpoint; cell cycle G2/M phase transition; centrosome organization; chromosome segregation; chromosome, centromeric region; condensed chromosome; condensed chromosome kinetochore; condensed chromosome outer kinetochore; condensed chromosome, centromeric region; condensed nuclear chromosom…	http://www.ncbi.nlm.nih.gov/sites/entrez?db=gene&cmd=search&term=5347
RCN1	reticulocalbin 1, EF-hand calcium binding domain [Source:HGNC Symbol;Acc:9934]	55.87	ENSG00000049449;ENSP00000054950;ENSP00000433237;ENSP00000433249;ENSP00000436422;ENSP00000436427;ENSP00000436482;440034;5954;RCN1;NP_002892;NM_002901;FLJ37041;PIG20;Rcal;RCN;Q15293;RCN1_HUMAN;		http://www.ncbi.nlm.nih.gov/sites/entrez?db=gene&cmd=search&term=440034
EZH2	enhancer of zeste homolog 2 (Drosophila) [Source:HGNC Symbol;Acc:3527]	55.79	ENSG00000106462;ENSP00000223193;ENSP00000320147;ENSP00000417062;ENSP00000417377;ENSP00000417704;ENSP00000419050;ENSP00000419711;ENSP00000419856;ENSP00000439305;ENSP00000443219;2146;EZH2;NP_001190176;NP_001190177;NP_001190178;NP_004447;NP_694543;NM_001203247;NM_001203248;NM_001203249;NM_004456;NM_152998;ENX-1;KMT6;KMT6A;EZH2_HUMAN;Q15910;	chromatin binding	http://www.ncbi.nlm.nih.gov/sites/entrez?db=gene&cmd=search&term=2146
CDC6	cell division cycle 6 [Source:HGNC Symbol;Acc:1744]	55.58	ENSG00000094804;ENSP00000209728;ENSP00000463004;ENSP00000463635;ENSP00000464047;990;CDC6;NP_001245;NM_001254;CDC18L;CDC6_HUMAN;Q99741;	cell cycle checkpoint; chromosome segregation; cytokinesis; DNA integrity checkpoint; DNA replication; G1/S transition of mitotic cell cycle; metaphase/anaphase transition of cell cycle; metaphase/anaphase transition of mitotic cell cycle; mitosis; nuclear division; organelle fission; positive regulation of cell cycle phase transition; positive regulation of cell cycle process; positive regulatio…	http://www.ncbi.nlm.nih.gov/sites/entrez?db=gene&cmd=search&term=990
HMGN2	high mobility group nucleosomal binding domain 2 [Source:HGNC Symbol;Acc:4986]	54.84	ENSG00000198830;ENSP00000355228;3151;HMGN2;NP_005508;NM_005517;HMG17;HMGN2_HUMAN;P05204;		http://www.ncbi.nlm.nih.gov/sites/entrez?db=gene&cmd=search&term=3151
CDC20	cell division cycle 20 [Source:HGNC Symbol;Acc:1723]	54.58	ENSG00000117399;ENSP00000308450;ENSP00000361540;991;CDC20;NP_001246;NM_001255;CDC20A;p55CDC;CDC20_HUMAN;Q12834;	anaphase-promoting complex; anaphase-promoting complex-dependent proteasomal ubiquitin-dependent protein catabolic process; cell cycle checkpoint; metaphase/anaphase transition of cell cycle; metaphase/anaphase transition of mitotic cell cycle; mitosis; mitotic cell cycle checkpoint; mitotic spindle assembly checkpoint; mitotic spindle checkpoint; negative regulation of cell cycle; negative regul…	http://www.ncbi.nlm.nih.gov/sites/entrez?db=gene&cmd=search&term=991
PRIM1	primase, DNA, polypeptide 1 (49kDa) [Source:HGNC Symbol;Acc:9369]	54.52	ENSG00000198056;ENSP00000350491;ENSP00000448178;ENSP00000449806;ENSP00000450185;5557;PRIM1;NP_000937;NM_000946;P49642;PRI1_HUMAN;	cell cycle DNA replication; DNA recombination; DNA replication; DNA strand elongation; DNA strand elongation involved in DNA replication; DNA-dependent DNA replication; G1/S transition of mitotic cell cycle; mitotic recombination; telomere maintenance via semi-conservative replication	http://www.ncbi.nlm.nih.gov/sites/entrez?db=gene&cmd=search&term=5557
TPX2	TPX2, microtubule-associated [Source:HGNC Symbol;Acc:1249]	54.23	ENSG00000088325;ENSP00000300403;ENSP00000341145;22974;TPX2;NP_036244;NM_012112;C20orf1;C20orf2;DIL-2;Q9ULW0;TPX2_HUMAN;	microtubule cytoskeleton organization; mitotic spindle organization; protein kinase binding; regulation of cytoskeleton organization; regulation of microtubule cytoskeleton organization; regulation of microtubule-based process; regulation of mitotic cell cycle; regulation of spindle organization; spindle; spindle organization; spindle pole	http://www.ncbi.nlm.nih.gov/sites/entrez?db=gene&cmd=search&term=22974
SMO	smoothened, frizzled family receptor [Source:HGNC Symbol;Acc:11119]	54.12	ENSG00000128602;ENSP00000249373;ENSP00000418720;ENSP00000420749;6608;SMO;NP_005622;NM_005631;FZD11;SMOH;Q99835;SMO_HUMAN;	chordate embryonic development; embryo development ending in birth or egg hatching; embryonic camera-type eye development; embryonic morphogenesis; embryonic organ development; endocrine system development; epithelial cell differentiation; epithelial tube morphogenesis; gland development; morphogenesis of an epithelium; negative regulation of binding; negative regulation of DNA binding; neural pr…	http://www.ncbi.nlm.nih.gov/sites/entrez?db=gene&cmd=search&term=6608
MCM7	minichromosome maintenance complex component 7 [Source:HGNC Symbol;Acc:6950]	54	ENSG00000166508;ENSP00000307288;ENSP00000344006;ENSP00000346171;ENSP00000411295;ENSP00000445904;4176;MCM7;NP_001265524;NP_005907;NP_877577;NM_005916;NM_182776;CDC47;MCM7_HUMAN;P33993;	chromatin; DNA replication; DNA strand elongation; DNA strand elongation involved in DNA replication; DNA-dependent DNA replication; G1/S transition of mitotic cell cycle; MCM complex	http://www.ncbi.nlm.nih.gov/sites/entrez?db=gene&cmd=search&term=4176
ZWINT	ZW10 interacting kinetochore protein [Source:HGNC Symbol;Acc:13195]	53.98	ENSG00000122952;ENSP00000322850;ENSP00000354921;ENSP00000363055;ENSP00000378801;ENSP00000473330;11130;ZWINT;NP_001005413;NP_008988;NP_127490;NM_001005413;NM_007057;NM_032997;O95229;ZWINT_HUMAN;	cell cycle checkpoint; chromosome segregation; chromosome, centromeric region; inositol lipid-mediated signaling; kinetochore; microtubule cytoskeleton organization; mitosis; mitotic cell cycle checkpoint; mitotic sister chromatid segregation; negative regulation of cell cycle phase transition; negative regulation of cell cycle process; negative regulation of mitotic cell cycle phase transition; …	http://www.ncbi.nlm.nih.gov/sites/entrez?db=gene&cmd=search&term=11130
TRIP13	thyroid hormone receptor interactor 13 [Source:HGNC Symbol;Acc:12307]	53.57	ENSG00000071539;ENSP00000166345;ENSP00000427528;9319;TRIP13;NP_001159732;NP_004228;NM_004237;16E1BP;PCH2_HUMAN;Q15645;	DNA recombination; double-strand break repair; nuclear division; organelle fission	http://www.ncbi.nlm.nih.gov/sites/entrez?db=gene&cmd=search&term=9319
MCM2	minichromosome maintenance complex component 2 [Source:HGNC Symbol;Acc:6944]	53.49	ENSG00000073111;ENSP00000265056;ENSP00000417800;ENSP00000418930;ENSP00000419802;ENSP00000420007;ENSP00000420528;4171;MCM2;NP_004517;NM_004526;BM28;cdc19;CDCL1;D3S3194;KIAA0030;MCM2_HUMAN;P49736;	chromatin; DNA replication; DNA strand elongation; DNA strand elongation involved in DNA replication; DNA-dependent DNA replication; G1/S transition of mitotic cell cycle; MCM complex	http://www.ncbi.nlm.nih.gov/sites/entrez?db=gene&cmd=search&term=4171
CLIC1	chloride intracellular channel 1 [Source:HGNC Symbol;Acc:2062]	49.11	ENSG00000206394;ENSG00000213719;ENSG00000223639;ENSG00000226248;ENSG00000226417;ENSG00000226651;ENSG00000230685;ENSP00000364934;ENSP00000364935;ENSP00000364940;ENSP00000372896;ENSP00000372897;ENSP00000379229;ENSP00000382926;ENSP00000382931;ENSP00000391395;ENSP00000398056;ENSP00000400280;ENSP00000400532;ENSP00000401292;ENSP00000404037;ENSP00000404589;ENSP00000406088;ENSP00000406335;ENSP00000406968…		http://www.ncbi.nlm.nih.gov/sites/entrez?db=gene&cmd=search&term=1192
HAT1	histone acetyltransferase 1 [Source:HGNC Symbol;Acc:4821]	49.06	ENSG00000128708;ENSP00000264108;ENSP00000376363;ENSP00000403466;ENSP00000407921;8520;HAT1;NP_003633;NM_003642;KAT1;HAT1_HUMAN;O14929;	DNA conformation change; DNA packaging	http://www.ncbi.nlm.nih.gov/sites/entrez?db=gene&cmd=search&term=8520
GTSE1	G-2 and S-phase expressed 1 [Source:HGNC Symbol;Acc:13698]	6.29	ENSG00000075218;ENSP00000415430;51512;GTSE1;NP_057510;NM_016426;B99;GTSE-1;GTSE1_HUMAN;Q9NYZ3;	cell cycle checkpoint; cell cycle phase; cytoplasmic microtubule; DNA damage checkpoint; DNA integrity checkpoint; G1/S transition of mitotic cell cycle; microtubule; mitotic cell cycle checkpoint; negative regulation of cell cycle; negative regulation of cell cycle phase transition; negative regulation of cell cycle process; negative regulation of mitotic cell cycle phase transition; positive re…	http://www.ncbi.nlm.nih.gov/sites/entrez?db=gene&cmd=search&term=51512
CENPF	centromere protein F, 350/400kDa [Source:HGNC Symbol;Acc:1857]	5.63	ENSG00000117724;ENSP00000355922;1063;CENPF;NP_057427;NM_016343;hcp-1;CENPF_HUMAN;P49454;	cell cycle checkpoint; cell cycle G2/M phase transition; cell cycle phase; centromere complex assembly; chromatin; chromatin binding; chromosome localization; chromosome segregation; chromosome, centromeric region; condensed chromosome; condensed chromosome kinetochore; condensed chromosome outer kinetochore; condensed chromosome, centromeric region; establishment of chromosome localization; esta…	http://www.ncbi.nlm.nih.gov/sites/entrez?db=gene&cmd=search&term=1063
CENPA	centromere protein A [Source:HGNC Symbol;Acc:1851]	5.42	ENSG00000115163;ENSP00000233505;ENSP00000336868;ENSP00000404963;1058;CENPA;NP_001035891;NP_001800;NM_001042426;NM_001809;CenH3;CENP-A;CENPA_HUMAN;P49450;	ATP-dependent chromatin remodeling; CENP-A containing nucleosome assembly at centromere; centromere complex assembly; chromatin assembly; chromatin assembly or disassembly; chromatin binding; chromatin remodeling; chromatin remodeling at centromere; chromosome, centromeric region; condensed chromosome; condensed chromosome kinetochore; condensed chromosome, centromeric region; condensed nuclear c…	http://www.ncbi.nlm.nih.gov/sites/entrez?db=gene&cmd=search&term=1058
KIF11	kinesin family member 11 [Source:HGNC Symbol;Acc:6388]	5.32	ENSG00000138160;ENSP00000260731;3832;KIF11;NP_004514;NM_004523;Eg5;HKSP;KNSL1;TRIP5;KIF11_HUMAN;P52732;	antigen processing and presentation of exogenous antigen; antigen processing and presentation of exogenous peptide antigen; antigen processing and presentation of exogenous peptide antigen via MHC class II; antigen processing and presentation of peptide antigen; antigen processing and presentation of peptide antigen via MHC class II; antigen processing and presentation of peptide or polysaccharid…	http://www.ncbi.nlm.nih.gov/sites/entrez?db=gene&cmd=search&term=3832
FOXM1	forkhead box M1 [Source:HGNC Symbol;Acc:3818]	5.24	ENSG00000111206;ENSP00000342307;ENSP00000352901;ENSP00000354492;ENSP00000442309;ENSP00000444541;2305;FOXM1;NP_001230017;NP_001230018;NP_068772;NP_973731;NP_973732;NM_001243088;NM_001243089;NM_021953;NM_202002;NM_202003;FKHL16;HFH-11;HNF-3;INS-1;MPHOSPH2;TGT3;trident;FOXM1_HUMAN;Q08050;	cell cycle G2/M phase transition; DNA binding, bending; double-strand break repair; G2/M transition of mitotic cell cycle; negative regulation of cell cycle; protein kinase binding; regulation of DNA metabolic process; regulation of DNA repair; regulation of double-strand break repair	http://www.ncbi.nlm.nih.gov/sites/entrez?db=gene&cmd=search&term=2305
TROAP	trophinin associated protein [Source:HGNC Symbol;Acc:12327]	5.09	ENSG00000135451;ENSP00000257909;ENSP00000369684;ENSP00000446564;ENSP00000446646;ENSP00000447244;ENSP00000447421;ENSP00000447509;ENSP00000447876;ENSP00000448313;ENSP00000449032;ENSP00000449245;ENSP00000449588;ENSP00000449866;ENSP00000449984;ENSP00000450306;10024;TROAP;NP_001094090;NP_001265253;NP_005471;NM_001100620;NM_001278324;NM_005480;TASTIN;Q12815;TROAP_HUMAN;		http://www.ncbi.nlm.nih.gov/sites/entrez?db=gene&cmd=search&term=10024
CDK1	cyclin-dependent kinase 1 [Source:HGNC Symbol;Acc:1722]	4.97	ENSG00000170312;ENSP00000325970;ENSP00000362915;ENSP00000378699;ENSP00000397973;ENSP00000430665;983;CDK1;NP_001163877;NP_001163878;NP_001777;NP_203698;NM_001786;NM_033379;CDC28A;CDK1_HUMAN;P06493;	anaphase-promoting complex-dependent proteasomal ubiquitin-dependent protein catabolic process; cell cycle G2/M phase transition; centrosome cycle; centrosome organization; DNA replication; epithelial cell differentiation; G1/S transition of mitotic cell cycle; G2/M transition of mitotic cell cycle; glial cell differentiation; membrane disassembly; microtubule; microtubule cytoskeleton organizati…	http://www.ncbi.nlm.nih.gov/sites/entrez?db=gene&cmd=search&term=983
NCAPH	non-SMC condensin I complex, subunit H [Source:HGNC Symbol;Acc:1112]	4.96	ENSG00000121152;ENSP00000240423;ENSP00000400774;ENSP00000401227;ENSP00000405237;ENSP00000407308;ENSP00000415162;23397;NCAPH;NP_001268639;NP_001268640;NP_001268641;NP_056156;NM_001281710;NM_001281711;NM_015341;BRRN1;CAP-H;hCAP-H;CND2_HUMAN;Q15003;	chromosome condensation; chromosome segregation; condensed chromosome; DNA conformation change; DNA packaging; DNA packaging complex; mitosis; mitotic chromosome condensation; mitotic sister chromatid segregation; nuclear division; organelle fission; protein-DNA complex; sister chromatid segregation	http://www.ncbi.nlm.nih.gov/sites/entrez?db=gene&cmd=search&term=23397
KIF23	kinesin family member 23 [Source:HGNC Symbol;Acc:6392]	4.96	ENSG00000137807;ENSP00000260363;ENSP00000304978;ENSP00000378790;ENSP00000442969;ENSP00000452901;ENSP00000453102;ENSP00000453386;ENSP00000453576;ENSP00000453629;9493;KIF23;NP_001268230;NP_004847;NP_612565;NM_001281301;NM_004856;NM_138555;KNSL5;MKLP-1;MKLP1;KIF23_HUMAN;Q02241;	antigen processing and presentation of exogenous antigen; antigen processing and presentation of exogenous peptide antigen; antigen processing and presentation of exogenous peptide antigen via MHC class II; antigen processing and presentation of peptide antigen; antigen processing and presentation of peptide antigen via MHC class II; antigen processing and presentation of peptide or polysaccharid…	http://www.ncbi.nlm.nih.gov/sites/entrez?db=gene&cmd=search&term=9493
BUB1B	BUB1 mitotic checkpoint serine/threonine kinase B [Source:HGNC Symbol;Acc:1149]	4.77	ENSG00000156970;ENSP00000287598;ENSP00000398470;ENSP00000453643;ENSP00000453861;701;BUB1B;NP_001202;NM_001211;BUBR1;MAD3L;SSK1;BUB1B_HUMAN;O60566;	anaphase-promoting complex; anaphase-promoting complex-dependent proteasomal ubiquitin-dependent protein catabolic process; cell cycle checkpoint; chromosome, centromeric region; condensed chromosome; condensed chromosome kinetochore; condensed chromosome outer kinetochore; condensed chromosome, centromeric region; inositol lipid-mediated signaling; kinetochore; metaphase/anaphase transition of c…	http://www.ncbi.nlm.nih.gov/sites/entrez?db=gene&cmd=search&term=701
CCNB1	cyclin B1 [Source:HGNC Symbol;Acc:1579]	4.75	ENSG00000134057;ENSP00000256442;ENSP00000423387;ENSP00000424588;ENSP00000425103;ENSP00000426092;ENSP00000426230;891;CCNB1;NP_114172;NM_031966;CCNB;CCNB1_HUMAN;P14635;	anaphase-promoting complex-dependent proteasomal ubiquitin-dependent protein catabolic process; attachment of spindle microtubules to kinetochore; cell cycle checkpoint; cell cycle G2/M phase transition; cellular protein complex disassembly; chromosome localization; chromosome segregation; chromosome, centromeric region; condensed chromosome; condensed chromosome kinetochore; condensed chromosome…	http://www.ncbi.nlm.nih.gov/sites/entrez?db=gene&cmd=search&term=891
HMMR	hyaluronan-mediated motility receptor (RHAMM) [Source:HGNC Symbol;Acc:5012]	4.68	ENSG00000072571;ENSP00000185942;ENSP00000351554;ENSP00000377492;ENSP00000402673;ENSP00000428406;ENSP00000428481;3161;HMMR;NP_001136028;NP_001136029;NP_036616;NP_036617;NM_001142556;NM_001142557;NM_012484;NM_012485;CD168;RHAMM;HMMR_HUMAN;O75330;		http://www.ncbi.nlm.nih.gov/sites/entrez?db=gene&cmd=search&term=3161
RRM2	ribonucleotide reductase M2 [Source:HGNC Symbol;Acc:10452]	4.6	ENSG00000171848;ENSP00000302955;ENSP00000353770;ENSP00000419177;6241;RRM2;NP_001025;NP_001159403;NM_001034;NM_001165931;P31350;RIR2_HUMAN;	G1/S transition of mitotic cell cycle; regulation of transcription involved in G1/S transition of mitotic cell cycle	http://www.ncbi.nlm.nih.gov/sites/entrez?db=gene&cmd=search&term=6241
KIF4A	kinesin family member 4A [Source:HGNC Symbol;Acc:13339]	4.57	ENSG00000090889;ENSP00000363509;ENSP00000363524;24137;KIF4A;NP_036442;NM_012310;FLJ12530;FLJ12655;FLJ14204;FLJ20631;HSA271784;KIF4;KIF4-G1;KIF4A_HUMAN;O95239;	antigen processing and presentation of exogenous antigen; antigen processing and presentation of exogenous peptide antigen; antigen processing and presentation of exogenous peptide antigen via MHC class II; antigen processing and presentation of peptide antigen; antigen processing and presentation of peptide antigen via MHC class II; antigen processing and presentation of peptide or polysaccharid…	http://www.ncbi.nlm.nih.gov/sites/entrez?db=gene&cmd=search&term=24137
MELK	maternal embryonic leucine zipper kinase [Source:HGNC Symbol;Acc:16870]	4.56	ENSG00000165304;ENSP00000298048;ENSP00000437804;ENSP00000438226;ENSP00000439184;ENSP00000439792;ENSP00000441596;ENSP00000443550;ENSP00000445452;9833;MELK;NP_001243614;NP_001243616;NP_001243617;NP_001243618;NP_001243619;NP_001243620;NP_001243621;NP_001243622;NP_055606;NM_001256685;NM_001256687;NM_001256688;NM_001256689;NM_001256690;NM_001256691;NM_001256692;NM_001256693;NM_014791;KIAA0175;MELK_HUM…	cell cycle G2/M phase transition; G2/M transition of mitotic cell cycle; neural precursor cell proliferation; protein serine/threonine kinase activity	http://www.ncbi.nlm.nih.gov/sites/entrez?db=gene&cmd=search&term=9833
KIAA0101	KIAA0101 [Source:HGNC Symbol;Acc:28961]	4.55	ENSG00000166803;ENSP00000300035;ENSP00000369608;ENSP00000452975;ENSP00000453527;9768;KIAA0101;NP_001025160;NP_055551;NM_001029989;NM_014736;NS5ATP9;OEATC-1;p15(PAF);PAF15_HUMAN;Q15004;	centrosome organization; chromatin binding; DNA replication; microtubule cytoskeleton organization; microtubule organizing center organization	http://www.ncbi.nlm.nih.gov/sites/entrez?db=gene&cmd=search&term=9768
SMC4	structural maintenance of chromosomes 4 [Source:HGNC Symbol;Acc:14013]	4.55	ENSG00000113810;ENSP00000341382;ENSP00000349961;ENSP00000353225;ENSP00000417612;ENSP00000417964;ENSP00000417999;ENSP00000418434;ENSP00000418820;ENSP00000419247;ENSP00000419360;ENSP00000420121;ENSP00000420644;ENSP00000420734;ENSP00000420817;10051;SMC4;NP_001002800;NP_005487;NM_001002800;NM_005496;CAP-C;hCAP-C;SMC4L1;Q9NTJ3;SMC4_HUMAN;	chromosome condensation; chromosome segregation; condensed chromosome; DNA conformation change; DNA packaging; DNA packaging complex; mitosis; mitotic chromosome condensation; mitotic sister chromatid segregation; nuclear division; organelle fission; protein-DNA complex; sister chromatid segregation	http://www.ncbi.nlm.nih.gov/sites/entrez?db=gene&cmd=search&term=10051
KIF20A	kinesin family member 20A [Source:HGNC Symbol;Acc:9787]	4.5	ENSG00000112984;ENSP00000378356;ENSP00000420880;ENSP00000422928;ENSP00000424056;ENSP00000426704;10112;KIF20A;NP_005724;NM_005733;RAB6KIFL;KI20A_HUMAN;O95235;	cytokinesis; microtubule cytoskeleton organization; protein kinase binding; spindle	http://www.ncbi.nlm.nih.gov/sites/entrez?db=gene&cmd=search&term=10112
HMGB2	high mobility group box 2 [Source:HGNC Symbol;Acc:5000]	4.44	ENSG00000164104;ENSP00000296503;ENSP00000393448;ENSP00000404912;ENSP00000423001;3148;HMGB2;NP_001124160;NP_001124161;NP_002120;NM_001130688;NM_001130689;NM_002129;HMG2;HMGB2_HUMAN;P26583;	chromatin assembly; chromatin assembly or disassembly; condensed chromosome; DNA binding, bending; DNA catabolic process; DNA conformation change; DNA packaging; DNA recombination; inositol lipid-mediated signaling; nucleosome assembly; nucleosome organization; phosphatidylinositol-mediated signaling; protein-DNA complex assembly; protein-DNA complex subunit organization; regulation of binding; r…	http://www.ncbi.nlm.nih.gov/sites/entrez?db=gene&cmd=search&term=3148
NDC80	NDC80 kinetochore complex component [Source:HGNC Symbol;Acc:16909]	4.44	ENSG00000080986;ENSP00000261597;ENSP00000458236;ENSP00000461227;ENSP00000476919;10403;NDC80;NP_006092;NM_006101;HEC;HEC1;hsNDC80;KNTC2;TID3;NDC80_HUMAN;O14777;	attachment of spindle microtubules to kinetochore; chromosome segregation; chromosome, centromeric region; condensed chromosome; condensed chromosome kinetochore; condensed chromosome outer kinetochore; condensed chromosome, centromeric region; condensed nuclear chromosome; establishment of mitotic spindle localization; establishment of organelle localization; establishment of spindle localizatio…	http://www.ncbi.nlm.nih.gov/sites/entrez?db=gene&cmd=search&term=10403
KIF14	kinesin family member 14 [Source:HGNC Symbol;Acc:19181]	4.44	ENSG00000118193;ENSP00000356319;9928;KIF14;NP_055690;NM_014875;KIAA0042;KIF14_HUMAN;Q15058;	microtubule; negative regulation of cellular component organization	http://www.ncbi.nlm.nih.gov/sites/entrez?db=gene&cmd=search&term=9928
TK1	thymidine kinase 1, soluble [Source:HGNC Symbol;Acc:11830]	4.37	ENSG00000167900;ENSP00000301634;ENSP00000384981;ENSP00000467121;ENSP00000468278;ENSP00000468425;ENSP00000468556;7083;TK1;NP_003249;NM_003258;KITH_HUMAN;P04183;		http://www.ncbi.nlm.nih.gov/sites/entrez?db=gene&cmd=search&term=7083
CDCA8	cell division cycle associated 8 [Source:HGNC Symbol;Acc:14629]	4.31	ENSG00000134690;ENSP00000316121;ENSP00000362146;55143;CDCA8;NP_001243804;NP_060571;NM_001256875;NM_018101;DasraB;FLJ12042;MESRGP;BOREA_HUMAN;Q53HL2;	cell cycle phase; chromosome, centromeric region; M phase; midbody; protein-DNA complex	http://www.ncbi.nlm.nih.gov/sites/entrez?db=gene&cmd=search&term=55143
ASPM	asp (abnormal spindle) homolog, microcephaly associated (Drosophila) [Source:HGNC Symbol;Acc:19048]	4.3	ENSG00000066279;ENSP00000294732;ENSP00000356378;ENSP00000356379;259266;ASPM;NP_001193775;NP_060606;NM_001206846;NM_018136;Calmbp1;FLJ10517;FLJ10549;MCPH5;ASPM_HUMAN;Q8IZT6;		http://www.ncbi.nlm.nih.gov/sites/entrez?db=gene&cmd=search&term=259266
FANCI	Fanconi anemia, complementation group I [Source:HGNC Symbol;Acc:25568]	4.26	ENSG00000140525;ENSP00000300027;ENSP00000310842;ENSP00000390764;ENSP00000413249;ENSP00000454371;ENSP00000454669;ENSP00000455189;ENSP00000455735;ENSP00000456552;ENSP00000457029;ENSP00000458024;55215;FANCI;NP_001106849;NP_060663;NM_001113378;NM_018193;FLJ10719;KIAA1794;FANCI_HUMAN;Q9NVI1;	positive regulation of protein ubiquitination; regulation of protein ubiquitination	http://www.ncbi.nlm.nih.gov/sites/entrez?db=gene&cmd=search&term=55215
AURKA	aurora kinase A [Source:HGNC Symbol;Acc:11393]	4.15	ENSG00000087586;ENSP00000216911;ENSP00000321591;ENSP00000360407;ENSP00000379243;ENSP00000379245;ENSP00000379247;ENSP00000379249;ENSP00000379250;ENSP00000379251;ENSP00000388073;ENSP00000393452;ENSP00000401358;ENSP00000405042;ENSP00000405170;6790;AURKA;NP_003591;NP_940835;NP_940836;NP_940837;NP_940838;NP_940839;NM_003600;NM_198433;NM_198434;NM_198435;NM_198436;NM_198437;AIK;ARK1;AurA;BTAK;PPP1R47;S…	anaphase-promoting complex-dependent proteasomal ubiquitin-dependent protein catabolic process; cell cycle G2/M phase transition; cellular protein complex disassembly; centrosome cycle; centrosome organization; G2/M transition of mitotic cell cycle; inositol lipid-mediated signaling; microtubule; microtubule cytoskeleton organization; microtubule depolymerization; microtubule organizing center or…	http://www.ncbi.nlm.nih.gov/sites/entrez?db=gene&cmd=search&term=6790
PLK4	polo-like kinase 4 [Source:HGNC Symbol;Acc:11397]	4.14	ENSG00000142731;ENSP00000270861;ENSP00000421774;ENSP00000423412;ENSP00000423582;ENSP00000427554;ENSP00000427568;10733;PLK4;NP_001177728;NP_001177730;NP_055079;NM_001190799;NM_001190801;NM_014264;Sak;STK18;O00444;PLK4_HUMAN;	cell cycle G2/M phase transition; centriole; centrosome cycle; centrosome organization; chordate embryonic development; embryo development ending in birth or egg hatching; embryonic organ development; G2/M transition of mitotic cell cycle; microtubule cytoskeleton organization; microtubule organizing center organization; positive regulation of cell cycle process; positive regulation of organelle …	http://www.ncbi.nlm.nih.gov/sites/entrez?db=gene&cmd=search&term=10733
H2AFX	H2A histone family, member X [Source:HGNC Symbol;Acc:4739]	4.14	ENSG00000188486;ENSP00000364310;ENSP00000434024;3014;H2AFX;NP_002096;NM_002105;H2AX;H2AX_HUMAN;P16104;	cell cycle checkpoint; chromatin assembly; chromatin assembly or disassembly; DNA conformation change; DNA damage checkpoint; DNA integrity checkpoint; DNA packaging; DNA recombination; double-strand break repair; nucleosome assembly; nucleosome organization; protein-DNA complex assembly; protein-DNA complex subunit organization; regulation of DNA metabolic process; regulation of DNA repair	http://www.ncbi.nlm.nih.gov/sites/entrez?db=gene&cmd=search&term=3014
SPC25	SPC25, NDC80 kinetochore complex component [Source:HGNC Symbol;Acc:24031]	4.1	ENSG00000152253;ENSG00000262452;ENSP00000282074;ENSP00000393322;ENSP00000460044;ENSP00000460327;57405;SPC25;NP_065726;NM_020675;AD024;MGC22228;SPBC25;Q9HBM1;SPC25_HUMAN;	chromosome segregation; chromosome, centromeric region; condensed chromosome; condensed chromosome kinetochore; condensed chromosome, centromeric region; kinetochore; microtubule cytoskeleton organization; mitotic spindle organization; protein-DNA complex; spindle organization	http://www.ncbi.nlm.nih.gov/sites/entrez?db=gene&cmd=search&term=57405
RAD54L	RAD54-like (S. cerevisiae) [Source:HGNC Symbol;Acc:9826]	4.05	ENSG00000085999;ENSP00000361043;ENSP00000396113;ENSP00000476642;ENSP00000477172;8438;RAD54L;NP_001136020;NP_003570;NM_001142548;NM_003579;hHR54;hRAD54;RAD54A;Q92698;RAD54_HUMAN;	DNA recombination; nuclear division; organelle fission	http://www.ncbi.nlm.nih.gov/sites/entrez?db=gene&cmd=search&term=8438
CDKN3	cyclin-dependent kinase inhibitor 3 [Source:HGNC Symbol;Acc:1791]	4.03	ENSG00000100526;ENSP00000335357;ENSP00000378944;ENSP00000396451;ENSP00000415333;ENSP00000440404;ENSP00000445572;ENSP00000450711;1033;CDKN3;NP_001124323;NP_005183;NM_001130851;NM_005192;CDI1;CDKN3_HUMAN;Q16667;	G1/S transition of mitotic cell cycle; negative regulation of cell cycle	http://www.ncbi.nlm.nih.gov/sites/entrez?db=gene&cmd=search&term=1033
MCM6	minichromosome maintenance complex component 6 [Source:HGNC Symbol;Acc:6949]	3.98	ENSG00000076003;ENSP00000264156;4175;MCM6;NP_005906;NM_005915;Mis5;MCM6_HUMAN;Q14566;	DNA replication; DNA strand elongation; DNA strand elongation involved in DNA replication; DNA-dependent DNA replication; G1/S transition of mitotic cell cycle; MCM complex	http://www.ncbi.nlm.nih.gov/sites/entrez?db=gene&cmd=search&term=4175
KIF18B	kinesin family member 18B [Source:HGNC Symbol;Acc:27102]	3.92	ENSG00000186185;ENSP00000341466;ENSP00000412798;ENSP00000465377;ENSP00000465501;ENSP00000465992;146909;KIF18B;NP_001251503;NP_001252506;NM_001264573;NM_001265577;KI18B_HUMAN;Q86Y91;	cellular protein complex disassembly; cytoplasmic microtubule; microtubule; microtubule cytoskeleton organization; microtubule depolymerization; microtubule polymerization or depolymerization; motor activity; protein depolymerization; regulation of cell division; spindle; spindle microtubule	http://www.ncbi.nlm.nih.gov/sites/entrez?db=gene&cmd=search&term=146909
PRC1	protein regulator of cytokinesis 1 [Source:HGNC Symbol;Acc:9341]	3.91	ENSG00000198901;ENSP00000354618;ENSP00000354679;ENSP00000377793;ENSP00000409549;ENSP00000451344;ENSP00000453063;ENSP00000453117;ENSP00000453455;ENSP00000453977;ENSP00000456737;9055;PRC1;NP_001254509;NP_003972;NP_955445;NM_001267580;NM_003981;NM_199413;ASE1;O43663;PRC1_HUMAN;	cytokinesis; microtubule; microtubule cytoskeleton organization; mitotic spindle organization; protein kinase binding; spindle; spindle microtubule; spindle organization	http://www.ncbi.nlm.nih.gov/sites/entrez?db=gene&cmd=search&term=9055
SPAG5	sperm associated antigen 5 [Source:HGNC Symbol;Acc:13452]	3.91	ENSG00000076382;ENSP00000323300;ENSP00000444223;ENSP00000462663;ENSP00000463095;ENSP00000464280;ENSP00000464400;ENSP00000464474;ENSP00000466021;ENSP00000466061;10615;SPAG5;NP_006452;NM_006461;DEEPEST;hMAP126;MAP126;Q96R06;SPAG5_HUMAN;	attachment of spindle microtubules to kinetochore; chromosome segregation; chromosome, centromeric region; inositol lipid-mediated signaling; kinetochore; microtubule; microtubule anchoring; microtubule cytoskeleton organization; mitosis; mitotic sister chromatid segregation; mitotic spindle; nuclear division; organelle fission; phosphatidylinositol-mediated signaling; protein-DNA complex; regula…	http://www.ncbi.nlm.nih.gov/sites/entrez?db=gene&cmd=search&term=10615
MAD2L1	MAD2 mitotic arrest deficient-like 1 (yeast) [Source:HGNC Symbol;Acc:6763]	3.91	ENSG00000164109;ENSP00000296509;ENSP00000332295;ENSP00000425702;4085;MAD2L1;NP_002349;NM_002358;HSMAD2;MD2L1_HUMAN;Q13257;	anaphase-promoting complex-dependent proteasomal ubiquitin-dependent protein catabolic process; cell cycle checkpoint; chromosome, centromeric region; kinetochore; metaphase/anaphase transition of cell cycle; metaphase/anaphase transition of mitotic cell cycle; mitosis; mitotic cell cycle checkpoint; mitotic spindle; mitotic spindle assembly checkpoint; mitotic spindle checkpoint; negative regula…	http://www.ncbi.nlm.nih.gov/sites/entrez?db=gene&cmd=search&term=4085
TTK	TTK protein kinase [Source:HGNC Symbol;Acc:12401]	3.91	ENSG00000112742;ENSP00000230510;ENSP00000358813;ENSP00000421406;ENSP00000421636;ENSP00000422936;ENSP00000424851;ENSP00000427483;7272;TTK;NP_001160163;NP_003309;NM_001166691;NM_003318;CT96;MPH1;MPS1L1;P33981;TTK_HUMAN;	cell cycle checkpoint; metaphase/anaphase transition of cell cycle; metaphase/anaphase transition of mitotic cell cycle; microtubule cytoskeleton organization; mitosis; mitotic cell cycle checkpoint; mitotic spindle assembly checkpoint; mitotic spindle checkpoint; mitotic spindle organization; negative regulation of cell cycle; negative regulation of cell cycle phase transition; negative regulati…	http://www.ncbi.nlm.nih.gov/sites/entrez?db=gene&cmd=search&term=7272
CCNF	cyclin F [Source:HGNC Symbol;Acc:1591]	3.82	ENSG00000162063;ENSP00000293968;ENSP00000380256;ENSP00000457587;899;CCNF;NP_001752;NM_001761;FBX1;FBXO1;CCNF_HUMAN;P41002;	centriole; centrosome cycle; centrosome organization; microtubule cytoskeleton organization; microtubule organizing center organization; negative regulation of cell cycle process; negative regulation of cellular component organization; negative regulation of organelle organization; proteasomal protein catabolic process; proteasome-mediated ubiquitin-dependent protein catabolic process; regulation…	http://www.ncbi.nlm.nih.gov/sites/entrez?db=gene&cmd=search&term=899
BUB1	BUB1 mitotic checkpoint serine/threonine kinase [Source:HGNC Symbol;Acc:1148]	3.71	ENSG00000169679;ENSP00000302530;ENSP00000386701;ENSP00000392219;ENSP00000402883;ENSP00000409713;ENSP00000441013;699;BUB1;NP_001265545;NP_001265546;NP_004327;NM_001278616;NM_001278617;NM_004336;BUB1L;hBUB1;BUB1_HUMAN;O43683;	cell cycle checkpoint; chromosome segregation; chromosome, centromeric region; condensed chromosome; condensed chromosome kinetochore; condensed chromosome, centromeric region; kinetochore; metaphase/anaphase transition of cell cycle; metaphase/anaphase transition of mitotic cell cycle; mitosis; mitotic cell cycle checkpoint; mitotic spindle assembly checkpoint; mitotic spindle checkpoint; negati…	http://www.ncbi.nlm.nih.gov/sites/entrez?db=gene&cmd=search&term=699
CENPM	centromere protein M [Source:HGNC Symbol;Acc:18352]	3.69	ENSG00000100162;ENSP00000215980;ENSP00000384132;ENSP00000384731;ENSP00000384743;ENSP00000384814;ENSP00000430624;79019;CENPM;NP_001002876;NP_001103685;NP_076958;NM_001002876;NM_001110215;NM_024053;C22orf18;CENP-M;MGC861;Pane1;CENPM_HUMAN;Q9NSP4;		http://www.ncbi.nlm.nih.gov/sites/entrez?db=gene&cmd=search&term=79019
CDC25C	cell division cycle 25C [Source:HGNC Symbol;Acc:1727]	3.68	ENSG00000158402;ENSP00000321656;ENSP00000345205;ENSP00000348898;ENSP00000349821;ENSP00000392631;ENSP00000423525;ENSP00000424795;ENSP00000425470;ENSP00000427105;ENSP00000427251;995;CDC25C;NP_001781;NP_073720;NM_001790;NM_022809;PPP1R60;MPIP3_HUMAN;P30307;	cell cycle G2/M phase transition; DNA replication; G2/M transition of mitotic cell cycle; mitosis; nuclear division; organelle fission; protein kinase binding; regulation of cell division; regulation of mitosis; regulation of mitotic cell cycle; regulation of nuclear division	http://www.ncbi.nlm.nih.gov/sites/entrez?db=gene&cmd=search&term=995
PTTG1	pituitary tumor-transforming 1 [Source:HGNC Symbol;Acc:9690]	3.65	ENSG00000164611;ENSP00000344936;ENSP00000377536;ENSP00000430642;ENSP00000431068;9232;PTTG1;NP_001269311;NP_001269312;NP_004210;NM_001282382;NM_001282383;NM_004219;HPTTG;PTTG;securin;TUTR1;O95997;PTTG1_HUMAN;	anaphase-promoting complex-dependent proteasomal ubiquitin-dependent protein catabolic process; proteasomal protein catabolic process; proteasome-mediated ubiquitin-dependent protein catabolic process	http://www.ncbi.nlm.nih.gov/sites/entrez?db=gene&cmd=search&term=9232
FEN1	flap structure-specific endonuclease 1 [Source:HGNC Symbol;Acc:3650]	3.64	ENSG00000168496;ENSP00000305480;ENSP00000445692;ENSP00000460402;2237;FEN1;NP_004102;NM_004111;FEN-1;MF1;RAD2;FEN1_HUMAN;P39748;	cell cycle DNA replication; DNA catabolic process; DNA recombination; DNA replication; DNA strand elongation; DNA strand elongation involved in DNA replication; DNA-dependent DNA replication; double-strand break repair; inositol lipid-mediated signaling; mitotic recombination; phosphatidylinositol-mediated signaling; telomere maintenance via semi-conservative replication	http://www.ncbi.nlm.nih.gov/sites/entrez?db=gene&cmd=search&term=2237
CHAF1A	chromatin assembly factor 1, subunit A (p150) [Source:HGNC Symbol;Acc:1910]	3.57	ENSG00000167670;ENSP00000301280;ENSP00000465142;ENSP00000466475;ENSP00000466888;ENSP00000467296;10036;CHAF1A;NP_005474;NM_005483;CAF1B;CAF1P150;MGC71229;CAF1A_HUMAN;Q13111;	chromatin assembly; chromatin assembly or disassembly; chromatin binding; DNA conformation change; DNA packaging; nucleosome assembly; nucleosome organization; protein-DNA complex assembly; protein-DNA complex subunit organization	http://www.ncbi.nlm.nih.gov/sites/entrez?db=gene&cmd=search&term=10036
ARHGAP11A	Rho GTPase activating protein 11A [Source:HGNC Symbol;Acc:15783]	3.53	ENSG00000198826;ENSP00000355090;ENSP00000440073;ENSP00000454575;ENSP00000455593;ENSP00000455754;ENSP00000456078;9824;ARHGAP11A;NP_055598;NP_955389;NM_014783;NM_199357;KIAA0013;Q6P4F7;RHGBA_HUMAN;		http://www.ncbi.nlm.nih.gov/sites/entrez?db=gene&cmd=search&term=9824
STIL	SCL/TAL1 interrupting locus [Source:HGNC Symbol;Acc:10879]	3.53	ENSG00000123473;ENSP00000243182;ENSP00000337367;ENSP00000353544;ENSP00000360944;ENSP00000379523;ENSP00000409087;ENSP00000411664;ENSP00000412019;6491;STIL;NP_001041631;NP_001269865;NP_001269866;NP_003026;NM_001048166;NM_001282936;NM_001282937;NM_003035;MCPH7;Q15468;STIL_HUMAN;	chordate embryonic development; embryo development ending in birth or egg hatching; embryonic morphogenesis; embryonic organ development; epithelial tube morphogenesis; morphogenesis of an epithelium; neural tube development; tissue morphogenesis; tube formation; tube morphogenesis	http://www.ncbi.nlm.nih.gov/sites/entrez?db=gene&cmd=search&term=6491
KIF22	kinesin family member 22 [Source:HGNC Symbol;Acc:6391]	3.5	ENSG00000079616;ENSP00000160827;ENSP00000383561;ENSP00000383562;ENSP00000454957;ENSP00000455702;ENSP00000456165;ENSP00000457176;ENSP00000460077;3835;KIF22;NP_001243198;NP_001243199;NP_015556;NM_001256269;NM_001256270;NM_007317;Kid;KNSL4;OBP-1;OBP-2;KIF22_HUMAN;Q14807;	antigen processing and presentation of exogenous antigen; antigen processing and presentation of exogenous peptide antigen; antigen processing and presentation of exogenous peptide antigen via MHC class II; antigen processing and presentation of peptide antigen; antigen processing and presentation of peptide antigen via MHC class II; antigen processing and presentation of peptide or polysaccharid…	http://www.ncbi.nlm.nih.gov/sites/entrez?db=gene&cmd=search&term=3835
ASF1B	anti-silencing function 1B histone chaperone [Source:HGNC Symbol;Acc:20996]	3.5	ENSG00000105011;ENSP00000263382;ENSP00000464802;ENSP00000466257;ENSP00000466409;ENSP00000468513;55723;ASF1B;NP_060624;NM_018154;FLJ10604;ASF1B_HUMAN;Q9NVP2;		http://www.ncbi.nlm.nih.gov/sites/entrez?db=gene&cmd=search&term=55723
CDC45	cell division cycle 45 [Source:HGNC Symbol;Acc:1739]	3.5	ENSG00000093009;ENSP00000263201;ENSP00000384978;ENSP00000385240;ENSP00000388280;ENSP00000397434;ENSP00000405726;ENSP00000413138;8318;CDC45;NP_001171481;NP_001171482;NP_003495;NM_001178010;NM_001178011;NM_003504;CDC45L;CDC45L2;CDC45_HUMAN;O75419;	cell cycle checkpoint; DNA integrity checkpoint; DNA replication; DNA strand elongation; DNA strand elongation involved in DNA replication; DNA-dependent DNA replication; G1/S transition of mitotic cell cycle; regulation of transcription involved in G1/S transition of mitotic cell cycle	http://www.ncbi.nlm.nih.gov/sites/entrez?db=gene&cmd=search&term=8318
CHEK1	checkpoint kinase 1 [Source:HGNC Symbol;Acc:1925]	3.48	ENSG00000149554;ENSP00000278916;ENSP00000388648;ENSP00000391090;ENSP00000412504;ENSP00000431525;ENSP00000431815;ENSP00000432470;ENSP00000432890;ENSP00000433103;ENSP00000434141;ENSP00000434646;ENSP00000435371;ENSP00000442317;1111;CHEK1;NP_001107593;NP_001107594;NP_001231775;NP_001265;NM_001114121;NM_001114122;NM_001244846;NM_001274;CHK1;CHK1_HUMAN;O14757;	cell cycle checkpoint; centrosome cycle; centrosome organization; chromatin; chromatin remodeling; condensed chromosome; condensed nuclear chromosome; DNA damage checkpoint; DNA integrity checkpoint; DNA recombination; DNA replication; double-strand break repair; G2 DNA damage checkpoint; histone phosphorylation; microtubule cytoskeleton organization; microtubule organizing center organization; m…	http://www.ncbi.nlm.nih.gov/sites/entrez?db=gene&cmd=search&term=1111

## Sheet: Networks
Group	Name	Weight	Reference	PubMed	Source	Note	Tags
Co-expression	Roth-Zlotnik-2006	0.0792	Gene expression analyses reveal molecular relationships among 20 regions of the human CNS.. Roth et al. (2006). Neurogenetics.	http://www.ncbi.nlm.nih.gov/pubmed/16572319	Pearson correlation with 666,614 interactions from GEO
Co-expression	Kang-Willman-2010	0.0774	Gene expression classifiers for relapse-free survival and minimal residual disease improve risk classification and outcome prediction in pediatric B-precursor acute lymphoblastic leukemia.. Kang et al. (2010). Blood.	http://www.ncbi.nlm.nih.gov/pubmed/19880498	Pearson correlation with 656,632 interactions from GEO	transcription factors lymphoma cancer
Co-expression	Arijs-Rutgeerts-2009	0.0623	Mucosal gene expression of antimicrobial peptides in inflammatory bowel disease before and after first infliximab treatment.. Arijs et al. (2009). PLoS One.	http://www.ncbi.nlm.nih.gov/pubmed/19956723	Pearson correlation with 653,194 interactions from GEO	immune system
Co-expression	Wang-Maris-2006	0.0615	Integrative genomics identifies distinct molecular classes of neuroblastoma and shows that multiple genes are targeted by regional alterations in DNA copy number.. Wang et al. (2006). Cancer Res.	http://www.ncbi.nlm.nih.gov/pubmed/16778177	Pearson correlation with 264,234 interactions from GEO	transcription factors cancer
Co-expression	Cheok-Evans-2003	0.06	Treatment-specific changes in gene expression discriminate in vivo drug response in human leukemia cells.. Cheok et al. (2003). Nat Genet.	http://www.ncbi.nlm.nih.gov/pubmed/12704389	Pearson correlation with 263,940 interactions from GEO	chemotherapy cultured cells lymphoma cancer
Co-expression	Innocenti-Brown-2011	0.0564	Identification, replication, and functional fine-mapping of expression quantitative trait loci in primary human liver tissue.. Innocenti et al. (2011). PLoS Genet.	http://www.ncbi.nlm.nih.gov/pubmed/21637794	Pearson correlation with 579,361 interactions from GEO	epithelial cells cultured cells cell line liver cancer
Co-expression	Ramaswamy-Golub-2001	0.0554	Multiclass cancer diagnosis using tumor gene expression signatures.. Ramaswamy et al. (2001). Proc Natl Acad Sci U S A.	http://www.ncbi.nlm.nih.gov/pubmed/11742071	Pearson correlation with 270,142 interactions from supplementary material	cancer
Co-expression	Burington-Shaughnessy-2008	0.0535	Tumor cell gene expression changes following short-term in vivo exposure to single agent chemotherapeutics are related to survival in multiple myeloma.. Burington et al. (2008). Clin Cancer Res.	http://www.ncbi.nlm.nih.gov/pubmed/18676754	Pearson correlation with 293,587 interactions from GEO	transcription factors time series cancer chemotherapy
Co-expression	Salaverria-Siebert-2011	0.0508	Translocations activating IRF4 identify a subtype of germinal center-derived B-cell lymphoma affecting predominantly children and young adults.. Salaverria et al. (2011). Blood.	http://www.ncbi.nlm.nih.gov/pubmed/21487109	Pearson correlation with 514,070 interactions from GEO	transcription factors cancer
Co-expression	Smirnov-Cheung-2009	0.0456	Genetic analysis of radiation-induced changes in human gene expression.. Smirnov et al. (2009). Nature.	http://www.ncbi.nlm.nih.gov/pubmed/19349959	Pearson correlation with 463,390 interactions from GEO	transcription factors cultured cells cell line
Co-expression	Rieger-Chu-2004	0.0448	Toxicity from radiation therapy associated with abnormal transcriptional responses to DNA damage.. Rieger et al. (2004). Proc Natl Acad Sci U S A.	http://www.ncbi.nlm.nih.gov/pubmed/15096622	Pearson correlation with 259,055 interactions from GEO	cultured cells cell line
Co-expression	Bild-Nevins-2006 B	0.0415	Oncogenic pathway signatures in human cancers as a guide to targeted therapies.. Bild et al. (2006). Nature.	http://www.ncbi.nlm.nih.gov/pubmed/16273092	Pearson correlation with 282,582 interactions from GEO	cultured cells signal transduction cancer epithelial cells cell line disease breast transcription factors breast cancer
Co-expression	Mallon-McKay-2013	0.0382	StemCellDB: the human pluripotent stem cell database at the National Institutes of Health.. Mallon et al. (2013). Stem Cell Res.	http://www.ncbi.nlm.nih.gov/pubmed/23117585	Pearson correlation with 567,140 interactions from GEO	cultured cells stem cells cell line
Co-expression	Gysin-McMahon-2012	0.0364	Analysis of mRNA profiles after MEK1/2 inhibition in human pancreatic cancer cell lines reveals pathways involved in drug sensitivity.. Gysin et al. (2012). Mol Cancer Res.	http://www.ncbi.nlm.nih.gov/pubmed/22833572	Pearson correlation with 388,454 interactions from GEO	cell proliferation cultured cells cell line signal transduction cancer
Co-expression	Chen-Brown-2002	0.0273	Gene expression patterns in human liver cancers.. Chen et al. (2002). Mol Biol Cell.	http://www.ncbi.nlm.nih.gov/pubmed/12058060	Pearson correlation with 275,649 interactions from supplementary material	cell proliferation transcription factors liver cancer
Co-expression	Perou-Botstein-1999	0.0134	Distinctive gene expression patterns in human mammary epithelial cells and breast cancers.. Perou et al. (1999). Proc Natl Acad Sci U S A.	http://www.ncbi.nlm.nih.gov/pubmed/10430922	Pearson correlation with 62,886 interactions from supplementary material	cultured cells cancer epithelial cells signal transduction breast stromal cells transcription factors breast cancer
Co-expression	Boldrick-Relman-2002	0.0121	Stereotyped and specific gene expression programs in human innate immune responses to bacteria.. Boldrick et al. (2002). Proc Natl Acad Sci U S A.	http://www.ncbi.nlm.nih.gov/pubmed/11805339	Pearson correlation with 108,543 interactions from supplementary material	immune system
Co-expression	Alizadeh-Staudt-2000	0.0102	Distinct types of diffuse large B-cell lymphoma identified by gene expression profiling.. Alizadeh et al. (2000). Nature.	http://www.ncbi.nlm.nih.gov/pubmed/10676951	Pearson correlation with 88,888 interactions from supplementary material	cultured cells cancer
Co-localization	Johnson-Shoemaker-2003	0.0478	Genome-wide survey of human alternative pre-mRNA splicing with exon junction microarrays.. Johnson et al. (2003). Science.	http://www.ncbi.nlm.nih.gov/pubmed/14684825	Pearson correlation with 426,640 interactions from GEO	cultured cells cell line
Co-localization	Schadt-Shoemaker-2004	0.0192	A comprehensive transcript index of the human genome generated using microarrays and computational approaches.. Schadt et al. (2004). Genome Biol.	http://www.ncbi.nlm.nih.gov/pubmed/15461792	Pearson correlation with 60,216 interactions from GEO
Genetic interactions	BIOGRID-SMALL-SCALE-STUDIES	0.006			Direct interaction with 408 interactions from BioGRID
Genetic interactions	Lin-Smith-2010	0.0023	A genome-wide map of human genetic interactions inferred from radiation hybrid genotypes.. Lin et al. (2010). Genome Res.	http://www.ncbi.nlm.nih.gov/pubmed/20508145	with 4,836,794 interactions from supplementary material
Pathway	Wu-Stein-2010	0.0063	A human functional protein interaction network and its application to cancer data analysis.. Wu et al. (2010). Genome Biol.	http://www.ncbi.nlm.nih.gov/pubmed/20482850	with 78,183 interactions from supplementary material	transcription factors cancer
Pathway	PATHWAYCOMMONS-NCI_NATURE	0.0055			Direct interaction with 10,109 interactions from Pathway Commons
Pathway	PATHWAYCOMMONS-REACTOME	0.0028			Direct interaction with 24,930 interactions from Pathway Commons
Physical interactions	Kneissl-Grummt-2003	0.0138	Interaction and assembly of murine pre-replicative complex proteins in yeast and mouse cells.. Kneissl et al. (2003). J Mol Biol.	http://www.ncbi.nlm.nih.gov/pubmed/12614612	Direct interaction with 81 interactions from BioGRID	cell proliferation transcription factors cultured cells cell line
Physical interactions	Ramachandran-LaBaer-2004	0.0109	Self-assembling protein microarrays.. Ramachandran et al. (2004). Science.	http://www.ncbi.nlm.nih.gov/pubmed/15232106	Direct interaction with 113 interactions from iRefIndex
Physical interactions	Vandamme-Angrand-2011	0.0088	Interaction proteomics analysis of polycomb proteins defines distinct PRC1 complexes in mammalian cells.. Vandamme et al. (2011). Mol Cell Proteomics.	http://www.ncbi.nlm.nih.gov/pubmed/21282530	Direct interaction with 167 interactions from iRefIndex	transcription factors cell line cancer cultured cells
Physical interactions	Cox-Rizzino-2013	0.0072	The SOX2-interactome in brain cancer cells identifies the requirement of MSI2 and USP9X for the growth of brain tumor cells.. Cox et al. (2013). PLoS One.	http://www.ncbi.nlm.nih.gov/pubmed/23667531	Direct interaction with 280 interactions from iRefIndex	cell proliferation transcription factors cell line cultured cells cancer
Physical interactions	Maréchal-Zou-2014	0.0033	PRP19 transforms into a sensor of RPA-ssDNA after DNA damage and drives ATR activation via a ubiquitin-mediated circuitry.. Maréchal et al. (2014). Mol Cell.	http://www.ncbi.nlm.nih.gov/pubmed/24332808	Direct interaction with 996 interactions from BioGRID	transcription factors signal transduction
Physical interactions	BIOGRID-SMALL-SCALE-STUDIES	0.0032			Direct interaction with 51,715 interactions from BioGRID
Physical interactions	IREF-DIP	0.0021			Direct interaction with 3,719 interactions from iRefIndex
Physical interactions	IREF-OPHID	0.0019			Direct interaction with 44,492 interactions from iRefIndex
Physical interactions	Kristensen-Foster-2012	0.0019	A high-throughput approach for measuring temporal changes in the interactome.. Kristensen et al. (2012). Nat Methods.	http://www.ncbi.nlm.nih.gov/pubmed/22863883	Direct interaction with 7,104 interactions from BioGRID	time series
Physical interactions	Yatim-Benkirane-2012	0.0019	NOTCH1 nuclear interactome reveals key regulators of its transcriptional activity and oncogenic function.. Yatim et al. (2012). Mol Cell.	http://www.ncbi.nlm.nih.gov/pubmed/23022380	Direct interaction with 131 interactions from iRefIndex	transcription factors cell line lymphoma cancer cultured cells
Physical interactions	Hutchins-Peters-2010	0.0012	Systematic analysis of human protein complexes identifies chromosome segregation proteins.. Hutchins et al. (2010). Science.	http://www.ncbi.nlm.nih.gov/pubmed/20360068	Direct interaction with 1,770 interactions from BioGRID	cell proliferation nervous system localization
Physical interactions	Wang-Yang-2011	0.0005	Toward an understanding of the protein interaction network of the human liver.. Wang et al. (2011). Mol Syst Biol.	http://www.ncbi.nlm.nih.gov/pubmed/21988832	Direct interaction with 3,399 interactions from BioGRID	liver
Physical interactions	IREF-SMALL-SCALE-STUDIES	0.0003			Direct interaction with 69,119 interactions from iRefIndex
Predicted	Stuart-Kim-2003	0.0099	A gene-coexpression network for global discovery of conserved genetic modules.. Stuart et al. (2003). Science.	http://www.ncbi.nlm.nih.gov/pubmed/12934013	with 24,928 interactions from supplementary material	cell proliferation cultured cells signal transduction cancer
Predicted	I2D-MINT-Yeast2Human	0.0084	MINT: a Molecular INTeraction database.. Zanzoni et al. (2002). FEBS Lett.	http://www.ncbi.nlm.nih.gov/pubmed/11911893	Direct interaction with 5,575 interactions from I2D
Predicted	I2D-BioGRID-Yeast2Human	0.0052	BioGRID: a general repository for interaction datasets.. Stark et al. (2006). Nucleic Acids Res.	http://www.ncbi.nlm.nih.gov/pubmed/16381927	Direct interaction with 13,302 interactions from I2D
Predicted	I2D-IntAct-Yeast2Human	0.0018	The IntAct molecular interaction database in 2010.. Aranda et al. (2010). Nucleic Acids Res.	http://www.ncbi.nlm.nih.gov/pubmed/19850723	Direct interaction with 13,674 interactions from I2D
Predicted	I2D-Krogan-Greenblatt-2006-Core-Yeast2Human	0	Global landscape of protein complexes in the yeast Saccharomyces cerevisiae.. Krogan et al. (2006). Nature.	http://www.ncbi.nlm.nih.gov/pubmed/16554755	Direct interaction with 1,822 interactions from I2D
Shared protein domains	INTERPRO	0.0017			Pearson correlation with 562,560 interactions from InterPro

## Sheet: functions
Feature	FDR	Genes in network	Genes in genome
mitosis	1.50111e-31	33	180
nuclear division	1.03529e-30	36	257
organelle fission	2.1302e-29	36	282
protein-DNA complex	2.16372e-29	30	158
chromosome, centromeric region	3.39158e-24	23	98
microtubule cytoskeleton organization	8.74185e-24	29	218
chromosome segregation	5.6062e-23	24	128
kinetochore	2.96099e-22	20	74
condensed chromosome	7.54807e-21	20	86
sister chromatid segregation	3.75778e-18	16	54
spindle	9.12408e-18	21	141
mitotic sister chromatid segregation	3.33509e-17	15	49
regulation of cell division	4.5084e-17	21	153
spindle organization	2.1997e-16	16	69
DNA packaging	4.17183e-16	17	88
condensed chromosome, centromeric region	4.50613e-16	12	26
regulation of mitotic cell cycle	7.33575e-16	25	290
regulation of mitosis	1.3871e-15	17	95
regulation of nuclear division	3.73799e-15	17	101
condensed chromosome kinetochore	3.73799e-15	11	22
cell cycle checkpoint	3.47796e-13	20	210
DNA conformation change	5.45617e-13	17	135
mitotic spindle organization	1.70828e-12	11	35
regulation of cell cycle phase transition	2.40302e-12	19	203
negative regulation of cell cycle process	3.95445e-12	19	209
metaphase/anaphase transition of mitotic cell cycle	8.09288e-12	11	40
metaphase/anaphase transition of cell cycle	1.05783e-11	11	41
regulation of mitotic cell cycle phase transition	2.28762e-11	18	200
regulation of mitotic metaphase/anaphase transition	3.07914e-11	11	45
regulation of metaphase/anaphase transition of cell cycle	3.88541e-11	11	46
protein-DNA complex assembly	1.89842e-10	12	70
protein-DNA complex subunit organization	3.27532e-10	13	94
positive regulation of cell cycle process	5.17945e-10	16	177
cell cycle G2/M phase transition	7.21777e-10	15	152
G2/M transition of mitotic cell cycle	7.21777e-10	15	152
spindle checkpoint	8.13396e-10	10	44
negative regulation of cell cycle phase transition	2.9477e-09	15	168
mitotic cell cycle checkpoint	6.25983e-09	14	147
microtubule	7.33466e-09	14	149
mitotic spindle checkpoint	8.56259e-09	9	39
DNA replication	1.33229e-08	16	222
chromatin assembly	1.9001e-08	10	60
negative regulation of organelle organization	2.06898e-08	14	162
negative regulation of mitosis	2.51734e-08	9	44
negative regulation of mitotic cell cycle phase transition	2.74607e-08	14	166
condensed chromosome outer kinetochore	4.36594e-08	6	11
nucleosome assembly	4.43864e-08	9	47
negative regulation of nuclear division	5.31302e-08	9	48
nucleosome organization	9.25578e-08	10	71
mitotic spindle assembly checkpoint	1.31301e-07	8	36
negative regulation of mitotic metaphase/anaphase transition	1.59998e-07	8	37
spindle assembly checkpoint	1.59998e-07	8	37
negative regulation of metaphase/anaphase transition of cell cycle	1.97506e-07	8	38
G1/S transition of mitotic cell cycle	2.84934e-07	14	201
nuclear chromosome	2.84934e-07	15	239
condensed nuclear chromosome	2.84934e-07	8	40
spindle microtubule	2.84934e-07	8	40
chromatin assembly or disassembly	3.73218e-07	10	83
anaphase-promoting complex-dependent proteasomal ubiquitin-dependent protein catabolic process	3.73218e-07	10	83
regulation of chromosome segregation	4.45798e-07	7	27
regulation of microtubule cytoskeleton organization	8.16798e-07	9	66
core promoter binding	1.70967e-06	8	50
chromosome condensation	1.77606e-06	6	19
DNA strand elongation involved in DNA replication	2.41629e-06	7	34
DNA-dependent DNA replication	2.60738e-06	10	102
negative regulation of cell cycle	3.57948e-06	15	291
regulation of spindle organization	3.86366e-06	5	11
DNA strand elongation	4.26603e-06	7	37
midbody	4.53244e-06	9	81
regulation of microtubule-based process	4.53244e-06	9	81
negative regulation of cellular component organization	4.78035e-06	15	299
spindle pole	5.72333e-06	8	59
cytokinesis	5.76318e-06	10	112
mitotic chromosome condensation	5.95836e-06	5	12
microtubule-based movement	1.89941e-05	9	96
centromere complex assembly	6.61226e-05	6	34
DNA recombination	9.27859e-05	10	151
positive regulation of cell cycle	0.000105426	8	86
chromosome localization	0.000133635	5	21
establishment of chromosome localization	0.000133635	5	21
centrosome organization	0.000144821	7	62
kinetochore assembly	0.000185036	4	10
regulation of binding	0.000190237	9	127
regulation of transcription involved in G1/S transition of mitotic cell cycle	0.00020532	5	23
DNA packaging complex	0.00020532	5	23
regulation of protein ubiquitination	0.000207907	10	167
microtubule organizing center organization	0.000207907	7	66
regulation of ubiquitin-protein ligase activity	0.000236387	8	97
chromatin	0.000237193	11	212
protein localization to chromosome	0.000240698	5	24
microtubule depolymerization	0.000240698	5	24
kinetochore organization	0.000254787	4	11
establishment of mitotic spindle localization	0.000254787	4	11
phosphatidylinositol-mediated signaling	0.000259826	10	173
protein depolymerization	0.000259826	6	44
inositol lipid-mediated signaling	0.000259826	10	173
regulation of ligase activity	0.000270629	8	100
establishment of organelle localization	0.000286329	9	136
transcription regulatory region DNA binding	0.000299222	12	266
regulatory region nucleic acid binding	0.000305013	12	267
regulatory region DNA binding	0.000305013	12	267
protein complex localization	0.00032809	5	26
proteasome-mediated ubiquitin-dependent protein catabolic process	0.000366676	11	225
protein kinase binding	0.00040272	12	275
chromatin binding	0.000510033	9	147
regulation of ubiquitin-protein ligase activity involved in mitotic cell cycle	0.000534443	7	78
positive regulation of mitosis	0.000654247	5	30
histone exchange	0.000654247	5	30
proteasomal protein catabolic process	0.000672783	11	241
organelle localization	0.00097604	9	160
positive regulation of nuclear division	0.00103993	5	33
regulation of centrosome cycle	0.00113109	4	16
nuclear chromosome part	0.00119941	10	209
antigen processing and presentation of exogenous peptide antigen via MHC class II	0.0012976	7	90
cell cycle DNA replication	0.00135543	5	35
spindle localization	0.00140713	4	17
establishment of spindle localization	0.00140713	4	17
chromatin remodeling	0.00143833	7	92
antigen processing and presentation of peptide antigen via MHC class II	0.00143833	7	92
negative regulation of binding	0.00144818	6	61
ATP-dependent chromatin remodeling	0.00148642	5	36
antigen processing and presentation of peptide or polysaccharide antigen via MHC class II	0.00150711	7	93
regulation of cytoskeleton organization	0.00210016	10	225
attachment of spindle microtubules to kinetochore	0.00213554	4	19
centrosome cycle	0.00215556	5	39
DNA integrity checkpoint	0.00242616	8	139
M phase	0.00259024	4	20
cell cycle phase	0.00270496	5	41
microtubule polymerization or depolymerization	0.00302721	5	42
DNA replication-independent nucleosome organization	0.0044707	4	23
CENP-A containing nucleosome assembly at centromere	0.0044707	4	23
DNA replication-independent nucleosome assembly	0.0044707	4	23
regulation of DNA binding	0.00461148	5	46
double-strand break repair	0.00462535	7	112
chromatin remodeling at centromere	0.00616777	4	25
positive regulation of mitotic cell cycle phase transition	0.00719085	4	26
positive regulation of neural precursor cell proliferation	0.00795014	3	10
positive regulation of ubiquitin-protein ligase activity	0.00795014	6	84
pituitary gland development	0.00795014	3	10
positive regulation of cell cycle phase transition	0.00814955	4	27
positive regulation of protein ubiquitination	0.00887627	7	125
G2 DNA damage checkpoint	0.00931597	4	28
positive regulation of ligase activity	0.00932278	6	87
MCM complex	0.0104902	3	11
microtubule anchoring	0.0120607	4	30
motor activity	0.0165623	5	61
spindle assembly involved in mitosis	0.0176043	3	13
endocrine system development	0.0190584	5	63
mitotic recombination	0.0193757	4	34
embryonic organ development	0.020269	7	144
regulation of protein depolymerization	0.0214528	4	35
mitotic nuclear envelope disassembly	0.0260373	4	37
nuclear ubiquitin ligase complex	0.0260373	4	37
membrane disassembly	0.0260373	4	37
nuclear envelope disassembly	0.0260373	4	37
spindle midzone	0.0260837	3	15
negative regulation of microtubule depolymerization	0.0317123	3	16
epithelial cell differentiation	0.0325633	9	263
positive regulation of ubiquitin-protein ligase activity involved in mitotic cell cycle	0.0333396	5	72
neural tube development	0.0336312	4	40
neural precursor cell proliferation	0.0336312	4	40
cytoplasmic microtubule	0.0336312	4	40
tube formation	0.0336312	4	40
morphogenesis of an epithelium	0.0340717	7	159
tissue morphogenesis	0.0357224	8	212
regulation of microtubule depolymerization	0.0357224	3	17
regulation of cytokinesis	0.0357224	4	41
embryonic camera-type eye development	0.0357224	3	17
histone phosphorylation	0.0357224	3	17
gland development	0.0377357	5	75
positive regulation of organelle organization	0.0391122	8	216
transmembrane receptor protein serine/threonine kinase signaling pathway	0.0413557	8	218
regulation of neural precursor cell proliferation	0.0414477	3	18
antigen processing and presentation of exogenous peptide antigen	0.0415233	7	166
regulation of protein complex disassembly	0.0415233	4	43
microtubule binding	0.0489969	5	80
antigen processing and presentation of exogenous antigen	0.0489969	7	171
chordate embryonic development	0.0539949	6	125
embryo development ending in birth or egg hatching	0.0539949	6	125
protein serine/threonine kinase activity	0.0582058	9	290
antigen processing and presentation of peptide antigen	0.0607045	7	178
nuclear envelope organization	0.0607045	4	48
centriole	0.0607045	4	48
negative regulation of microtubule polymerization or depolymerization	0.0617417	3	21
epithelial tube morphogenesis	0.0617417	6	129
anaphase-promoting complex	0.0617417	3	21
regulation of DNA metabolic process	0.0629761	7	180
DNA catabolic process	0.0676718	5	87
mitotic spindle	0.0699458	3	22
DNA damage checkpoint	0.070588	6	133
regulation of DNA repair	0.0729462	4	51
tube morphogenesis	0.0729462	6	134
cellular protein complex disassembly	0.0751484	6	135
stem cell development	0.0765256	5	90
regulation of gliogenesis	0.0771133	3	23
regulation of double-strand break repair	0.0771133	3	23
DNA binding, bending	0.0822859	4	53
embryonic morphogenesis	0.0843663	7	191
telomere maintenance via semi-conservative replication	0.0862957	3	24
positive regulation of stem cell proliferation	0.0965226	3	25
negative regulation of DNA binding	0.0965226	3	25
negative regulation of protein ubiquitination	0.0978445	5	96
regulation of nervous system development	0.0978445	8	255
glial cell differentiation	0.0978445	4	56

## Sheet: interactions
Gene 1	Gene 2	Weight	Network group	Networks
HIST1H2BD	HIST1H3H	0.286344	Co-expression	Arijs-Rutgeerts-2009; Bild-Nevins-2006 B; Burington-Shaughnessy-2008; Cheok-Evans-2003; Gysin-McMahon-2012; Innocenti-Brown-2011; Kang-Willman-2010; Ramaswamy-Golub-2001; Rieger-Chu-2004; Salaverria-Siebert-2011; Smirnov-Cheung-2009; Wang-Maris-2006
CENPF	TOP2A	0.200983	Co-expression	Alizadeh-Staudt-2000; Bild-Nevins-2006 B; Boldrick-Relman-2002; Burington-Shaughnessy-2008; Chen-Brown-2002; Cheok-Evans-2003; Gysin-McMahon-2012; Innocenti-Brown-2011; Kang-Willman-2010; Mallon-McKay-2013; Ramaswamy-Golub-2001; Rieger-Chu-2004; Roth-Zlotnik-2006; Salaverria-Siebert-2011; Smirnov-Cheung-2009; Wang-Maris-2006
TOP2A	MKI67	0.182002	Co-expression	Alizadeh-Staudt-2000; Arijs-Rutgeerts-2009; Bild-Nevins-2006 B; Boldrick-Relman-2002; Burington-Shaughnessy-2008; Cheok-Evans-2003; Gysin-McMahon-2012; Innocenti-Brown-2011; Kang-Willman-2010; Ramaswamy-Golub-2001; Rieger-Chu-2004; Salaverria-Siebert-2011; Smirnov-Cheung-2009; Wang-Maris-2006
GTSE1	MKI67	0.180497	Co-expression	Arijs-Rutgeerts-2009; Bild-Nevins-2006 B; Burington-Shaughnessy-2008; Innocenti-Brown-2011; Kang-Willman-2010; Mallon-McKay-2013; Rieger-Chu-2004; Roth-Zlotnik-2006; Salaverria-Siebert-2011; Smirnov-Cheung-2009; Wang-Maris-2006
CDK1	CCNA2	0.160428	Co-expression	Alizadeh-Staudt-2000; Arijs-Rutgeerts-2009; Bild-Nevins-2006 B; Burington-Shaughnessy-2008; Chen-Brown-2002; Gysin-McMahon-2012; Innocenti-Brown-2011; Kang-Willman-2010; Ramaswamy-Golub-2001; Rieger-Chu-2004; Roth-Zlotnik-2006; Salaverria-Siebert-2011; Smirnov-Cheung-2009; Wang-Maris-2006
CCNB1	CENPA	0.157663	Co-expression	Alizadeh-Staudt-2000; Arijs-Rutgeerts-2009; Bild-Nevins-2006 B; Burington-Shaughnessy-2008; Cheok-Evans-2003; Gysin-McMahon-2012; Innocenti-Brown-2011; Kang-Willman-2010; Ramaswamy-Golub-2001; Rieger-Chu-2004; Roth-Zlotnik-2006; Salaverria-Siebert-2011; Smirnov-Cheung-2009; Wang-Maris-2006
CCNA2	TOP2A	0.153437	Co-expression	Alizadeh-Staudt-2000; Arijs-Rutgeerts-2009; Boldrick-Relman-2002; Burington-Shaughnessy-2008; Chen-Brown-2002; Cheok-Evans-2003; Gysin-McMahon-2012; Innocenti-Brown-2011; Kang-Willman-2010; Ramaswamy-Golub-2001; Rieger-Chu-2004; Roth-Zlotnik-2006; Smirnov-Cheung-2009; Wang-Maris-2006
CENPF	MKI67	0.149898	Co-expression	Alizadeh-Staudt-2000; Arijs-Rutgeerts-2009; Bild-Nevins-2006 B; Boldrick-Relman-2002; Burington-Shaughnessy-2008; Innocenti-Brown-2011; Kang-Willman-2010; Rieger-Chu-2004; Roth-Zlotnik-2006; Salaverria-Siebert-2011; Smirnov-Cheung-2009; Wang-Maris-2006
MKI67	KIFC1	0.147717	Co-expression	Arijs-Rutgeerts-2009; Bild-Nevins-2006 B; Burington-Shaughnessy-2008; Gysin-McMahon-2012; Innocenti-Brown-2011; Kang-Willman-2010; Mallon-McKay-2013; Rieger-Chu-2004; Salaverria-Siebert-2011; Smirnov-Cheung-2009; Wang-Maris-2006
MAD2L1	PLK4	0.144962	Co-expression	Alizadeh-Staudt-2000; Arijs-Rutgeerts-2009; Bild-Nevins-2006 B; Burington-Shaughnessy-2008; Innocenti-Brown-2011; Kang-Willman-2010; Mallon-McKay-2013; Salaverria-Siebert-2011; Smirnov-Cheung-2009; Wang-Maris-2006
HIST1H2BD	HIST1H2BL	0.144434	Co-expression	Bild-Nevins-2006 B; Burington-Shaughnessy-2008; Cheok-Evans-2003; Innocenti-Brown-2011; Mallon-McKay-2013; Rieger-Chu-2004; Wang-Maris-2006
KIF2C	BIRC5	0.1435	Co-expression	Arijs-Rutgeerts-2009; Bild-Nevins-2006 B; Burington-Shaughnessy-2008; Cheok-Evans-2003; Innocenti-Brown-2011; Kang-Willman-2010; Mallon-McKay-2013; Rieger-Chu-2004; Roth-Zlotnik-2006; Salaverria-Siebert-2011; Smirnov-Cheung-2009
CCNA2	MKI67	0.142098	Co-expression	Alizadeh-Staudt-2000; Arijs-Rutgeerts-2009; Bild-Nevins-2006 B; Boldrick-Relman-2002; Burington-Shaughnessy-2008; Cheok-Evans-2003; Gysin-McMahon-2012; Innocenti-Brown-2011; Kang-Willman-2010; Rieger-Chu-2004; Roth-Zlotnik-2006; Salaverria-Siebert-2011; Wang-Maris-2006
PLK4	CCNA2	0.140086	Co-expression	Alizadeh-Staudt-2000; Arijs-Rutgeerts-2009; Bild-Nevins-2006 B; Burington-Shaughnessy-2008; Gysin-McMahon-2012; Innocenti-Brown-2011; Kang-Willman-2010; Rieger-Chu-2004; Salaverria-Siebert-2011; Smirnov-Cheung-2009; Wang-Maris-2006
MELK	CDK1	0.139889	Co-expression	Alizadeh-Staudt-2000; Arijs-Rutgeerts-2009; Bild-Nevins-2006 B; Burington-Shaughnessy-2008; Gysin-McMahon-2012; Innocenti-Brown-2011; Kang-Willman-2010; Mallon-McKay-2013; Rieger-Chu-2004; Roth-Zlotnik-2006; Salaverria-Siebert-2011; Smirnov-Cheung-2009; Wang-Maris-2006
CDC20	PLK1	0.138273	Co-expression	Alizadeh-Staudt-2000; Arijs-Rutgeerts-2009; Bild-Nevins-2006 B; Boldrick-Relman-2002; Burington-Shaughnessy-2008; Chen-Brown-2002; Cheok-Evans-2003; Gysin-McMahon-2012; Innocenti-Brown-2011; Kang-Willman-2010; Mallon-McKay-2013; Rieger-Chu-2004; Roth-Zlotnik-2006; Salaverria-Siebert-2011; Smirnov-Cheung-2009; Wang-Maris-2006
HMMR	TOP2A	0.137534	Co-expression	Arijs-Rutgeerts-2009; Burington-Shaughnessy-2008; Cheok-Evans-2003; Gysin-McMahon-2012; Innocenti-Brown-2011; Kang-Willman-2010; Perou-Botstein-1999; Rieger-Chu-2004; Roth-Zlotnik-2006; Salaverria-Siebert-2011; Smirnov-Cheung-2009; Wang-Maris-2006
CENPA	BIRC5	0.137369	Co-expression	Alizadeh-Staudt-2000; Arijs-Rutgeerts-2009; Bild-Nevins-2006 B; Burington-Shaughnessy-2008; Gysin-McMahon-2012; Innocenti-Brown-2011; Kang-Willman-2010; Roth-Zlotnik-2006; Salaverria-Siebert-2011; Smirnov-Cheung-2009
CCNB1	TOP2A	0.135313	Co-expression	Alizadeh-Staudt-2000; Arijs-Rutgeerts-2009; Bild-Nevins-2006 B; Boldrick-Relman-2002; Burington-Shaughnessy-2008; Innocenti-Brown-2011; Kang-Willman-2010; Perou-Botstein-1999; Ramaswamy-Golub-2001; Rieger-Chu-2004; Roth-Zlotnik-2006; Salaverria-Siebert-2011; Smirnov-Cheung-2009; Wang-Maris-2006
HMMR	CCNA2	0.135255	Co-expression	Alizadeh-Staudt-2000; Arijs-Rutgeerts-2009; Bild-Nevins-2006 B; Burington-Shaughnessy-2008; Cheok-Evans-2003; Gysin-McMahon-2012; Innocenti-Brown-2011; Kang-Willman-2010; Mallon-McKay-2013; Rieger-Chu-2004; Roth-Zlotnik-2006; Salaverria-Siebert-2011; Smirnov-Cheung-2009; Wang-Maris-2006
CENPE	MKI67	0.134046	Co-expression	Alizadeh-Staudt-2000; Arijs-Rutgeerts-2009; Bild-Nevins-2006 B; Boldrick-Relman-2002; Burington-Shaughnessy-2008; Gysin-McMahon-2012; Innocenti-Brown-2011; Kang-Willman-2010; Rieger-Chu-2004; Roth-Zlotnik-2006; Salaverria-Siebert-2011; Smirnov-Cheung-2009; Wang-Maris-2006
CCNA2	UBE2C	0.132934	Co-expression	Arijs-Rutgeerts-2009; Bild-Nevins-2006 B; Burington-Shaughnessy-2008; Chen-Brown-2002; Cheok-Evans-2003; Innocenti-Brown-2011; Kang-Willman-2010; Ramaswamy-Golub-2001; Rieger-Chu-2004; Roth-Zlotnik-2006; Salaverria-Siebert-2011; Smirnov-Cheung-2009; Wang-Maris-2006
TROAP	PLK1	0.132681	Co-expression	Arijs-Rutgeerts-2009; Bild-Nevins-2006 B; Chen-Brown-2002; Gysin-McMahon-2012; Innocenti-Brown-2011; Kang-Willman-2010; Rieger-Chu-2004; Roth-Zlotnik-2006; Salaverria-Siebert-2011; Wang-Maris-2006
UBE2C	AURKB	0.132655	Co-expression	Arijs-Rutgeerts-2009; Bild-Nevins-2006 B; Burington-Shaughnessy-2008; Cheok-Evans-2003; Gysin-McMahon-2012; Innocenti-Brown-2011; Kang-Willman-2010; Mallon-McKay-2013; Rieger-Chu-2004; Roth-Zlotnik-2006; Salaverria-Siebert-2011; Smirnov-Cheung-2009; Wang-Maris-2006
TROAP	GTSE1	0.132057	Co-expression	Burington-Shaughnessy-2008; Innocenti-Brown-2011; Kang-Willman-2010; Mallon-McKay-2013; Roth-Zlotnik-2006; Salaverria-Siebert-2011; Smirnov-Cheung-2009; Wang-Maris-2006
MCM2	MCM7	0.131201	Co-expression	Arijs-Rutgeerts-2009; Bild-Nevins-2006 B; Burington-Shaughnessy-2008; Cheok-Evans-2003; Gysin-McMahon-2012; Innocenti-Brown-2011; Kang-Willman-2010; Mallon-McKay-2013; Ramaswamy-Golub-2001; Rieger-Chu-2004; Roth-Zlotnik-2006; Salaverria-Siebert-2011; Smirnov-Cheung-2009; Wang-Maris-2006
GTSE1	CCNA2	0.131129	Co-expression	Bild-Nevins-2006 B; Burington-Shaughnessy-2008; Cheok-Evans-2003; Gysin-McMahon-2012; Innocenti-Brown-2011; Kang-Willman-2010; Rieger-Chu-2004; Salaverria-Siebert-2011; Wang-Maris-2006
FOXM1	MKI67	0.130798	Co-expression	Alizadeh-Staudt-2000; Arijs-Rutgeerts-2009; Bild-Nevins-2006 B; Boldrick-Relman-2002; Burington-Shaughnessy-2008; Innocenti-Brown-2011; Kang-Willman-2010; Ramaswamy-Golub-2001; Rieger-Chu-2004; Salaverria-Siebert-2011; Smirnov-Cheung-2009; Wang-Maris-2006
KIF23	MKI67	0.130637	Co-expression	Alizadeh-Staudt-2000; Arijs-Rutgeerts-2009; Bild-Nevins-2006 B; Boldrick-Relman-2002; Burington-Shaughnessy-2008; Gysin-McMahon-2012; Innocenti-Brown-2011; Kang-Willman-2010; Rieger-Chu-2004; Roth-Zlotnik-2006; Smirnov-Cheung-2009; Wang-Maris-2006
CENPF	CENPE	0.129838	Co-expression	Alizadeh-Staudt-2000; Bild-Nevins-2006 B; Burington-Shaughnessy-2008; Gysin-McMahon-2012; Innocenti-Brown-2011; Kang-Willman-2010; Mallon-McKay-2013; Rieger-Chu-2004; Roth-Zlotnik-2006; Salaverria-Siebert-2011; Smirnov-Cheung-2009; Wang-Maris-2006
KIF14	CENPF	0.129563	Co-expression	Arijs-Rutgeerts-2009; Bild-Nevins-2006 B; Burington-Shaughnessy-2008; Cheok-Evans-2003; Gysin-McMahon-2012; Kang-Willman-2010; Rieger-Chu-2004; Roth-Zlotnik-2006; Salaverria-Siebert-2011; Smirnov-Cheung-2009; Wang-Maris-2006
AURKB	BIRC5	0.129331	Co-expression	Alizadeh-Staudt-2000; Arijs-Rutgeerts-2009; Bild-Nevins-2006 B; Cheok-Evans-2003; Innocenti-Brown-2011; Kang-Willman-2010; Mallon-McKay-2013; Salaverria-Siebert-2011; Smirnov-Cheung-2009
CDC20	MKI67	0.128934	Co-expression	Alizadeh-Staudt-2000; Arijs-Rutgeerts-2009; Bild-Nevins-2006 B; Boldrick-Relman-2002; Burington-Shaughnessy-2008; Gysin-McMahon-2012; Innocenti-Brown-2011; Kang-Willman-2010; Ramaswamy-Golub-2001; Rieger-Chu-2004; Salaverria-Siebert-2011; Smirnov-Cheung-2009; Wang-Maris-2006
CCNB1	KIF23	0.128651	Co-expression	Alizadeh-Staudt-2000; Arijs-Rutgeerts-2009; Bild-Nevins-2006 B; Boldrick-Relman-2002; Burington-Shaughnessy-2008; Cheok-Evans-2003; Innocenti-Brown-2011; Kang-Willman-2010; Mallon-McKay-2013; Rieger-Chu-2004; Roth-Zlotnik-2006; Salaverria-Siebert-2011; Smirnov-Cheung-2009; Wang-Maris-2006
UBE2C	TOP2A	0.127676	Co-expression	Bild-Nevins-2006 B; Burington-Shaughnessy-2008; Chen-Brown-2002; Cheok-Evans-2003; Innocenti-Brown-2011; Kang-Willman-2010; Ramaswamy-Golub-2001; Rieger-Chu-2004; Roth-Zlotnik-2006; Salaverria-Siebert-2011; Smirnov-Cheung-2009; Wang-Maris-2006
AURKB	MKI67	0.127649	Co-expression	Alizadeh-Staudt-2000; Arijs-Rutgeerts-2009; Bild-Nevins-2006 B; Boldrick-Relman-2002; Cheok-Evans-2003; Kang-Willman-2010; Rieger-Chu-2004; Roth-Zlotnik-2006; Salaverria-Siebert-2011; Smirnov-Cheung-2009; Wang-Maris-2006
CDC20	UBE2C	0.126882	Co-expression	Arijs-Rutgeerts-2009; Bild-Nevins-2006 B; Burington-Shaughnessy-2008; Chen-Brown-2002; Cheok-Evans-2003; Gysin-McMahon-2012; Innocenti-Brown-2011; Kang-Willman-2010; Ramaswamy-Golub-2001; Rieger-Chu-2004; Roth-Zlotnik-2006; Salaverria-Siebert-2011; Smirnov-Cheung-2009; Wang-Maris-2006
CENPA	CDC20	0.126609	Co-expression	Alizadeh-Staudt-2000; Arijs-Rutgeerts-2009; Bild-Nevins-2006 B; Burington-Shaughnessy-2008; Cheok-Evans-2003; Innocenti-Brown-2011; Kang-Willman-2010; Ramaswamy-Golub-2001; Rieger-Chu-2004; Roth-Zlotnik-2006; Salaverria-Siebert-2011; Smirnov-Cheung-2009
RAD54L	FOXM1	0.126544	Co-expression	Alizadeh-Staudt-2000; Arijs-Rutgeerts-2009; Bild-Nevins-2006 B; Boldrick-Relman-2002; Burington-Shaughnessy-2008; Cheok-Evans-2003; Kang-Willman-2010; Mallon-McKay-2013; Roth-Zlotnik-2006; Salaverria-Siebert-2011; Smirnov-Cheung-2009; Wang-Maris-2006
KIF11	MKI67	0.125937	Co-expression	Arijs-Rutgeerts-2009; Bild-Nevins-2006 B; Burington-Shaughnessy-2008; Cheok-Evans-2003; Gysin-McMahon-2012; Kang-Willman-2010; Ramaswamy-Golub-2001; Rieger-Chu-2004; Roth-Zlotnik-2006; Salaverria-Siebert-2011; Smirnov-Cheung-2009; Wang-Maris-2006
TROAP	ESPL1	0.125595	Co-expression	Bild-Nevins-2006 B; Gysin-McMahon-2012; Innocenti-Brown-2011; Kang-Willman-2010; Mallon-McKay-2013; Ramaswamy-Golub-2001; Rieger-Chu-2004; Salaverria-Siebert-2011; Smirnov-Cheung-2009; Wang-Maris-2006
GTSE1	TOP2A	0.12534	Co-expression	Burington-Shaughnessy-2008; Gysin-McMahon-2012; Innocenti-Brown-2011; Kang-Willman-2010; Rieger-Chu-2004; Roth-Zlotnik-2006; Salaverria-Siebert-2011; Smirnov-Cheung-2009; Wang-Maris-2006
CDKN3	UBE2C	0.125189	Co-expression	Arijs-Rutgeerts-2009; Bild-Nevins-2006 B; Burington-Shaughnessy-2008; Chen-Brown-2002; Cheok-Evans-2003; Innocenti-Brown-2011; Kang-Willman-2010; Ramaswamy-Golub-2001; Rieger-Chu-2004; Salaverria-Siebert-2011; Smirnov-Cheung-2009; Wang-Maris-2006
CENPA	MKI67	0.124955	Co-expression	Alizadeh-Staudt-2000; Arijs-Rutgeerts-2009; Bild-Nevins-2006 B; Burington-Shaughnessy-2008; Innocenti-Brown-2011; Kang-Willman-2010; Rieger-Chu-2004; Roth-Zlotnik-2006; Smirnov-Cheung-2009; Wang-Maris-2006
CENPA	CENPE	0.124204	Co-expression	Alizadeh-Staudt-2000; Arijs-Rutgeerts-2009; Bild-Nevins-2006 B; Boldrick-Relman-2002; Burington-Shaughnessy-2008; Gysin-McMahon-2012; Innocenti-Brown-2011; Kang-Willman-2010; Rieger-Chu-2004; Roth-Zlotnik-2006; Smirnov-Cheung-2009; Wang-Maris-2006
GTSE1	KIFC1	0.123838	Co-expression	Bild-Nevins-2006 B; Burington-Shaughnessy-2008; Gysin-McMahon-2012; Innocenti-Brown-2011; Rieger-Chu-2004; Salaverria-Siebert-2011; Smirnov-Cheung-2009; Wang-Maris-2006
MCM6	MCM2	0.122646	Co-expression	Arijs-Rutgeerts-2009; Bild-Nevins-2006 B; Burington-Shaughnessy-2008; Chen-Brown-2002; Cheok-Evans-2003; Gysin-McMahon-2012; Innocenti-Brown-2011; Kang-Willman-2010; Ramaswamy-Golub-2001; Rieger-Chu-2004; Roth-Zlotnik-2006; Salaverria-Siebert-2011; Smirnov-Cheung-2009; Wang-Maris-2006
KIF11	TOP2A	0.122462	Co-expression	Arijs-Rutgeerts-2009; Bild-Nevins-2006 B; Burington-Shaughnessy-2008; Cheok-Evans-2003; Gysin-McMahon-2012; Innocenti-Brown-2011; Kang-Willman-2010; Ramaswamy-Golub-2001; Rieger-Chu-2004; Roth-Zlotnik-2006; Salaverria-Siebert-2011; Smirnov-Cheung-2009; Wang-Maris-2006
ESPL1	KIFC1	0.12209	Co-expression	Bild-Nevins-2006 B; Burington-Shaughnessy-2008; Cheok-Evans-2003; Kang-Willman-2010; Ramaswamy-Golub-2001; Rieger-Chu-2004; Salaverria-Siebert-2011; Smirnov-Cheung-2009; Wang-Maris-2006
CDC20	TOP2A	0.121718	Co-expression	Alizadeh-Staudt-2000; Boldrick-Relman-2002; Burington-Shaughnessy-2008; Chen-Brown-2002; Cheok-Evans-2003; Innocenti-Brown-2011; Kang-Willman-2010; Ramaswamy-Golub-2001; Rieger-Chu-2004; Roth-Zlotnik-2006; Salaverria-Siebert-2011; Smirnov-Cheung-2009; Wang-Maris-2006
FEN1	CDC6	0.121665	Co-expression	Arijs-Rutgeerts-2009; Burington-Shaughnessy-2008; Chen-Brown-2002; Innocenti-Brown-2011; Ramaswamy-Golub-2001; Rieger-Chu-2004; Roth-Zlotnik-2006; Salaverria-Siebert-2011; Smirnov-Cheung-2009; Wang-Maris-2006
BUB1	CENPE	0.12131	Co-expression	Alizadeh-Staudt-2000; Arijs-Rutgeerts-2009; Bild-Nevins-2006 B; Boldrick-Relman-2002; Burington-Shaughnessy-2008; Gysin-McMahon-2012; Innocenti-Brown-2011; Rieger-Chu-2004; Roth-Zlotnik-2006; Salaverria-Siebert-2011; Smirnov-Cheung-2009; Wang-Maris-2006
CCNB1	CENPF	0.120718	Co-expression	Alizadeh-Staudt-2000; Bild-Nevins-2006 B; Boldrick-Relman-2002; Burington-Shaughnessy-2008; Cheok-Evans-2003; Gysin-McMahon-2012; Innocenti-Brown-2011; Kang-Willman-2010; Rieger-Chu-2004; Roth-Zlotnik-2006; Smirnov-Cheung-2009; Wang-Maris-2006
TK1	KIAA0101	0.120694	Co-expression	Arijs-Rutgeerts-2009; Burington-Shaughnessy-2008; Cheok-Evans-2003; Innocenti-Brown-2011; Kang-Willman-2010; Mallon-McKay-2013; Ramaswamy-Golub-2001; Rieger-Chu-2004; Roth-Zlotnik-2006; Smirnov-Cheung-2009
CENPA	CCNA2	0.120464	Co-expression	Alizadeh-Staudt-2000; Arijs-Rutgeerts-2009; Bild-Nevins-2006 B; Boldrick-Relman-2002; Burington-Shaughnessy-2008; Cheok-Evans-2003; Gysin-McMahon-2012; Innocenti-Brown-2011; Kang-Willman-2010; Rieger-Chu-2004; Salaverria-Siebert-2011; Wang-Maris-2006
TROAP	UBE2C	0.120343	Co-expression	Arijs-Rutgeerts-2009; Bild-Nevins-2006 B; Burington-Shaughnessy-2008; Chen-Brown-2002; Cheok-Evans-2003; Gysin-McMahon-2012; Innocenti-Brown-2011; Kang-Willman-2010; Rieger-Chu-2004; Roth-Zlotnik-2006; Wang-Maris-2006
ESPL1	MKI67	0.119457	Co-expression	Bild-Nevins-2006 B; Burington-Shaughnessy-2008; Cheok-Evans-2003; Gysin-McMahon-2012; Kang-Willman-2010; Rieger-Chu-2004; Salaverria-Siebert-2011; Smirnov-Cheung-2009; Wang-Maris-2006
GTSE1	AURKB	0.11945	Co-expression	Arijs-Rutgeerts-2009; Bild-Nevins-2006 B; Burington-Shaughnessy-2008; Kang-Willman-2010; Rieger-Chu-2004; Salaverria-Siebert-2011; Smirnov-Cheung-2009; Wang-Maris-2006
PLK1	CCNA2	0.119416	Co-expression	Alizadeh-Staudt-2000; Arijs-Rutgeerts-2009; Bild-Nevins-2006 B; Boldrick-Relman-2002; Burington-Shaughnessy-2008; Cheok-Evans-2003; Gysin-McMahon-2012; Innocenti-Brown-2011; Kang-Willman-2010; Rieger-Chu-2004; Salaverria-Siebert-2011; Wang-Maris-2006
HMMR	CCNB1	0.118701	Co-expression	Alizadeh-Staudt-2000; Arijs-Rutgeerts-2009; Bild-Nevins-2006 B; Boldrick-Relman-2002; Burington-Shaughnessy-2008; Innocenti-Brown-2011; Kang-Willman-2010; Mallon-McKay-2013; Perou-Botstein-1999; Rieger-Chu-2004; Roth-Zlotnik-2006; Salaverria-Siebert-2011; Smirnov-Cheung-2009; Wang-Maris-2006
FOXM1	MYBL2	0.118695	Co-expression	Arijs-Rutgeerts-2009; Bild-Nevins-2006 B; Burington-Shaughnessy-2008; Chen-Brown-2002; Gysin-McMahon-2012; Innocenti-Brown-2011; Mallon-McKay-2013; Ramaswamy-Golub-2001; Roth-Zlotnik-2006; Salaverria-Siebert-2011; Smirnov-Cheung-2009; Wang-Maris-2006
UBE2C	BIRC5	0.11824	Co-expression	Arijs-Rutgeerts-2009; Bild-Nevins-2006 B; Burington-Shaughnessy-2008; Innocenti-Brown-2011; Kang-Willman-2010; Mallon-McKay-2013; Roth-Zlotnik-2006; Salaverria-Siebert-2011; Smirnov-Cheung-2009
KIF23	CENPE	0.117837	Co-expression	Alizadeh-Staudt-2000; Arijs-Rutgeerts-2009; Bild-Nevins-2006 B; Boldrick-Relman-2002; Burington-Shaughnessy-2008; Gysin-McMahon-2012; Innocenti-Brown-2011; Kang-Willman-2010; Mallon-McKay-2013; Rieger-Chu-2004; Roth-Zlotnik-2006; Salaverria-Siebert-2011; Smirnov-Cheung-2009
MAD2L1	CCNA2	0.117758	Co-expression	Alizadeh-Staudt-2000; Arijs-Rutgeerts-2009; Bild-Nevins-2006 B; Boldrick-Relman-2002; Burington-Shaughnessy-2008; Chen-Brown-2002; Gysin-McMahon-2012; Innocenti-Brown-2011; Kang-Willman-2010; Mallon-McKay-2013; Roth-Zlotnik-2006; Salaverria-Siebert-2011; Smirnov-Cheung-2009; Wang-Maris-2006
CDKN3	CENPA	0.117403	Co-expression	Alizadeh-Staudt-2000; Arijs-Rutgeerts-2009; Bild-Nevins-2006 B; Burington-Shaughnessy-2008; Gysin-McMahon-2012; Innocenti-Brown-2011; Kang-Willman-2010; Ramaswamy-Golub-2001; Rieger-Chu-2004; Salaverria-Siebert-2011; Smirnov-Cheung-2009; Wang-Maris-2006
MAD2L1	CDK1	0.117112	Co-expression	Alizadeh-Staudt-2000; Arijs-Rutgeerts-2009; Bild-Nevins-2006 B; Boldrick-Relman-2002; Burington-Shaughnessy-2008; Chen-Brown-2002; Gysin-McMahon-2012; Innocenti-Brown-2011; Kang-Willman-2010; Roth-Zlotnik-2006; Salaverria-Siebert-2011; Smirnov-Cheung-2009; Wang-Maris-2006
TROAP	MKI67	0.116806	Co-expression	Arijs-Rutgeerts-2009; Bild-Nevins-2006 B; Gysin-McMahon-2012; Innocenti-Brown-2011; Kang-Willman-2010; Rieger-Chu-2004; Salaverria-Siebert-2011; Wang-Maris-2006
CENPE	TOP2A	0.116788	Co-expression	Alizadeh-Staudt-2000; Arijs-Rutgeerts-2009; Boldrick-Relman-2002; Burington-Shaughnessy-2008; Gysin-McMahon-2012; Innocenti-Brown-2011; Kang-Willman-2010; Rieger-Chu-2004; Roth-Zlotnik-2006; Salaverria-Siebert-2011; Smirnov-Cheung-2009; Wang-Maris-2006
TROAP	KIFC1	0.116766	Co-expression	Arijs-Rutgeerts-2009; Bild-Nevins-2006 B; Chen-Brown-2002; Gysin-McMahon-2012; Innocenti-Brown-2011; Ramaswamy-Golub-2001; Salaverria-Siebert-2011; Smirnov-Cheung-2009; Wang-Maris-2006
RAD54L	FANCI	0.116737	Co-expression	Bild-Nevins-2006 B; Burington-Shaughnessy-2008; Gysin-McMahon-2012; Innocenti-Brown-2011; Kang-Willman-2010; Mallon-McKay-2013; Roth-Zlotnik-2006; Salaverria-Siebert-2011
MKI67	BIRC5	0.116555	Co-expression	Alizadeh-Staudt-2000; Arijs-Rutgeerts-2009; Bild-Nevins-2006 B; Boldrick-Relman-2002; Burington-Shaughnessy-2008; Innocenti-Brown-2011; Kang-Willman-2010; Ramaswamy-Golub-2001; Roth-Zlotnik-2006; Smirnov-Cheung-2009
CCNB1	CDC20	0.116522	Co-expression	Alizadeh-Staudt-2000; Arijs-Rutgeerts-2009; Boldrick-Relman-2002; Burington-Shaughnessy-2008; Cheok-Evans-2003; Gysin-McMahon-2012; Innocenti-Brown-2011; Kang-Willman-2010; Ramaswamy-Golub-2001; Rieger-Chu-2004; Roth-Zlotnik-2006; Salaverria-Siebert-2011; Smirnov-Cheung-2009; Wang-Maris-2006
GTSE1	PLK1	0.11591	Co-expression	Bild-Nevins-2006 B; Burington-Shaughnessy-2008; Gysin-McMahon-2012; Innocenti-Brown-2011; Kang-Willman-2010; Rieger-Chu-2004; Roth-Zlotnik-2006; Wang-Maris-2006
KIF14	TOP2A	0.115437	Co-expression	Arijs-Rutgeerts-2009; Bild-Nevins-2006 B; Burington-Shaughnessy-2008; Cheok-Evans-2003; Gysin-McMahon-2012; Kang-Willman-2010; Rieger-Chu-2004; Roth-Zlotnik-2006; Salaverria-Siebert-2011; Smirnov-Cheung-2009; Wang-Maris-2006
GTSE1	BIRC5	0.115243	Co-expression	Arijs-Rutgeerts-2009; Bild-Nevins-2006 B; Gysin-McMahon-2012; Innocenti-Brown-2011; Kang-Willman-2010; Roth-Zlotnik-2006; Smirnov-Cheung-2009
PLK4	KIF11	0.115102	Co-expression	Arijs-Rutgeerts-2009; Bild-Nevins-2006 B; Burington-Shaughnessy-2008; Innocenti-Brown-2011; Kang-Willman-2010; Ramaswamy-Golub-2001; Rieger-Chu-2004; Salaverria-Siebert-2011; Smirnov-Cheung-2009; Wang-Maris-2006
PLK1	MKI67	0.114135	Co-expression	Alizadeh-Staudt-2000; Arijs-Rutgeerts-2009; Bild-Nevins-2006 B; Boldrick-Relman-2002; Burington-Shaughnessy-2008; Gysin-McMahon-2012; Innocenti-Brown-2011; Kang-Willman-2010; Rieger-Chu-2004; Smirnov-Cheung-2009; Wang-Maris-2006
TPX2	MKI67	0.113922	Co-expression	Arijs-Rutgeerts-2009; Bild-Nevins-2006 B; Burington-Shaughnessy-2008; Chen-Brown-2002; Cheok-Evans-2003; Gysin-McMahon-2012; Kang-Willman-2010; Mallon-McKay-2013; Rieger-Chu-2004; Roth-Zlotnik-2006; Salaverria-Siebert-2011; Smirnov-Cheung-2009; Wang-Maris-2006
CCNA2	TMPO	0.113369	Co-expression	Burington-Shaughnessy-2008; Gysin-McMahon-2012; Kang-Willman-2010; Mallon-McKay-2013; Rieger-Chu-2004; Roth-Zlotnik-2006; Salaverria-Siebert-2011; Smirnov-Cheung-2009; Wang-Maris-2006
RAD54L	MKI67	0.113209	Co-expression	Alizadeh-Staudt-2000; Arijs-Rutgeerts-2009; Boldrick-Relman-2002; Burington-Shaughnessy-2008; Gysin-McMahon-2012; Innocenti-Brown-2011; Kang-Willman-2010; Mallon-McKay-2013; Salaverria-Siebert-2011; Wang-Maris-2006
CCNA2	BIRC5	0.112854	Co-expression	Alizadeh-Staudt-2000; Arijs-Rutgeerts-2009; Boldrick-Relman-2002; Burington-Shaughnessy-2008; Gysin-McMahon-2012; Innocenti-Brown-2011; Kang-Willman-2010; Mallon-McKay-2013; Ramaswamy-Golub-2001; Salaverria-Siebert-2011; Smirnov-Cheung-2009
CENPF	DLGAP5	0.112815	Co-expression	Bild-Nevins-2006 B; Burington-Shaughnessy-2008; Chen-Brown-2002; Cheok-Evans-2003; Innocenti-Brown-2011; Kang-Willman-2010; Mallon-McKay-2013; Rieger-Chu-2004; Roth-Zlotnik-2006; Smirnov-Cheung-2009; Wang-Maris-2006
CENPF	CDC20	0.112697	Co-expression	Alizadeh-Staudt-2000; Arijs-Rutgeerts-2009; Bild-Nevins-2006 B; Boldrick-Relman-2002; Burington-Shaughnessy-2008; Cheok-Evans-2003; Innocenti-Brown-2011; Kang-Willman-2010; Rieger-Chu-2004; Roth-Zlotnik-2006; Salaverria-Siebert-2011; Smirnov-Cheung-2009
ASPM	CENPF	0.112364	Co-expression	Gysin-McMahon-2012; Innocenti-Brown-2011; Kang-Willman-2010; Mallon-McKay-2013; Roth-Zlotnik-2006; Salaverria-Siebert-2011; Smirnov-Cheung-2009
CDK1	MKI67	0.112283	Co-expression	Alizadeh-Staudt-2000; Bild-Nevins-2006 B; Burington-Shaughnessy-2008; Gysin-McMahon-2012; Innocenti-Brown-2011; Kang-Willman-2010; Rieger-Chu-2004; Roth-Zlotnik-2006; Salaverria-Siebert-2011; Wang-Maris-2006
HIST1H2BL	HIST1H3H	0.111955	Co-expression	Bild-Nevins-2006 B; Burington-Shaughnessy-2008; Cheok-Evans-2003; Innocenti-Brown-2011; Wang-Maris-2006
CCNF	MKI67	0.111861	Co-expression	Alizadeh-Staudt-2000; Arijs-Rutgeerts-2009; Burington-Shaughnessy-2008; Innocenti-Brown-2011; Rieger-Chu-2004; Roth-Zlotnik-2006; Smirnov-Cheung-2009
MCM2	TYMS	0.111758	Co-expression	Arijs-Rutgeerts-2009; Bild-Nevins-2006 B; Burington-Shaughnessy-2008; Chen-Brown-2002; Cheok-Evans-2003; Innocenti-Brown-2011; Kang-Willman-2010; Ramaswamy-Golub-2001; Roth-Zlotnik-2006; Salaverria-Siebert-2011; Wang-Maris-2006
TOP2A	KIFC1	0.111613	Co-expression	Bild-Nevins-2006 B; Burington-Shaughnessy-2008; Cheok-Evans-2003; Gysin-McMahon-2012; Innocenti-Brown-2011; Kang-Willman-2010; Rieger-Chu-2004; Salaverria-Siebert-2011; Wang-Maris-2006
H2AFX	FOXM1	0.111443	Co-expression	Arijs-Rutgeerts-2009; Bild-Nevins-2006 B; Burington-Shaughnessy-2008; Cheok-Evans-2003; Innocenti-Brown-2011; Mallon-McKay-2013; Rieger-Chu-2004; Salaverria-Siebert-2011; Smirnov-Cheung-2009
KIAA0101	TYMS	0.111385	Co-expression	Burington-Shaughnessy-2008; Chen-Brown-2002; Cheok-Evans-2003; Kang-Willman-2010; Ramaswamy-Golub-2001; Rieger-Chu-2004; Salaverria-Siebert-2011; Smirnov-Cheung-2009; Wang-Maris-2006
AURKA	TPX2	0.110973	Co-expression	Arijs-Rutgeerts-2009; Bild-Nevins-2006 B; Burington-Shaughnessy-2008; Cheok-Evans-2003; Gysin-McMahon-2012; Innocenti-Brown-2011; Mallon-McKay-2013; Rieger-Chu-2004; Roth-Zlotnik-2006; Salaverria-Siebert-2011; Smirnov-Cheung-2009; Wang-Maris-2006
PLK4	HMGB2	0.11089	Co-expression	Alizadeh-Staudt-2000; Arijs-Rutgeerts-2009; Burington-Shaughnessy-2008; Ramaswamy-Golub-2001; Rieger-Chu-2004; Salaverria-Siebert-2011; Wang-Maris-2006
TK1	BIRC5	0.110819	Co-expression	Alizadeh-Staudt-2000; Arijs-Rutgeerts-2009; Bild-Nevins-2006 B; Boldrick-Relman-2002; Burington-Shaughnessy-2008; Gysin-McMahon-2012; Innocenti-Brown-2011; Kang-Willman-2010; Roth-Zlotnik-2006; Salaverria-Siebert-2011
PTTG1	CCNB2	0.110803	Co-expression	Bild-Nevins-2006 B; Burington-Shaughnessy-2008; Cheok-Evans-2003; Gysin-McMahon-2012; Innocenti-Brown-2011; Ramaswamy-Golub-2001; Rieger-Chu-2004; Salaverria-Siebert-2011; Smirnov-Cheung-2009; Wang-Maris-2006
CCNB1	CCNA2	0.110366	Co-expression	Alizadeh-Staudt-2000; Arijs-Rutgeerts-2009; Bild-Nevins-2006 B; Boldrick-Relman-2002; Burington-Shaughnessy-2008; Innocenti-Brown-2011; Kang-Willman-2010; Mallon-McKay-2013; Ramaswamy-Golub-2001; Rieger-Chu-2004; Roth-Zlotnik-2006; Salaverria-Siebert-2011; Smirnov-Cheung-2009; Wang-Maris-2006
PLK4	DLGAP5	0.110031	Co-expression	Arijs-Rutgeerts-2009; Bild-Nevins-2006 B; Burington-Shaughnessy-2008; Innocenti-Brown-2011; Mallon-McKay-2013; Rieger-Chu-2004; Roth-Zlotnik-2006; Salaverria-Siebert-2011; Smirnov-Cheung-2009; Wang-Maris-2006
CDC20	AURKB	0.10989	Co-expression	Alizadeh-Staudt-2000; Arijs-Rutgeerts-2009; Bild-Nevins-2006 B; Boldrick-Relman-2002; Cheok-Evans-2003; Gysin-McMahon-2012; Innocenti-Brown-2011; Kang-Willman-2010; Mallon-McKay-2013; Rieger-Chu-2004; Salaverria-Siebert-2011; Smirnov-Cheung-2009; Wang-Maris-2006
CDKN3	CDK1	0.109829	Co-expression	Alizadeh-Staudt-2000; Arijs-Rutgeerts-2009; Burington-Shaughnessy-2008; Chen-Brown-2002; Gysin-McMahon-2012; Innocenti-Brown-2011; Kang-Willman-2010; Ramaswamy-Golub-2001; Rieger-Chu-2004; Salaverria-Siebert-2011; Smirnov-Cheung-2009; Wang-Maris-2006
KIF23	TOP2A	0.109748	Co-expression	Alizadeh-Staudt-2000; Bild-Nevins-2006 B; Boldrick-Relman-2002; Burington-Shaughnessy-2008; Chen-Brown-2002; Gysin-McMahon-2012; Innocenti-Brown-2011; Kang-Willman-2010; Rieger-Chu-2004; Roth-Zlotnik-2006; Smirnov-Cheung-2009
HMGB2	CCNA2	0.109413	Co-expression	Alizadeh-Staudt-2000; Arijs-Rutgeerts-2009; Bild-Nevins-2006 B; Burington-Shaughnessy-2008; Cheok-Evans-2003; Innocenti-Brown-2011; Kang-Willman-2010; Rieger-Chu-2004; Salaverria-Siebert-2011; Smirnov-Cheung-2009; Wang-Maris-2006
HMMR	CDC20	0.109314	Co-expression	Alizadeh-Staudt-2000; Arijs-Rutgeerts-2009; Bild-Nevins-2006 B; Burington-Shaughnessy-2008; Cheok-Evans-2003; Innocenti-Brown-2011; Kang-Willman-2010; Rieger-Chu-2004; Roth-Zlotnik-2006; Salaverria-Siebert-2011; Smirnov-Cheung-2009; Wang-Maris-2006
CDC20	CCNA2	0.109092	Co-expression	Alizadeh-Staudt-2000; Arijs-Rutgeerts-2009; Boldrick-Relman-2002; Burington-Shaughnessy-2008; Chen-Brown-2002; Cheok-Evans-2003; Gysin-McMahon-2012; Innocenti-Brown-2011; Kang-Willman-2010; Mallon-McKay-2013; Rieger-Chu-2004; Roth-Zlotnik-2006; Salaverria-Siebert-2011; Wang-Maris-2006
CENPA	PLK1	0.108855	Co-expression	Alizadeh-Staudt-2000; Bild-Nevins-2006 B; Burington-Shaughnessy-2008; Cheok-Evans-2003; Gysin-McMahon-2012; Innocenti-Brown-2011; Rieger-Chu-2004; Salaverria-Siebert-2011; Smirnov-Cheung-2009; Wang-Maris-2006
CHAF1A	TROAP	0.108602	Co-expression	Bild-Nevins-2006 B; Burington-Shaughnessy-2008; Cheok-Evans-2003; Gysin-McMahon-2012; Innocenti-Brown-2011; Roth-Zlotnik-2006; Salaverria-Siebert-2011; Wang-Maris-2006
CDKN3	CCNA2	0.108479	Co-expression	Alizadeh-Staudt-2000; Arijs-Rutgeerts-2009; Bild-Nevins-2006 B; Boldrick-Relman-2002; Burington-Shaughnessy-2008; Chen-Brown-2002; Innocenti-Brown-2011; Kang-Willman-2010; Ramaswamy-Golub-2001; Rieger-Chu-2004; Salaverria-Siebert-2011; Smirnov-Cheung-2009; Wang-Maris-2006
GTSE1	CDC20	0.108428	Co-expression	Arijs-Rutgeerts-2009; Bild-Nevins-2006 B; Burington-Shaughnessy-2008; Innocenti-Brown-2011; Kang-Willman-2010; Rieger-Chu-2004; Roth-Zlotnik-2006; Salaverria-Siebert-2011; Smirnov-Cheung-2009; Wang-Maris-2006
TTK	CENPF	0.108342	Co-expression	Alizadeh-Staudt-2000; Arijs-Rutgeerts-2009; Bild-Nevins-2006 B; Burington-Shaughnessy-2008; Cheok-Evans-2003; Gysin-McMahon-2012; Innocenti-Brown-2011; Rieger-Chu-2004; Salaverria-Siebert-2011; Smirnov-Cheung-2009; Wang-Maris-2006
TTK	NCAPH	0.108253	Co-expression	Arijs-Rutgeerts-2009; Bild-Nevins-2006 B; Burington-Shaughnessy-2008; Gysin-McMahon-2012; Innocenti-Brown-2011; Kang-Willman-2010; Mallon-McKay-2013; Perou-Botstein-1999; Rieger-Chu-2004; Roth-Zlotnik-2006; Salaverria-Siebert-2011; Smirnov-Cheung-2009; Wang-Maris-2006
HMMR	CDK1	0.108146	Co-expression	Alizadeh-Staudt-2000; Arijs-Rutgeerts-2009; Bild-Nevins-2006 B; Burington-Shaughnessy-2008; Innocenti-Brown-2011; Kang-Willman-2010; Rieger-Chu-2004; Roth-Zlotnik-2006; Salaverria-Siebert-2011; Wang-Maris-2006
TOP2A	AURKB	0.107829	Co-expression	Alizadeh-Staudt-2000; Boldrick-Relman-2002; Burington-Shaughnessy-2008; Cheok-Evans-2003; Innocenti-Brown-2011; Kang-Willman-2010; Rieger-Chu-2004; Smirnov-Cheung-2009; Wang-Maris-2006
KIF11	CENPF	0.107634	Co-expression	Bild-Nevins-2006 B; Burington-Shaughnessy-2008; Cheok-Evans-2003; Gysin-McMahon-2012; Innocenti-Brown-2011; Kang-Willman-2010; Rieger-Chu-2004; Roth-Zlotnik-2006; Salaverria-Siebert-2011; Smirnov-Cheung-2009; Wang-Maris-2006
KIF4A	CENPF	0.107614	Co-expression	Arijs-Rutgeerts-2009; Gysin-McMahon-2012; Innocenti-Brown-2011; Kang-Willman-2010; Mallon-McKay-2013; Roth-Zlotnik-2006; Salaverria-Siebert-2011; Smirnov-Cheung-2009
SMC4	CCNA2	0.107382	Co-expression	Arijs-Rutgeerts-2009; Bild-Nevins-2006 B; Burington-Shaughnessy-2008; Gysin-McMahon-2012; Innocenti-Brown-2011; Roth-Zlotnik-2006; Salaverria-Siebert-2011; Smirnov-Cheung-2009; Wang-Maris-2006
PLK1	KIFC1	0.107136	Co-expression	Arijs-Rutgeerts-2009; Burington-Shaughnessy-2008; Chen-Brown-2002; Gysin-McMahon-2012; Innocenti-Brown-2011; Kang-Willman-2010; Mallon-McKay-2013; Rieger-Chu-2004; Wang-Maris-2006
CENPA	UBE2C	0.106987	Co-expression	Arijs-Rutgeerts-2009; Bild-Nevins-2006 B; Burington-Shaughnessy-2008; Innocenti-Brown-2011; Kang-Willman-2010; Ramaswamy-Golub-2001; Rieger-Chu-2004; Roth-Zlotnik-2006; Smirnov-Cheung-2009; Wang-Maris-2006
CCNB1	UBE2C	0.106984	Co-expression	Arijs-Rutgeerts-2009; Bild-Nevins-2006 B; Burington-Shaughnessy-2008; Gysin-McMahon-2012; Innocenti-Brown-2011; Kang-Willman-2010; Mallon-McKay-2013; Ramaswamy-Golub-2001; Rieger-Chu-2004; Roth-Zlotnik-2006; Salaverria-Siebert-2011; Smirnov-Cheung-2009; Wang-Maris-2006
TROAP	FOXM1	0.106503	Co-expression	Bild-Nevins-2006 B; Burington-Shaughnessy-2008; Chen-Brown-2002; Cheok-Evans-2003; Innocenti-Brown-2011; Rieger-Chu-2004; Roth-Zlotnik-2006; Salaverria-Siebert-2011; Smirnov-Cheung-2009; Wang-Maris-2006
NCAPH	CENPE	0.106403	Co-expression	Arijs-Rutgeerts-2009; Bild-Nevins-2006 B; Burington-Shaughnessy-2008; Gysin-McMahon-2012; Innocenti-Brown-2011; Kang-Willman-2010; Rieger-Chu-2004; Roth-Zlotnik-2006; Salaverria-Siebert-2011; Smirnov-Cheung-2009; Wang-Maris-2006
CCNA2	CENPE	0.105976	Co-expression	Alizadeh-Staudt-2000; Arijs-Rutgeerts-2009; Bild-Nevins-2006 B; Boldrick-Relman-2002; Burington-Shaughnessy-2008; Gysin-McMahon-2012; Innocenti-Brown-2011; Kang-Willman-2010; Rieger-Chu-2004; Roth-Zlotnik-2006; Salaverria-Siebert-2011; Smirnov-Cheung-2009; Wang-Maris-2006
LMNB1	TYMS	0.105883	Co-expression	Bild-Nevins-2006 B; Burington-Shaughnessy-2008; Cheok-Evans-2003; Gysin-McMahon-2012; Innocenti-Brown-2011; Kang-Willman-2010; Ramaswamy-Golub-2001; Wang-Maris-2006
CENPE	BIRC5	0.105694	Co-expression	Alizadeh-Staudt-2000; Arijs-Rutgeerts-2009; Bild-Nevins-2006 B; Boldrick-Relman-2002; Burington-Shaughnessy-2008; Gysin-McMahon-2012; Innocenti-Brown-2011; Kang-Willman-2010; Rieger-Chu-2004; Roth-Zlotnik-2006; Smirnov-Cheung-2009
HMMR	MKI67	0.105345	Co-expression	Arijs-Rutgeerts-2009; Bild-Nevins-2006 B; Burington-Shaughnessy-2008; Gysin-McMahon-2012; Innocenti-Brown-2011; Kang-Willman-2010; Perou-Botstein-1999; Rieger-Chu-2004; Wang-Maris-2006
CDK1	TOP2A	0.105198	Co-expression	Alizadeh-Staudt-2000; Bild-Nevins-2006 B; Burington-Shaughnessy-2008; Chen-Brown-2002; Innocenti-Brown-2011; Kang-Willman-2010; Rieger-Chu-2004; Roth-Zlotnik-2006; Wang-Maris-2006
TTK	NDC80	0.104957	Co-expression	Arijs-Rutgeerts-2009; Bild-Nevins-2006 B; Burington-Shaughnessy-2008; Cheok-Evans-2003; Gysin-McMahon-2012; Innocenti-Brown-2011; Kang-Willman-2010; Mallon-McKay-2013; Rieger-Chu-2004; Roth-Zlotnik-2006; Salaverria-Siebert-2011; Smirnov-Cheung-2009; Wang-Maris-2006
KIAA0101	ZWINT	0.104934	Co-expression	Arijs-Rutgeerts-2009; Bild-Nevins-2006 B; Burington-Shaughnessy-2008; Cheok-Evans-2003; Gysin-McMahon-2012; Kang-Willman-2010; Mallon-McKay-2013; Rieger-Chu-2004; Roth-Zlotnik-2006; Salaverria-Siebert-2011; Smirnov-Cheung-2009; Wang-Maris-2006
ARHGAP11A	MKI67	0.104595	Co-expression	Burington-Shaughnessy-2008; Chen-Brown-2002; Innocenti-Brown-2011; Rieger-Chu-2004; Roth-Zlotnik-2006; Salaverria-Siebert-2011; Wang-Maris-2006
CCNB1	CDK1	0.104216	Co-expression	Alizadeh-Staudt-2000; Arijs-Rutgeerts-2009; Bild-Nevins-2006 B; Boldrick-Relman-2002; Burington-Shaughnessy-2008; Gysin-McMahon-2012; Innocenti-Brown-2011; Kang-Willman-2010; Rieger-Chu-2004; Roth-Zlotnik-2006; Salaverria-Siebert-2011; Wang-Maris-2006
HMGB2	MKI67	0.104199	Co-expression	Alizadeh-Staudt-2000; Bild-Nevins-2006 B; Boldrick-Relman-2002; Burington-Shaughnessy-2008; Cheok-Evans-2003; Kang-Willman-2010; Roth-Zlotnik-2006; Smirnov-Cheung-2009; Wang-Maris-2006
TTK	TOP2A	0.103858	Co-expression	Alizadeh-Staudt-2000; Arijs-Rutgeerts-2009; Boldrick-Relman-2002; Burington-Shaughnessy-2008; Gysin-McMahon-2012; Innocenti-Brown-2011; Kang-Willman-2010; Rieger-Chu-2004; Roth-Zlotnik-2006; Salaverria-Siebert-2011; Smirnov-Cheung-2009; Wang-Maris-2006
CENPA	TOP2A	0.103732	Co-expression	Alizadeh-Staudt-2000; Burington-Shaughnessy-2008; Cheok-Evans-2003; Gysin-McMahon-2012; Innocenti-Brown-2011; Ramaswamy-Golub-2001; Rieger-Chu-2004; Smirnov-Cheung-2009; Wang-Maris-2006
CCNF	GTSE1	0.103573	Co-expression	Burington-Shaughnessy-2008; Innocenti-Brown-2011; Rieger-Chu-2004; Salaverria-Siebert-2011; Smirnov-Cheung-2009
CHEK1	CDC6	0.103533	Co-expression	Alizadeh-Staudt-2000; Boldrick-Relman-2002; Burington-Shaughnessy-2008; Innocenti-Brown-2011; Kang-Willman-2010; Mallon-McKay-2013; Roth-Zlotnik-2006; Salaverria-Siebert-2011
SMC4	TOP2A	0.103368	Co-expression	Burington-Shaughnessy-2008; Chen-Brown-2002; Gysin-McMahon-2012; Innocenti-Brown-2011; Rieger-Chu-2004; Roth-Zlotnik-2006; Salaverria-Siebert-2011; Smirnov-Cheung-2009; Wang-Maris-2006
PLK1	UBE2C	0.10334	Co-expression	Arijs-Rutgeerts-2009; Bild-Nevins-2006 B; Burington-Shaughnessy-2008; Chen-Brown-2002; Innocenti-Brown-2011; Kang-Willman-2010; Ramaswamy-Golub-2001; Rieger-Chu-2004; Salaverria-Siebert-2011; Smirnov-Cheung-2009; Wang-Maris-2006
CENPA	DLGAP5	0.103249	Co-expression	Arijs-Rutgeerts-2009; Bild-Nevins-2006 B; Burington-Shaughnessy-2008; Cheok-Evans-2003; Gysin-McMahon-2012; Innocenti-Brown-2011; Kang-Willman-2010; Rieger-Chu-2004; Salaverria-Siebert-2011; Smirnov-Cheung-2009; Wang-Maris-2006
KIF2C	KIFC1	0.103241	Co-expression	Bild-Nevins-2006 B; Burington-Shaughnessy-2008; Cheok-Evans-2003; Gysin-McMahon-2012; Innocenti-Brown-2011; Kang-Willman-2010; Rieger-Chu-2004; Salaverria-Siebert-2011; Wang-Maris-2006
CCNF	KIFC1	0.10281	Co-expression	Burington-Shaughnessy-2008; Innocenti-Brown-2011; Mallon-McKay-2013; Ramaswamy-Golub-2001; Roth-Zlotnik-2006; Smirnov-Cheung-2009
FOXM1	GTSE1	0.102683	Co-expression	Bild-Nevins-2006 B; Burington-Shaughnessy-2008; Innocenti-Brown-2011; Mallon-McKay-2013; Rieger-Chu-2004; Roth-Zlotnik-2006; Salaverria-Siebert-2011; Smirnov-Cheung-2009; Wang-Maris-2006
FOXM1	BIRC5	0.102512	Co-expression	Alizadeh-Staudt-2000; Bild-Nevins-2006 B; Boldrick-Relman-2002; Burington-Shaughnessy-2008; Innocenti-Brown-2011; Kang-Willman-2010; Mallon-McKay-2013; Ramaswamy-Golub-2001; Roth-Zlotnik-2006; Salaverria-Siebert-2011
TROAP	CENPF	0.102511	Co-expression	Bild-Nevins-2006 B; Cheok-Evans-2003; Innocenti-Brown-2011; Kang-Willman-2010; Rieger-Chu-2004; Salaverria-Siebert-2011; Wang-Maris-2006
HMMR	KIF23	0.102222	Co-expression	Alizadeh-Staudt-2000; Arijs-Rutgeerts-2009; Bild-Nevins-2006 B; Boldrick-Relman-2002; Burington-Shaughnessy-2008; Gysin-McMahon-2012; Innocenti-Brown-2011; Kang-Willman-2010; Mallon-McKay-2013; Rieger-Chu-2004; Roth-Zlotnik-2006; Smirnov-Cheung-2009
MCM6	KIAA0101	0.102101	Co-expression	Arijs-Rutgeerts-2009; Bild-Nevins-2006 B; Burington-Shaughnessy-2008; Chen-Brown-2002; Cheok-Evans-2003; Gysin-McMahon-2012; Kang-Willman-2010; Perou-Botstein-1999; Ramaswamy-Golub-2001; Salaverria-Siebert-2011; Wang-Maris-2006
HMMR	KIF2C	0.101741	Co-expression	Arijs-Rutgeerts-2009; Burington-Shaughnessy-2008; Innocenti-Brown-2011; Kang-Willman-2010; Perou-Botstein-1999; Rieger-Chu-2004; Roth-Zlotnik-2006; Salaverria-Siebert-2011; Smirnov-Cheung-2009; Wang-Maris-2006
PTTG1	HMMR	0.101727	Co-expression	Arijs-Rutgeerts-2009; Bild-Nevins-2006 B; Burington-Shaughnessy-2008; Gysin-McMahon-2012; Innocenti-Brown-2011; Kang-Willman-2010; Mallon-McKay-2013; Roth-Zlotnik-2006; Salaverria-Siebert-2011; Smirnov-Cheung-2009; Wang-Maris-2006
CHAF1A	FOXM1	0.101583	Co-expression	Bild-Nevins-2006 B; Burington-Shaughnessy-2008; Cheok-Evans-2003; Innocenti-Brown-2011; Kang-Willman-2010; Mallon-McKay-2013; Roth-Zlotnik-2006; Salaverria-Siebert-2011; Smirnov-Cheung-2009; Wang-Maris-2006
KIF23	BIRC5	0.10151	Co-expression	Alizadeh-Staudt-2000; Boldrick-Relman-2002; Burington-Shaughnessy-2008; Cheok-Evans-2003; Gysin-McMahon-2012; Innocenti-Brown-2011; Kang-Willman-2010; Mallon-McKay-2013; Smirnov-Cheung-2009
GTSE1	CENPE	0.100994	Co-expression	Arijs-Rutgeerts-2009; Bild-Nevins-2006 B; Gysin-McMahon-2012; Innocenti-Brown-2011; Kang-Willman-2010; Rieger-Chu-2004; Smirnov-Cheung-2009; Wang-Maris-2006
BUB1B	CCNA2	0.100988	Co-expression	Arijs-Rutgeerts-2009; Bild-Nevins-2006 B; Burington-Shaughnessy-2008; Gysin-McMahon-2012; Innocenti-Brown-2011; Kang-Willman-2010; Ramaswamy-Golub-2001; Rieger-Chu-2004; Roth-Zlotnik-2006; Salaverria-Siebert-2011; Smirnov-Cheung-2009; Wang-Maris-2006
KIF23	KIF11	0.100972	Co-expression	Arijs-Rutgeerts-2009; Bild-Nevins-2006 B; Burington-Shaughnessy-2008; Chen-Brown-2002; Gysin-McMahon-2012; Innocenti-Brown-2011; Kang-Willman-2010; Mallon-McKay-2013; Rieger-Chu-2004; Roth-Zlotnik-2006; Salaverria-Siebert-2011; Smirnov-Cheung-2009
AURKA	HMMR	0.100971	Co-expression	Arijs-Rutgeerts-2009; Burington-Shaughnessy-2008; Gysin-McMahon-2012; Innocenti-Brown-2011; Rieger-Chu-2004; Roth-Zlotnik-2006; Salaverria-Siebert-2011; Smirnov-Cheung-2009; Wang-Maris-2006
KIF23	CENPF	0.100859	Co-expression	Alizadeh-Staudt-2000; Bild-Nevins-2006 B; Burington-Shaughnessy-2008; Chen-Brown-2002; Gysin-McMahon-2012; Innocenti-Brown-2011; Kang-Willman-2010; Rieger-Chu-2004; Smirnov-Cheung-2009; Wang-Maris-2006
NCAPH	CCNA2	0.100413	Co-expression	Arijs-Rutgeerts-2009; Bild-Nevins-2006 B; Burington-Shaughnessy-2008; Gysin-McMahon-2012; Innocenti-Brown-2011; Kang-Willman-2010; Ramaswamy-Golub-2001; Rieger-Chu-2004; Salaverria-Siebert-2011; Wang-Maris-2006
GTSE1	MYBL2	0.100373	Co-expression	Arijs-Rutgeerts-2009; Bild-Nevins-2006 B; Burington-Shaughnessy-2008; Gysin-McMahon-2012; Roth-Zlotnik-2006; Salaverria-Siebert-2011; Wang-Maris-2006
FOXM1	TYMS	0.100339	Co-expression	Bild-Nevins-2006 B; Boldrick-Relman-2002; Burington-Shaughnessy-2008; Chen-Brown-2002; Cheok-Evans-2003; Innocenti-Brown-2011; Kang-Willman-2010; Roth-Zlotnik-2006; Salaverria-Siebert-2011; Wang-Maris-2006
CCNB1	DLGAP5	0.100216	Co-expression	Arijs-Rutgeerts-2009; Bild-Nevins-2006 B; Burington-Shaughnessy-2008; Cheok-Evans-2003; Gysin-McMahon-2012; Innocenti-Brown-2011; Kang-Willman-2010; Rieger-Chu-2004; Roth-Zlotnik-2006; Salaverria-Siebert-2011; Smirnov-Cheung-2009; Wang-Maris-2006
BUB1B	KIF11	0.100128	Co-expression	Arijs-Rutgeerts-2009; Bild-Nevins-2006 B; Burington-Shaughnessy-2008; Cheok-Evans-2003; Gysin-McMahon-2012; Innocenti-Brown-2011; Kang-Willman-2010; Ramaswamy-Golub-2001; Rieger-Chu-2004; Roth-Zlotnik-2006; Salaverria-Siebert-2011; Smirnov-Cheung-2009; Wang-Maris-2006
SPC25	CENPA	0.0999634	Co-expression	Arijs-Rutgeerts-2009; Burington-Shaughnessy-2008; Gysin-McMahon-2012; Innocenti-Brown-2011; Kang-Willman-2010; Roth-Zlotnik-2006; Salaverria-Siebert-2011; Wang-Maris-2006
KIF23	DLGAP5	0.099769	Co-expression	Arijs-Rutgeerts-2009; Bild-Nevins-2006 B; Burington-Shaughnessy-2008; Chen-Brown-2002; Gysin-McMahon-2012; Innocenti-Brown-2011; Kang-Willman-2010; Mallon-McKay-2013; Rieger-Chu-2004; Roth-Zlotnik-2006; Salaverria-Siebert-2011; Smirnov-Cheung-2009; Wang-Maris-2006
SMC4	NUSAP1	0.099453	Co-expression	Arijs-Rutgeerts-2009; Gysin-McMahon-2012; Innocenti-Brown-2011; Kang-Willman-2010; Mallon-McKay-2013; Ramaswamy-Golub-2001; Roth-Zlotnik-2006
DLGAP5	MKI67	0.0992125	Co-expression	Arijs-Rutgeerts-2009; Bild-Nevins-2006 B; Burington-Shaughnessy-2008; Gysin-McMahon-2012; Innocenti-Brown-2011; Kang-Willman-2010; Ramaswamy-Golub-2001; Rieger-Chu-2004; Salaverria-Siebert-2011; Wang-Maris-2006
KIAA0101	TOP2A	0.0991465	Co-expression	Arijs-Rutgeerts-2009; Bild-Nevins-2006 B; Burington-Shaughnessy-2008; Chen-Brown-2002; Innocenti-Brown-2011; Kang-Willman-2010; Perou-Botstein-1999; Roth-Zlotnik-2006; Wang-Maris-2006
KIF14	TPX2	0.0989173	Co-expression	Arijs-Rutgeerts-2009; Bild-Nevins-2006 B; Burington-Shaughnessy-2008; Chen-Brown-2002; Cheok-Evans-2003; Gysin-McMahon-2012; Kang-Willman-2010; Mallon-McKay-2013; Rieger-Chu-2004; Roth-Zlotnik-2006; Salaverria-Siebert-2011; Smirnov-Cheung-2009; Wang-Maris-2006
ARHGAP11A	KIF14	0.0985257	Co-expression	Arijs-Rutgeerts-2009; Gysin-McMahon-2012; Mallon-McKay-2013; Rieger-Chu-2004; Roth-Zlotnik-2006; Salaverria-Siebert-2011; Smirnov-Cheung-2009; Wang-Maris-2006
CDK1	CENPA	0.0984691	Co-expression	Bild-Nevins-2006 B; Burington-Shaughnessy-2008; Gysin-McMahon-2012; Innocenti-Brown-2011; Mallon-McKay-2013; Rieger-Chu-2004; Roth-Zlotnik-2006; Salaverria-Siebert-2011; Wang-Maris-2006
CENPF	KIFC1	0.0984203	Co-expression	Bild-Nevins-2006 B; Burington-Shaughnessy-2008; Gysin-McMahon-2012; Innocenti-Brown-2011; Kang-Willman-2010; Rieger-Chu-2004; Salaverria-Siebert-2011; Wang-Maris-2006
AURKA	UBE2C	0.0984073	Co-expression	Bild-Nevins-2006 B; Burington-Shaughnessy-2008; Gysin-McMahon-2012; Innocenti-Brown-2011; Rieger-Chu-2004; Salaverria-Siebert-2011; Smirnov-Cheung-2009; Wang-Maris-2006
MCM2	PRIM1	0.0983115	Co-expression	Alizadeh-Staudt-2000; Arijs-Rutgeerts-2009; Burington-Shaughnessy-2008; Cheok-Evans-2003; Innocenti-Brown-2011; Kang-Willman-2010; Ramaswamy-Golub-2001; Roth-Zlotnik-2006; Salaverria-Siebert-2011; Wang-Maris-2006
KIF14	GTSE1	0.0983007	Co-expression	Arijs-Rutgeerts-2009; Bild-Nevins-2006 B; Burington-Shaughnessy-2008; Gysin-McMahon-2012; Kang-Willman-2010; Mallon-McKay-2013; Rieger-Chu-2004; Roth-Zlotnik-2006; Smirnov-Cheung-2009
MCM6	TK1	0.0981897	Co-expression	Burington-Shaughnessy-2008; Cheok-Evans-2003; Gysin-McMahon-2012; Kang-Willman-2010; Perou-Botstein-1999; Rieger-Chu-2004; Roth-Zlotnik-2006; Salaverria-Siebert-2011; Wang-Maris-2006
AURKA	CDC20	0.0981437	Co-expression	Arijs-Rutgeerts-2009; Bild-Nevins-2006 B; Burington-Shaughnessy-2008; Gysin-McMahon-2012; Innocenti-Brown-2011; Mallon-McKay-2013; Rieger-Chu-2004; Roth-Zlotnik-2006; Salaverria-Siebert-2011; Smirnov-Cheung-2009
FOXM1	KIFC1	0.0981232	Co-expression	Bild-Nevins-2006 B; Burington-Shaughnessy-2008; Chen-Brown-2002; Innocenti-Brown-2011; Mallon-McKay-2013; Ramaswamy-Golub-2001; Rieger-Chu-2004; Salaverria-Siebert-2011; Smirnov-Cheung-2009; Wang-Maris-2006
FOXM1	ESPL1	0.098062	Co-expression	Bild-Nevins-2006 B; Burington-Shaughnessy-2008; Cheok-Evans-2003; Gysin-McMahon-2012; Innocenti-Brown-2011; Kang-Willman-2010; Rieger-Chu-2004; Salaverria-Siebert-2011; Smirnov-Cheung-2009; Wang-Maris-2006
FANCI	KIAA0101	0.0980342	Co-expression	Arijs-Rutgeerts-2009; Bild-Nevins-2006 B; Burington-Shaughnessy-2008; Kang-Willman-2010; Mallon-McKay-2013; Salaverria-Siebert-2011; Smirnov-Cheung-2009; Wang-Maris-2006
H2AFX	UBE2C	0.0979339	Co-expression	Arijs-Rutgeerts-2009; Bild-Nevins-2006 B; Burington-Shaughnessy-2008; Cheok-Evans-2003; Innocenti-Brown-2011; Rieger-Chu-2004; Salaverria-Siebert-2011; Smirnov-Cheung-2009; Wang-Maris-2006
UBE2C	MKI67	0.0977284	Co-expression	Arijs-Rutgeerts-2009; Bild-Nevins-2006 B; Burington-Shaughnessy-2008; Cheok-Evans-2003; Innocenti-Brown-2011; Kang-Willman-2010; Roth-Zlotnik-2006; Smirnov-Cheung-2009; Wang-Maris-2006
KIAA0101	KIF11	0.0975276	Co-expression	Arijs-Rutgeerts-2009; Bild-Nevins-2006 B; Burington-Shaughnessy-2008; Cheok-Evans-2003; Innocenti-Brown-2011; Kang-Willman-2010; Ramaswamy-Golub-2001; Roth-Zlotnik-2006; Salaverria-Siebert-2011; Wang-Maris-2006
CENPF	UBE2C	0.0975092	Co-expression	Bild-Nevins-2006 B; Burington-Shaughnessy-2008; Chen-Brown-2002; Cheok-Evans-2003; Innocenti-Brown-2011; Kang-Willman-2010; Roth-Zlotnik-2006; Smirnov-Cheung-2009; Wang-Maris-2006
CENPA	KIF2C	0.0974968	Co-expression	Arijs-Rutgeerts-2009; Bild-Nevins-2006 B; Burington-Shaughnessy-2008; Cheok-Evans-2003; Kang-Willman-2010; Rieger-Chu-2004; Salaverria-Siebert-2011; Smirnov-Cheung-2009
UBE2C	KIFC1	0.0974701	Co-expression	Arijs-Rutgeerts-2009; Bild-Nevins-2006 B; Burington-Shaughnessy-2008; Cheok-Evans-2003; Gysin-McMahon-2012; Innocenti-Brown-2011; Rieger-Chu-2004; Smirnov-Cheung-2009; Wang-Maris-2006
CDKN3	MKI67	0.0969896	Co-expression	Alizadeh-Staudt-2000; Arijs-Rutgeerts-2009; Bild-Nevins-2006 B; Boldrick-Relman-2002; Burington-Shaughnessy-2008; Cheok-Evans-2003; Kang-Willman-2010; Smirnov-Cheung-2009; Wang-Maris-2006
MAD2L1	MELK	0.0966436	Co-expression	Alizadeh-Staudt-2000; Arijs-Rutgeerts-2009; Bild-Nevins-2006 B; Boldrick-Relman-2002; Burington-Shaughnessy-2008; Gysin-McMahon-2012; Innocenti-Brown-2011; Kang-Willman-2010; Ramaswamy-Golub-2001; Roth-Zlotnik-2006; Salaverria-Siebert-2011
SPC25	KIF23	0.0964856	Co-expression	Boldrick-Relman-2002; Burington-Shaughnessy-2008; Innocenti-Brown-2011; Kang-Willman-2010; Mallon-McKay-2013; Roth-Zlotnik-2006; Salaverria-Siebert-2011; Wang-Maris-2006
CCNB2	BIRC5	0.0964448	Co-expression	Gysin-McMahon-2012; Innocenti-Brown-2011; Ramaswamy-Golub-2001; Rieger-Chu-2004; Roth-Zlotnik-2006; Salaverria-Siebert-2011; Smirnov-Cheung-2009
TTK	PLK4	0.0964053	Co-expression	Alizadeh-Staudt-2000; Burington-Shaughnessy-2008; Innocenti-Brown-2011; Kang-Willman-2010; Mallon-McKay-2013; Rieger-Chu-2004; Roth-Zlotnik-2006; Smirnov-Cheung-2009; Wang-Maris-2006
MCM6	LMNB1	0.0963768	Co-expression	Bild-Nevins-2006 B; Burington-Shaughnessy-2008; Gysin-McMahon-2012; Innocenti-Brown-2011; Kang-Willman-2010; Mallon-McKay-2013; Roth-Zlotnik-2006; Smirnov-Cheung-2009; Wang-Maris-2006
PTTG1	CDKN3	0.096154	Co-expression	Arijs-Rutgeerts-2009; Bild-Nevins-2006 B; Burington-Shaughnessy-2008; Chen-Brown-2002; Gysin-McMahon-2012; Innocenti-Brown-2011; Kang-Willman-2010; Rieger-Chu-2004; Roth-Zlotnik-2006; Salaverria-Siebert-2011; Smirnov-Cheung-2009; Wang-Maris-2006
CCNB1	MKI67	0.0961032	Co-expression	Alizadeh-Staudt-2000; Arijs-Rutgeerts-2009; Bild-Nevins-2006 B; Boldrick-Relman-2002; Burington-Shaughnessy-2008; Innocenti-Brown-2011; Perou-Botstein-1999; Rieger-Chu-2004; Salaverria-Siebert-2011; Smirnov-Cheung-2009; Wang-Maris-2006
KIF14	CCNA2	0.0958763	Co-expression	Arijs-Rutgeerts-2009; Bild-Nevins-2006 B; Burington-Shaughnessy-2008; Cheok-Evans-2003; Gysin-McMahon-2012; Kang-Willman-2010; Rieger-Chu-2004; Roth-Zlotnik-2006; Smirnov-Cheung-2009; Wang-Maris-2006
CHAF1A	MCM7	0.0958397	Co-expression	Bild-Nevins-2006 B; Burington-Shaughnessy-2008; Cheok-Evans-2003; Gysin-McMahon-2012; Innocenti-Brown-2011; Kang-Willman-2010; Mallon-McKay-2013; Ramaswamy-Golub-2001; Rieger-Chu-2004
KIF11	GTSE1	0.0957299	Co-expression	Arijs-Rutgeerts-2009; Burington-Shaughnessy-2008; Gysin-McMahon-2012; Innocenti-Brown-2011; Kang-Willman-2010; Rieger-Chu-2004; Roth-Zlotnik-2006; Salaverria-Siebert-2011; Wang-Maris-2006
TPX2	KIF2C	0.0957215	Co-expression	Arijs-Rutgeerts-2009; Bild-Nevins-2006 B; Burington-Shaughnessy-2008; Cheok-Evans-2003; Gysin-McMahon-2012; Innocenti-Brown-2011; Kang-Willman-2010; Mallon-McKay-2013; Rieger-Chu-2004; Roth-Zlotnik-2006; Salaverria-Siebert-2011; Smirnov-Cheung-2009; Wang-Maris-2006
H2AFX	KIFC1	0.0956936	Co-expression	Burington-Shaughnessy-2008; Cheok-Evans-2003; Gysin-McMahon-2012; Rieger-Chu-2004; Salaverria-Siebert-2011; Smirnov-Cheung-2009
CDKN3	CCNB1	0.0955748	Co-expression	Alizadeh-Staudt-2000; Arijs-Rutgeerts-2009; Bild-Nevins-2006 B; Boldrick-Relman-2002; Burington-Shaughnessy-2008; Gysin-McMahon-2012; Innocenti-Brown-2011; Kang-Willman-2010; Ramaswamy-Golub-2001; Rieger-Chu-2004; Salaverria-Siebert-2011; Smirnov-Cheung-2009; Wang-Maris-2006
PLK4	BUB1B	0.0954349	Co-expression	Arijs-Rutgeerts-2009; Bild-Nevins-2006 B; Burington-Shaughnessy-2008; Gysin-McMahon-2012; Innocenti-Brown-2011; Kang-Willman-2010; Rieger-Chu-2004; Roth-Zlotnik-2006; Wang-Maris-2006
HMGB2	KIAA0101	0.0952546	Co-expression	Bild-Nevins-2006 B; Burington-Shaughnessy-2008; Cheok-Evans-2003; Gysin-McMahon-2012; Kang-Willman-2010; Mallon-McKay-2013; Ramaswamy-Golub-2001; Salaverria-Siebert-2011; Wang-Maris-2006
TPX2	UBE2C	0.0950339	Co-expression	Arijs-Rutgeerts-2009; Bild-Nevins-2006 B; Burington-Shaughnessy-2008; Chen-Brown-2002; Cheok-Evans-2003; Gysin-McMahon-2012; Innocenti-Brown-2011; Kang-Willman-2010; Rieger-Chu-2004; Roth-Zlotnik-2006; Salaverria-Siebert-2011; Smirnov-Cheung-2009; Wang-Maris-2006
PLK1	AURKB	0.0950261	Co-expression	Alizadeh-Staudt-2000; Arijs-Rutgeerts-2009; Bild-Nevins-2006 B; Burington-Shaughnessy-2008; Gysin-McMahon-2012; Innocenti-Brown-2011; Mallon-McKay-2013; Rieger-Chu-2004; Salaverria-Siebert-2011; Smirnov-Cheung-2009; Wang-Maris-2006
PLK1	KIF2C	0.0950108	Co-expression	Bild-Nevins-2006 B; Burington-Shaughnessy-2008; Gysin-McMahon-2012; Innocenti-Brown-2011; Kang-Willman-2010; Ramaswamy-Golub-2001; Rieger-Chu-2004; Roth-Zlotnik-2006; Salaverria-Siebert-2011; Smirnov-Cheung-2009; Wang-Maris-2006
MELK	TOP2A	0.0949767	Co-expression	Alizadeh-Staudt-2000; Arijs-Rutgeerts-2009; Burington-Shaughnessy-2008; Innocenti-Brown-2011; Kang-Willman-2010; Ramaswamy-Golub-2001; Rieger-Chu-2004; Roth-Zlotnik-2006; Salaverria-Siebert-2011; Smirnov-Cheung-2009
TTK	KIF23	0.094809	Co-expression	Alizadeh-Staudt-2000; Arijs-Rutgeerts-2009; Bild-Nevins-2006 B; Boldrick-Relman-2002; Burington-Shaughnessy-2008; Gysin-McMahon-2012; Innocenti-Brown-2011; Kang-Willman-2010; Rieger-Chu-2004; Salaverria-Siebert-2011; Smirnov-Cheung-2009; Wang-Maris-2006
H2AFX	LMNB1	0.0947182	Co-expression	Bild-Nevins-2006 B; Burington-Shaughnessy-2008; Cheok-Evans-2003; Innocenti-Brown-2011; Ramaswamy-Golub-2001; Rieger-Chu-2004
GTSE1	ESPL1	0.0947162	Co-expression	Bild-Nevins-2006 B; Burington-Shaughnessy-2008; Kang-Willman-2010; Rieger-Chu-2004; Salaverria-Siebert-2011; Smirnov-Cheung-2009; Wang-Maris-2006
FEN1	MCM2	0.0945587	Co-expression	Arijs-Rutgeerts-2009; Bild-Nevins-2006 B; Burington-Shaughnessy-2008; Chen-Brown-2002; Cheok-Evans-2003; Kang-Willman-2010; Mallon-McKay-2013; Rieger-Chu-2004; Roth-Zlotnik-2006; Salaverria-Siebert-2011; Smirnov-Cheung-2009; Wang-Maris-2006
ASPM	GTSE1	0.0945486	Co-expression	Arijs-Rutgeerts-2009; Gysin-McMahon-2012; Innocenti-Brown-2011; Kang-Willman-2010; Salaverria-Siebert-2011; Smirnov-Cheung-2009
TPX2	KIFC1	0.0945119	Co-expression	Arijs-Rutgeerts-2009; Bild-Nevins-2006 B; Burington-Shaughnessy-2008; Cheok-Evans-2003; Innocenti-Brown-2011; Kang-Willman-2010; Mallon-McKay-2013; Rieger-Chu-2004; Salaverria-Siebert-2011; Smirnov-Cheung-2009; Wang-Maris-2006
NDC80	MELK	0.0944737	Co-expression	Arijs-Rutgeerts-2009; Burington-Shaughnessy-2008; Gysin-McMahon-2012; Innocenti-Brown-2011; Kang-Willman-2010; Mallon-McKay-2013; Rieger-Chu-2004; Roth-Zlotnik-2006; Salaverria-Siebert-2011; Smirnov-Cheung-2009; Wang-Maris-2006
FOXM1	LMNB2	0.0944504	Co-expression	Arijs-Rutgeerts-2009; Bild-Nevins-2006 B; Burington-Shaughnessy-2008; Chen-Brown-2002; Cheok-Evans-2003; Gysin-McMahon-2012; Kang-Willman-2010; Mallon-McKay-2013; Rieger-Chu-2004; Salaverria-Siebert-2011; Wang-Maris-2006
DLGAP5	BIRC5	0.0941578	Co-expression	Arijs-Rutgeerts-2009; Burington-Shaughnessy-2008; Gysin-McMahon-2012; Innocenti-Brown-2011; Kang-Willman-2010; Ramaswamy-Golub-2001; Rieger-Chu-2004; Roth-Zlotnik-2006; Salaverria-Siebert-2011; Smirnov-Cheung-2009
PLK4	NCAPH	0.0941461	Co-expression	Burington-Shaughnessy-2008; Kang-Willman-2010; Mallon-McKay-2013; Ramaswamy-Golub-2001; Roth-Zlotnik-2006; Salaverria-Siebert-2011; Wang-Maris-2006
KIAA0101	LMNB1	0.094116	Co-expression	Bild-Nevins-2006 B; Burington-Shaughnessy-2008; Kang-Willman-2010; Perou-Botstein-1999; Rieger-Chu-2004; Roth-Zlotnik-2006; Salaverria-Siebert-2011
KIF14	CENPA	0.0938835	Co-expression	Arijs-Rutgeerts-2009; Bild-Nevins-2006 B; Burington-Shaughnessy-2008; Cheok-Evans-2003; Gysin-McMahon-2012; Kang-Willman-2010; Rieger-Chu-2004; Roth-Zlotnik-2006; Smirnov-Cheung-2009
FEN1	RRM2	0.0938765	Co-expression	Arijs-Rutgeerts-2009; Burington-Shaughnessy-2008; Chen-Brown-2002; Cheok-Evans-2003; Gysin-McMahon-2012; Kang-Willman-2010; Mallon-McKay-2013; Rieger-Chu-2004; Roth-Zlotnik-2006; Salaverria-Siebert-2011
DLGAP5	TOP2A	0.0938352	Co-expression	Arijs-Rutgeerts-2009; Burington-Shaughnessy-2008; Chen-Brown-2002; Gysin-McMahon-2012; Innocenti-Brown-2011; Kang-Willman-2010; Ramaswamy-Golub-2001; Rieger-Chu-2004; Roth-Zlotnik-2006; Salaverria-Siebert-2011; Smirnov-Cheung-2009; Wang-Maris-2006
ASPM	TOP2A	0.0935093	Co-expression	Arijs-Rutgeerts-2009; Gysin-McMahon-2012; Innocenti-Brown-2011; Kang-Willman-2010; Roth-Zlotnik-2006; Salaverria-Siebert-2011; Smirnov-Cheung-2009
CENPF	PLK1	0.0933323	Co-expression	Alizadeh-Staudt-2000; Burington-Shaughnessy-2008; Chen-Brown-2002; Innocenti-Brown-2011; Kang-Willman-2010; Ramaswamy-Golub-2001; Rieger-Chu-2004; Smirnov-Cheung-2009; Wang-Maris-2006
CDKN3	SPC25	0.0932309	Co-expression	Arijs-Rutgeerts-2009; Burington-Shaughnessy-2008; Gysin-McMahon-2012; Innocenti-Brown-2011; Kang-Willman-2010; Rieger-Chu-2004; Salaverria-Siebert-2011; Smirnov-Cheung-2009; Wang-Maris-2006
BUB1	CCNA2	0.0932226	Co-expression	Alizadeh-Staudt-2000; Arijs-Rutgeerts-2009; Bild-Nevins-2006 B; Boldrick-Relman-2002; Burington-Shaughnessy-2008; Gysin-McMahon-2012; Innocenti-Brown-2011; Mallon-McKay-2013; Rieger-Chu-2004; Smirnov-Cheung-2009; Wang-Maris-2006
CENPF	TPX2	0.0931758	Co-expression	Arijs-Rutgeerts-2009; Bild-Nevins-2006 B; Burington-Shaughnessy-2008; Cheok-Evans-2003; Innocenti-Brown-2011; Kang-Willman-2010; Rieger-Chu-2004; Roth-Zlotnik-2006; Salaverria-Siebert-2011; Smirnov-Cheung-2009; Wang-Maris-2006
CDC20	KIF2C	0.0930623	Co-expression	Arijs-Rutgeerts-2009; Bild-Nevins-2006 B; Burington-Shaughnessy-2008; Gysin-McMahon-2012; Innocenti-Brown-2011; Kang-Willman-2010; Rieger-Chu-2004; Roth-Zlotnik-2006; Salaverria-Siebert-2011; Smirnov-Cheung-2009; Wang-Maris-2006
NDC80	HMMR	0.092968	Co-expression	Arijs-Rutgeerts-2009; Bild-Nevins-2006 B; Burington-Shaughnessy-2008; Gysin-McMahon-2012; Innocenti-Brown-2011; Kang-Willman-2010; Mallon-McKay-2013; Rieger-Chu-2004; Roth-Zlotnik-2006; Salaverria-Siebert-2011; Smirnov-Cheung-2009; Wang-Maris-2006
BUB1B	GTSE1	0.0928154	Co-expression	Arijs-Rutgeerts-2009; Bild-Nevins-2006 B; Gysin-McMahon-2012; Innocenti-Brown-2011; Kang-Willman-2010; Rieger-Chu-2004; Roth-Zlotnik-2006; Smirnov-Cheung-2009; Wang-Maris-2006
KIF20A	TROAP	0.0924043	Co-expression	Arijs-Rutgeerts-2009; Gysin-McMahon-2012; Innocenti-Brown-2011; Kang-Willman-2010; Roth-Zlotnik-2006; Salaverria-Siebert-2011; Smirnov-Cheung-2009
KIF11	CCNA2	0.0923783	Co-expression	Arijs-Rutgeerts-2009; Bild-Nevins-2006 B; Burington-Shaughnessy-2008; Cheok-Evans-2003; Gysin-McMahon-2012; Innocenti-Brown-2011; Kang-Willman-2010; Rieger-Chu-2004; Roth-Zlotnik-2006; Salaverria-Siebert-2011; Smirnov-Cheung-2009
LMNB1	TMPO	0.0923654	Co-expression	Arijs-Rutgeerts-2009; Burington-Shaughnessy-2008; Kang-Willman-2010; Ramaswamy-Golub-2001; Rieger-Chu-2004; Roth-Zlotnik-2006
CDKN3	CENPF	0.0923041	Co-expression	Alizadeh-Staudt-2000; Bild-Nevins-2006 B; Boldrick-Relman-2002; Burington-Shaughnessy-2008; Chen-Brown-2002; Innocenti-Brown-2011; Kang-Willman-2010; Ramaswamy-Golub-2001; Salaverria-Siebert-2011; Wang-Maris-2006
NDC80	NCAPH	0.0921592	Co-expression	Arijs-Rutgeerts-2009; Bild-Nevins-2006 B; Burington-Shaughnessy-2008; Innocenti-Brown-2011; Kang-Willman-2010; Rieger-Chu-2004; Roth-Zlotnik-2006; Salaverria-Siebert-2011; Smirnov-Cheung-2009; Wang-Maris-2006
CDC25C	CENPA	0.0920851	Co-expression	Alizadeh-Staudt-2000; Arijs-Rutgeerts-2009; Burington-Shaughnessy-2008; Gysin-McMahon-2012; Innocenti-Brown-2011; Rieger-Chu-2004; Wang-Maris-2006
KIAA0101	RRM2	0.0919393	Co-expression	Arijs-Rutgeerts-2009; Burington-Shaughnessy-2008; Chen-Brown-2002; Kang-Willman-2010; Ramaswamy-Golub-2001; Roth-Zlotnik-2006; Salaverria-Siebert-2011; Smirnov-Cheung-2009
H2AFX	MKI67	0.0917134	Co-expression	Arijs-Rutgeerts-2009; Bild-Nevins-2006 B; Burington-Shaughnessy-2008; Cheok-Evans-2003; Rieger-Chu-2004; Smirnov-Cheung-2009
GTSE1	UBE2C	0.0916617	Co-expression	Bild-Nevins-2006 B; Burington-Shaughnessy-2008; Innocenti-Brown-2011; Kang-Willman-2010; Rieger-Chu-2004; Roth-Zlotnik-2006; Smirnov-Cheung-2009; Wang-Maris-2006
BUB1B	NCAPH	0.0915283	Co-expression	Arijs-Rutgeerts-2009; Bild-Nevins-2006 B; Burington-Shaughnessy-2008; Gysin-McMahon-2012; Innocenti-Brown-2011; Kang-Willman-2010; Rieger-Chu-2004; Roth-Zlotnik-2006; Salaverria-Siebert-2011; Smirnov-Cheung-2009; Wang-Maris-2006
PLK1	BIRC5	0.0914519	Co-expression	Alizadeh-Staudt-2000; Boldrick-Relman-2002; Gysin-McMahon-2012; Innocenti-Brown-2011; Kang-Willman-2010; Mallon-McKay-2013; Rieger-Chu-2004; Roth-Zlotnik-2006; Smirnov-Cheung-2009
CHAF1A	H2AFX	0.0913388	Co-expression	Bild-Nevins-2006 B; Burington-Shaughnessy-2008; Cheok-Evans-2003; Gysin-McMahon-2012; Mallon-McKay-2013; Salaverria-Siebert-2011; Wang-Maris-2006
KIF2C	MKI67	0.0913375	Co-expression	Arijs-Rutgeerts-2009; Bild-Nevins-2006 B; Burington-Shaughnessy-2008; Gysin-McMahon-2012; Kang-Willman-2010; Rieger-Chu-2004; Salaverria-Siebert-2011; Smirnov-Cheung-2009; Wang-Maris-2006
KIF23	KIF2C	0.0913071	Co-expression	Bild-Nevins-2006 B; Burington-Shaughnessy-2008; Cheok-Evans-2003; Gysin-McMahon-2012; Innocenti-Brown-2011; Kang-Willman-2010; Mallon-McKay-2013; Rieger-Chu-2004; Salaverria-Siebert-2011; Smirnov-Cheung-2009
HMMR	PLK1	0.0909279	Co-expression	Alizadeh-Staudt-2000; Arijs-Rutgeerts-2009; Boldrick-Relman-2002; Burington-Shaughnessy-2008; Gysin-McMahon-2012; Innocenti-Brown-2011; Kang-Willman-2010; Ramaswamy-Golub-2001; Rieger-Chu-2004; Roth-Zlotnik-2006; Smirnov-Cheung-2009; Wang-Maris-2006
MAD2L1	ZWINT	0.0907853	Co-expression	Arijs-Rutgeerts-2009; Bild-Nevins-2006 B; Burington-Shaughnessy-2008; Chen-Brown-2002; Gysin-McMahon-2012; Innocenti-Brown-2011; Kang-Willman-2010; Mallon-McKay-2013; Rieger-Chu-2004; Roth-Zlotnik-2006; Salaverria-Siebert-2011; Wang-Maris-2006
KIF23	CENPA	0.0906657	Co-expression	Alizadeh-Staudt-2000; Bild-Nevins-2006 B; Burington-Shaughnessy-2008; Gysin-McMahon-2012; Innocenti-Brown-2011; Kang-Willman-2010; Rieger-Chu-2004; Salaverria-Siebert-2011; Smirnov-Cheung-2009
BUB1	HMMR	0.0906562	Co-expression	Alizadeh-Staudt-2000; Arijs-Rutgeerts-2009; Bild-Nevins-2006 B; Burington-Shaughnessy-2008; Gysin-McMahon-2012; Innocenti-Brown-2011; Mallon-McKay-2013; Rieger-Chu-2004; Roth-Zlotnik-2006; Smirnov-Cheung-2009
KIF14	NCAPH	0.0904021	Co-expression	Arijs-Rutgeerts-2009; Bild-Nevins-2006 B; Burington-Shaughnessy-2008; Chen-Brown-2002; Kang-Willman-2010; Rieger-Chu-2004; Salaverria-Siebert-2011; Smirnov-Cheung-2009
MAD2L1	CDKN3	0.0903794	Co-expression	Alizadeh-Staudt-2000; Arijs-Rutgeerts-2009; Boldrick-Relman-2002; Burington-Shaughnessy-2008; Chen-Brown-2002; Gysin-McMahon-2012; Innocenti-Brown-2011; Kang-Willman-2010; Rieger-Chu-2004; Salaverria-Siebert-2011; Smirnov-Cheung-2009; Wang-Maris-2006
TROAP	TPX2	0.0903701	Co-expression	Arijs-Rutgeerts-2009; Bild-Nevins-2006 B; Burington-Shaughnessy-2008; Chen-Brown-2002; Cheok-Evans-2003; Kang-Willman-2010; Rieger-Chu-2004; Roth-Zlotnik-2006; Salaverria-Siebert-2011; Wang-Maris-2006
TK1	RRM2	0.09035	Co-expression	Alizadeh-Staudt-2000; Arijs-Rutgeerts-2009; Burington-Shaughnessy-2008; Ramaswamy-Golub-2001; Rieger-Chu-2004; Roth-Zlotnik-2006; Salaverria-Siebert-2011; Smirnov-Cheung-2009
TK1	AURKB	0.0902681	Co-expression	Alizadeh-Staudt-2000; Boldrick-Relman-2002; Burington-Shaughnessy-2008; Cheok-Evans-2003; Kang-Willman-2010; Roth-Zlotnik-2006; Salaverria-Siebert-2011; Smirnov-Cheung-2009; Wang-Maris-2006
MCM6	MCM7	0.0902043	Co-expression	Bild-Nevins-2006 B; Burington-Shaughnessy-2008; Cheok-Evans-2003; Gysin-McMahon-2012; Innocenti-Brown-2011; Kang-Willman-2010; Ramaswamy-Golub-2001; Rieger-Chu-2004; Salaverria-Siebert-2011; Smirnov-Cheung-2009; Wang-Maris-2006
HMMR	CENPE	0.0900222	Co-expression	Alizadeh-Staudt-2000; Arijs-Rutgeerts-2009; Bild-Nevins-2006 B; Gysin-McMahon-2012; Innocenti-Brown-2011; Kang-Willman-2010; Rieger-Chu-2004; Roth-Zlotnik-2006; Smirnov-Cheung-2009; Wang-Maris-2006
NDC80	TOP2A	0.0899741	Co-expression	Arijs-Rutgeerts-2009; Burington-Shaughnessy-2008; Chen-Brown-2002; Cheok-Evans-2003; Innocenti-Brown-2011; Rieger-Chu-2004; Salaverria-Siebert-2011; Smirnov-Cheung-2009; Wang-Maris-2006
TPX2	ESPL1	0.0897474	Co-expression	Bild-Nevins-2006 B; Burington-Shaughnessy-2008; Chen-Brown-2002; Cheok-Evans-2003; Gysin-McMahon-2012; Innocenti-Brown-2011; Kang-Willman-2010; Rieger-Chu-2004; Salaverria-Siebert-2011; Wang-Maris-2006
MELK	MKI67	0.0897394	Co-expression	Alizadeh-Staudt-2000; Arijs-Rutgeerts-2009; Bild-Nevins-2006 B; Burington-Shaughnessy-2008; Innocenti-Brown-2011; Kang-Willman-2010; Ramaswamy-Golub-2001; Salaverria-Siebert-2011; Wang-Maris-2006
CDK1	TPX2	0.0897338	Co-expression	Arijs-Rutgeerts-2009; Bild-Nevins-2006 B; Burington-Shaughnessy-2008; Cheok-Evans-2003; Innocenti-Brown-2011; Kang-Willman-2010; Rieger-Chu-2004; Roth-Zlotnik-2006; Salaverria-Siebert-2011; Wang-Maris-2006
KIF23	CCNA2	0.0896502	Co-expression	Alizadeh-Staudt-2000; Arijs-Rutgeerts-2009; Bild-Nevins-2006 B; Boldrick-Relman-2002; Burington-Shaughnessy-2008; Gysin-McMahon-2012; Innocenti-Brown-2011; Kang-Willman-2010; Mallon-McKay-2013; Rieger-Chu-2004; Salaverria-Siebert-2011; Smirnov-Cheung-2009
CCNB1	PLK1	0.0895411	Co-expression	Alizadeh-Staudt-2000; Arijs-Rutgeerts-2009; Bild-Nevins-2006 B; Boldrick-Relman-2002; Burington-Shaughnessy-2008; Innocenti-Brown-2011; Kang-Willman-2010; Ramaswamy-Golub-2001; Rieger-Chu-2004; Salaverria-Siebert-2011; Smirnov-Cheung-2009; Wang-Maris-2006
KIF14	CCNB1	0.0894998	Co-expression	Arijs-Rutgeerts-2009; Bild-Nevins-2006 B; Burington-Shaughnessy-2008; Cheok-Evans-2003; Kang-Willman-2010; Rieger-Chu-2004; Roth-Zlotnik-2006; Salaverria-Siebert-2011; Smirnov-Cheung-2009; Wang-Maris-2006
CENPF	KIF15	0.0891781	Co-expression	Arijs-Rutgeerts-2009; Innocenti-Brown-2011; Kang-Willman-2010; Mallon-McKay-2013; Roth-Zlotnik-2006; Salaverria-Siebert-2011; Smirnov-Cheung-2009
GTSE1	TPX2	0.0884767	Co-expression	Arijs-Rutgeerts-2009; Bild-Nevins-2006 B; Burington-Shaughnessy-2008; Gysin-McMahon-2012; Kang-Willman-2010; Rieger-Chu-2004; Roth-Zlotnik-2006; Salaverria-Siebert-2011; Smirnov-Cheung-2009; Wang-Maris-2006
H2AFX	MYBL2	0.0884185	Co-expression	Arijs-Rutgeerts-2009; Bild-Nevins-2006 B; Burington-Shaughnessy-2008; Cheok-Evans-2003; Salaverria-Siebert-2011; Smirnov-Cheung-2009
NCAPH	KIF2C	0.0883115	Co-expression	Burington-Shaughnessy-2008; Gysin-McMahon-2012; Innocenti-Brown-2011; Mallon-McKay-2013; Ramaswamy-Golub-2001; Rieger-Chu-2004; Roth-Zlotnik-2006; Salaverria-Siebert-2011; Smirnov-Cheung-2009; Wang-Maris-2006
NCAPH	FOXM1	0.0882406	Co-expression	Arijs-Rutgeerts-2009; Boldrick-Relman-2002; Burington-Shaughnessy-2008; Chen-Brown-2002; Kang-Willman-2010; Rieger-Chu-2004; Roth-Zlotnik-2006; Salaverria-Siebert-2011; Smirnov-Cheung-2009; Wang-Maris-2006
LMNB1	MKI67	0.0882293	Co-expression	Alizadeh-Staudt-2000; Bild-Nevins-2006 B; Burington-Shaughnessy-2008; Kang-Willman-2010; Ramaswamy-Golub-2001; Rieger-Chu-2004; Roth-Zlotnik-2006; Salaverria-Siebert-2011
TPX2	TOP2A	0.0880607	Co-expression	Arijs-Rutgeerts-2009; Bild-Nevins-2006 B; Burington-Shaughnessy-2008; Cheok-Evans-2003; Gysin-McMahon-2012; Innocenti-Brown-2011; Kang-Willman-2010; Rieger-Chu-2004; Roth-Zlotnik-2006; Salaverria-Siebert-2011; Smirnov-Cheung-2009; Wang-Maris-2006
BUB1B	CCNB2	0.0880391	Co-expression	Arijs-Rutgeerts-2009; Bild-Nevins-2006 B; Burington-Shaughnessy-2008; Gysin-McMahon-2012; Innocenti-Brown-2011; Ramaswamy-Golub-2001; Rieger-Chu-2004; Salaverria-Siebert-2011; Smirnov-Cheung-2009; Wang-Maris-2006
TROAP	CDC20	0.0880231	Co-expression	Arijs-Rutgeerts-2009; Bild-Nevins-2006 B; Chen-Brown-2002; Innocenti-Brown-2011; Kang-Willman-2010; Rieger-Chu-2004; Roth-Zlotnik-2006; Salaverria-Siebert-2011; Wang-Maris-2006
HMMR	BIRC5	0.08801	Co-expression	Alizadeh-Staudt-2000; Arijs-Rutgeerts-2009; Boldrick-Relman-2002; Burington-Shaughnessy-2008; Gysin-McMahon-2012; Innocenti-Brown-2011; Kang-Willman-2010; Rieger-Chu-2004; Roth-Zlotnik-2006; Smirnov-Cheung-2009
RRM2	UBE2C	0.0878275	Co-expression	Arijs-Rutgeerts-2009; Cheok-Evans-2003; Innocenti-Brown-2011; Kang-Willman-2010; Ramaswamy-Golub-2001; Roth-Zlotnik-2006; Salaverria-Siebert-2011
NDC80	KIFC1	0.0878249	Co-expression	Arijs-Rutgeerts-2009; Bild-Nevins-2006 B; Burington-Shaughnessy-2008; Cheok-Evans-2003; Gysin-McMahon-2012; Innocenti-Brown-2011; Rieger-Chu-2004; Wang-Maris-2006
BUB1	PLK1	0.0876866	Co-expression	Alizadeh-Staudt-2000; Arijs-Rutgeerts-2009; Bild-Nevins-2006 B; Boldrick-Relman-2002; Burington-Shaughnessy-2008; Innocenti-Brown-2011; Rieger-Chu-2004; Roth-Zlotnik-2006; Smirnov-Cheung-2009; Wang-Maris-2006
KIF20A	KIF23	0.0876761	Co-expression	Arijs-Rutgeerts-2009; Gysin-McMahon-2012; Innocenti-Brown-2011; Kang-Willman-2010; Mallon-McKay-2013; Roth-Zlotnik-2006; Salaverria-Siebert-2011; Smirnov-Cheung-2009
H2AFX	TROAP	0.0876561	Co-expression	Bild-Nevins-2006 B; Cheok-Evans-2003; Gysin-McMahon-2012; Innocenti-Brown-2011; Rieger-Chu-2004; Smirnov-Cheung-2009
SPAG5	TOP2A	0.087591	Co-expression	Burington-Shaughnessy-2008; Cheok-Evans-2003; Gysin-McMahon-2012; Kang-Willman-2010; Rieger-Chu-2004; Salaverria-Siebert-2011; Smirnov-Cheung-2009; Wang-Maris-2006
CCNF	ESPL1	0.0875794	Co-expression	Bild-Nevins-2006 B; Burington-Shaughnessy-2008; Ramaswamy-Golub-2001; Rieger-Chu-2004; Salaverria-Siebert-2011; Smirnov-Cheung-2009; Wang-Maris-2006
KIF11	TMPO	0.0874571	Co-expression	Burington-Shaughnessy-2008; Gysin-McMahon-2012; Kang-Willman-2010; Ramaswamy-Golub-2001; Rieger-Chu-2004; Roth-Zlotnik-2006; Salaverria-Siebert-2011; Smirnov-Cheung-2009
CCNB1	KIF11	0.0874245	Co-expression	Arijs-Rutgeerts-2009; Bild-Nevins-2006 B; Burington-Shaughnessy-2008; Cheok-Evans-2003; Gysin-McMahon-2012; Innocenti-Brown-2011; Kang-Willman-2010; Rieger-Chu-2004; Roth-Zlotnik-2006; Salaverria-Siebert-2011; Smirnov-Cheung-2009; Wang-Maris-2006
CDC45	MCM7	0.0873476	Co-expression	Bild-Nevins-2006 B; Burington-Shaughnessy-2008; Cheok-Evans-2003; Innocenti-Brown-2011; Kang-Willman-2010; Rieger-Chu-2004; Salaverria-Siebert-2011; Smirnov-Cheung-2009; Wang-Maris-2006
AURKA	PLK1	0.0872982	Co-expression	Burington-Shaughnessy-2008; Gysin-McMahon-2012; Mallon-McKay-2013; Rieger-Chu-2004; Roth-Zlotnik-2006; Salaverria-Siebert-2011; Smirnov-Cheung-2009; Wang-Maris-2006
PTTG1	CDC20	0.0872729	Co-expression	Arijs-Rutgeerts-2009; Bild-Nevins-2006 B; Burington-Shaughnessy-2008; Chen-Brown-2002; Cheok-Evans-2003; Innocenti-Brown-2011; Kang-Willman-2010; Roth-Zlotnik-2006; Salaverria-Siebert-2011; Wang-Maris-2006
KIF23	UBE2C	0.0871625	Co-expression	Arijs-Rutgeerts-2009; Bild-Nevins-2006 B; Burington-Shaughnessy-2008; Innocenti-Brown-2011; Kang-Willman-2010; Mallon-McKay-2013; Rieger-Chu-2004; Roth-Zlotnik-2006; Smirnov-Cheung-2009; Wang-Maris-2006
NCAPH	KIF11	0.0870986	Co-expression	Arijs-Rutgeerts-2009; Bild-Nevins-2006 B; Burington-Shaughnessy-2008; Kang-Willman-2010; Mallon-McKay-2013; Ramaswamy-Golub-2001; Rieger-Chu-2004; Salaverria-Siebert-2011; Smirnov-Cheung-2009; Wang-Maris-2006
AURKA	CCNB1	0.0870104	Co-expression	Arijs-Rutgeerts-2009; Bild-Nevins-2006 B; Burington-Shaughnessy-2008; Gysin-McMahon-2012; Innocenti-Brown-2011; Mallon-McKay-2013; Rieger-Chu-2004; Salaverria-Siebert-2011; Smirnov-Cheung-2009; Wang-Maris-2006
NCAPH	UBE2C	0.0869567	Co-expression	Arijs-Rutgeerts-2009; Bild-Nevins-2006 B; Chen-Brown-2002; Innocenti-Brown-2011; Ramaswamy-Golub-2001; Rieger-Chu-2004; Salaverria-Siebert-2011; Smirnov-Cheung-2009; Wang-Maris-2006
MELK	FOXM1	0.086888	Co-expression	Arijs-Rutgeerts-2009; Boldrick-Relman-2002; Burington-Shaughnessy-2008; Innocenti-Brown-2011; Kang-Willman-2010; Ramaswamy-Golub-2001; Rieger-Chu-2004; Roth-Zlotnik-2006; Wang-Maris-2006
FOXM1	NCAPD2	0.0868462	Co-expression	Arijs-Rutgeerts-2009; Bild-Nevins-2006 B; Burington-Shaughnessy-2008; Chen-Brown-2002; Gysin-McMahon-2012; Rieger-Chu-2004; Roth-Zlotnik-2006; Salaverria-Siebert-2011; Smirnov-Cheung-2009; Wang-Maris-2006
RRM2	KIF2C	0.0867701	Co-expression	Arijs-Rutgeerts-2009; Burington-Shaughnessy-2008; Cheok-Evans-2003; Innocenti-Brown-2011; Kang-Willman-2010; Ramaswamy-Golub-2001; Salaverria-Siebert-2011
CDC20	KIFC1	0.0867207	Co-expression	Arijs-Rutgeerts-2009; Bild-Nevins-2006 B; Burington-Shaughnessy-2008; Chen-Brown-2002; Innocenti-Brown-2011; Kang-Willman-2010; Rieger-Chu-2004; Salaverria-Siebert-2011; Smirnov-Cheung-2009; Wang-Maris-2006
CENPM	TK1	0.0867046	Co-expression	Chen-Brown-2002; Gysin-McMahon-2012; Innocenti-Brown-2011; Kang-Willman-2010; Mallon-McKay-2013; Roth-Zlotnik-2006; Salaverria-Siebert-2011; Smirnov-Cheung-2009
NDC80	SMC4	0.0864945	Co-expression	Arijs-Rutgeerts-2009; Burington-Shaughnessy-2008; Kang-Willman-2010; Roth-Zlotnik-2006; Salaverria-Siebert-2011; Smirnov-Cheung-2009; Wang-Maris-2006
MAD2L1	HMGB2	0.0864722	Co-expression	Alizadeh-Staudt-2000; Arijs-Rutgeerts-2009; Bild-Nevins-2006 B; Boldrick-Relman-2002; Burington-Shaughnessy-2008; Gysin-McMahon-2012; Innocenti-Brown-2011; Kang-Willman-2010; Salaverria-Siebert-2011; Wang-Maris-2006
FOXM1	CENPF	0.0862334	Co-expression	Alizadeh-Staudt-2000; Bild-Nevins-2006 B; Boldrick-Relman-2002; Burington-Shaughnessy-2008; Chen-Brown-2002; Cheok-Evans-2003; Kang-Willman-2010; Roth-Zlotnik-2006; Salaverria-Siebert-2011; Wang-Maris-2006
NCAPH	MKI67	0.0860608	Co-expression	Bild-Nevins-2006 B; Boldrick-Relman-2002; Burington-Shaughnessy-2008; Kang-Willman-2010; Rieger-Chu-2004; Salaverria-Siebert-2011; Smirnov-Cheung-2009; Wang-Maris-2006
HMGB2	TOP2A	0.0860531	Co-expression	Bild-Nevins-2006 B; Boldrick-Relman-2002; Burington-Shaughnessy-2008; Cheok-Evans-2003; Innocenti-Brown-2011; Mallon-McKay-2013; Salaverria-Siebert-2011; Smirnov-Cheung-2009; Wang-Maris-2006
CCNA2	AURKB	0.0860377	Co-expression	Alizadeh-Staudt-2000; Boldrick-Relman-2002; Burington-Shaughnessy-2008; Gysin-McMahon-2012; Innocenti-Brown-2011; Kang-Willman-2010; Mallon-McKay-2013; Rieger-Chu-2004; Salaverria-Siebert-2011; Smirnov-Cheung-2009; Wang-Maris-2006
NDC80	HMGB2	0.086036	Co-expression	Arijs-Rutgeerts-2009; Bild-Nevins-2006 B; Burington-Shaughnessy-2008; Cheok-Evans-2003; Gysin-McMahon-2012; Innocenti-Brown-2011; Rieger-Chu-2004; Salaverria-Siebert-2011; Smirnov-Cheung-2009; Wang-Maris-2006
CENPA	AURKB	0.0859748	Co-expression	Alizadeh-Staudt-2000; Bild-Nevins-2006 B; Boldrick-Relman-2002; Burington-Shaughnessy-2008; Gysin-McMahon-2012; Innocenti-Brown-2011; Rieger-Chu-2004; Salaverria-Siebert-2011; Smirnov-Cheung-2009; Wang-Maris-2006
KIF20A	BIRC5	0.0858917	Co-expression	Arijs-Rutgeerts-2009; Gysin-McMahon-2012; Innocenti-Brown-2011; Kang-Willman-2010; Roth-Zlotnik-2006; Salaverria-Siebert-2011; Smirnov-Cheung-2009
FANCI	ZWINT	0.0858879	Co-expression	Arijs-Rutgeerts-2009; Burington-Shaughnessy-2008; Cheok-Evans-2003; Innocenti-Brown-2011; Kang-Willman-2010; Mallon-McKay-2013; Roth-Zlotnik-2006; Salaverria-Siebert-2011; Wang-Maris-2006
SMC4	MELK	0.0858827	Co-expression	Arijs-Rutgeerts-2009; Burington-Shaughnessy-2008; Innocenti-Brown-2011; Rieger-Chu-2004; Roth-Zlotnik-2006; Salaverria-Siebert-2011; Smirnov-Cheung-2009; Wang-Maris-2006
NCAPD2	AURKB	0.0857841	Co-expression	Arijs-Rutgeerts-2009; Bild-Nevins-2006 B; Burington-Shaughnessy-2008; Cheok-Evans-2003; Gysin-McMahon-2012; Rieger-Chu-2004; Salaverria-Siebert-2011; Smirnov-Cheung-2009; Wang-Maris-2006
HMMR	DLGAP5	0.0856865	Co-expression	Arijs-Rutgeerts-2009; Bild-Nevins-2006 B; Burington-Shaughnessy-2008; Gysin-McMahon-2012; Innocenti-Brown-2011; Kang-Willman-2010; Mallon-McKay-2013; Rieger-Chu-2004; Roth-Zlotnik-2006; Salaverria-Siebert-2011; Smirnov-Cheung-2009; Wang-Maris-2006
PLK4	KIF2C	0.0856576	Co-expression	Burington-Shaughnessy-2008; Gysin-McMahon-2012; Ramaswamy-Golub-2001; Rieger-Chu-2004; Roth-Zlotnik-2006; Salaverria-Siebert-2011; Smirnov-Cheung-2009
MAD2L1	FOXM1	0.0856193	Co-expression	Alizadeh-Staudt-2000; Bild-Nevins-2006 B; Boldrick-Relman-2002; Burington-Shaughnessy-2008; Chen-Brown-2002; Innocenti-Brown-2011; Kang-Willman-2010; Ramaswamy-Golub-2001; Roth-Zlotnik-2006; Wang-Maris-2006
BUB1B	MKI67	0.0852265	Co-expression	Arijs-Rutgeerts-2009; Bild-Nevins-2006 B; Burington-Shaughnessy-2008; Chen-Brown-2002; Gysin-McMahon-2012; Innocenti-Brown-2011; Kang-Willman-2010; Rieger-Chu-2004; Smirnov-Cheung-2009; Wang-Maris-2006
KIF14	SMC4	0.0852112	Co-expression	Arijs-Rutgeerts-2009; Bild-Nevins-2006 B; Burington-Shaughnessy-2008; Gysin-McMahon-2012; Roth-Zlotnik-2006; Salaverria-Siebert-2011; Smirnov-Cheung-2009; Wang-Maris-2006
NCAPH	KIFC1	0.0851085	Co-expression	Bild-Nevins-2006 B; Burington-Shaughnessy-2008; Chen-Brown-2002; Gysin-McMahon-2012; Innocenti-Brown-2011; Salaverria-Siebert-2011; Smirnov-Cheung-2009; Wang-Maris-2006
CCNA2	CCNB2	0.0850236	Co-expression	Bild-Nevins-2006 B; Burington-Shaughnessy-2008; Gysin-McMahon-2012; Innocenti-Brown-2011; Ramaswamy-Golub-2001; Rieger-Chu-2004; Salaverria-Siebert-2011; Smirnov-Cheung-2009; Wang-Maris-2006
CCNB1	CENPE	0.0849629	Co-expression	Alizadeh-Staudt-2000; Arijs-Rutgeerts-2009; Bild-Nevins-2006 B; Boldrick-Relman-2002; Burington-Shaughnessy-2008; Gysin-McMahon-2012; Innocenti-Brown-2011; Kang-Willman-2010; Rieger-Chu-2004; Roth-Zlotnik-2006; Smirnov-Cheung-2009; Wang-Maris-2006
BUB1	MAD2L1	0.0848974	Co-expression	Alizadeh-Staudt-2000; Bild-Nevins-2006 B; Boldrick-Relman-2002; Burington-Shaughnessy-2008; Cheok-Evans-2003; Innocenti-Brown-2011; Smirnov-Cheung-2009; Wang-Maris-2006
BUB1	BIRC5	0.0848391	Co-expression	Alizadeh-Staudt-2000; Arijs-Rutgeerts-2009; Bild-Nevins-2006 B; Burington-Shaughnessy-2008; Gysin-McMahon-2012; Innocenti-Brown-2011; Roth-Zlotnik-2006
TROAP	KIF2C	0.0848193	Co-expression	Arijs-Rutgeerts-2009; Bild-Nevins-2006 B; Burington-Shaughnessy-2008; Kang-Willman-2010; Rieger-Chu-2004; Roth-Zlotnik-2006; Salaverria-Siebert-2011; Wang-Maris-2006
CDK1	KIF11	0.0845861	Co-expression	Bild-Nevins-2006 B; Burington-Shaughnessy-2008; Gysin-McMahon-2012; Innocenti-Brown-2011; Kang-Willman-2010; Rieger-Chu-2004; Roth-Zlotnik-2006; Salaverria-Siebert-2011; Smirnov-Cheung-2009; Wang-Maris-2006
MELK	CENPE	0.084534	Co-expression	Alizadeh-Staudt-2000; Arijs-Rutgeerts-2009; Bild-Nevins-2006 B; Boldrick-Relman-2002; Burington-Shaughnessy-2008; Gysin-McMahon-2012; Innocenti-Brown-2011; Kang-Willman-2010; Rieger-Chu-2004; Roth-Zlotnik-2006; Salaverria-Siebert-2011
MAD2L1	DLGAP5	0.0845215	Co-expression	Arijs-Rutgeerts-2009; Bild-Nevins-2006 B; Burington-Shaughnessy-2008; Chen-Brown-2002; Innocenti-Brown-2011; Kang-Willman-2010; Mallon-McKay-2013; Roth-Zlotnik-2006; Salaverria-Siebert-2011; Smirnov-Cheung-2009; Wang-Maris-2006
AURKA	DLGAP5	0.0844471	Co-expression	Arijs-Rutgeerts-2009; Burington-Shaughnessy-2008; Innocenti-Brown-2011; Kang-Willman-2010; Rieger-Chu-2004; Roth-Zlotnik-2006; Salaverria-Siebert-2011; Smirnov-Cheung-2009; Wang-Maris-2006
FEN1	MCM6	0.0844463	Co-expression	Arijs-Rutgeerts-2009; Bild-Nevins-2006 B; Burington-Shaughnessy-2008; Chen-Brown-2002; Cheok-Evans-2003; Gysin-McMahon-2012; Kang-Willman-2010; Rieger-Chu-2004; Salaverria-Siebert-2011; Smirnov-Cheung-2009; Wang-Maris-2006
FOXM1	CCNA2	0.0844339	Co-expression	Alizadeh-Staudt-2000; Arijs-Rutgeerts-2009; Bild-Nevins-2006 B; Boldrick-Relman-2002; Burington-Shaughnessy-2008; Gysin-McMahon-2012; Innocenti-Brown-2011; Kang-Willman-2010; Rieger-Chu-2004; Roth-Zlotnik-2006; Salaverria-Siebert-2011; Wang-Maris-2006
AURKA	KIF11	0.0844054	Co-expression	Arijs-Rutgeerts-2009; Bild-Nevins-2006 B; Burington-Shaughnessy-2008; Gysin-McMahon-2012; Mallon-McKay-2013; Rieger-Chu-2004; Roth-Zlotnik-2006; Salaverria-Siebert-2011; Smirnov-Cheung-2009
CDKN3	AURKA	0.0843323	Co-expression	Arijs-Rutgeerts-2009; Burington-Shaughnessy-2008; Innocenti-Brown-2011; Rieger-Chu-2004; Salaverria-Siebert-2011; Smirnov-Cheung-2009; Wang-Maris-2006
RRM2	ZWINT	0.0842849	Co-expression	Arijs-Rutgeerts-2009; Burington-Shaughnessy-2008; Chen-Brown-2002; Gysin-McMahon-2012; Innocenti-Brown-2011; Kang-Willman-2010; Mallon-McKay-2013; Roth-Zlotnik-2006; Salaverria-Siebert-2011; Smirnov-Cheung-2009
PTTG1	UBE2C	0.0842212	Co-expression	Arijs-Rutgeerts-2009; Burington-Shaughnessy-2008; Chen-Brown-2002; Innocenti-Brown-2011; Kang-Willman-2010; Mallon-McKay-2013; Rieger-Chu-2004; Salaverria-Siebert-2011; Smirnov-Cheung-2009; Wang-Maris-2006
KIF11	CDC20	0.0841	Co-expression	Arijs-Rutgeerts-2009; Burington-Shaughnessy-2008; Cheok-Evans-2003; Kang-Willman-2010; Mallon-McKay-2013; Ramaswamy-Golub-2001; Rieger-Chu-2004; Roth-Zlotnik-2006; Salaverria-Siebert-2011; Smirnov-Cheung-2009; Wang-Maris-2006
ESPL1	TIMELESS	0.0840932	Co-expression	Bild-Nevins-2006 B; Cheok-Evans-2003; Gysin-McMahon-2012; Salaverria-Siebert-2011; Smirnov-Cheung-2009; Wang-Maris-2006
KIF11	AURKB	0.0840405	Co-expression	Arijs-Rutgeerts-2009; Bild-Nevins-2006 B; Chen-Brown-2002; Cheok-Evans-2003; Kang-Willman-2010; Rieger-Chu-2004; Roth-Zlotnik-2006; Salaverria-Siebert-2011; Smirnov-Cheung-2009; Wang-Maris-2006
PTTG1	CDK1	0.0840028	Co-expression	Arijs-Rutgeerts-2009; Burington-Shaughnessy-2008; Chen-Brown-2002; Innocenti-Brown-2011; Kang-Willman-2010; Ramaswamy-Golub-2001; Rieger-Chu-2004; Salaverria-Siebert-2011; Wang-Maris-2006
CDC45	MCM6	0.0839891	Co-expression	Bild-Nevins-2006 B; Burington-Shaughnessy-2008; Cheok-Evans-2003; Gysin-McMahon-2012; Innocenti-Brown-2011; Kang-Willman-2010; Rieger-Chu-2004; Salaverria-Siebert-2011; Smirnov-Cheung-2009; Wang-Maris-2006
CHEK1	SPC25	0.0837817	Co-expression	Boldrick-Relman-2002; Gysin-McMahon-2012; Mallon-McKay-2013; Ramaswamy-Golub-2001; Roth-Zlotnik-2006; Salaverria-Siebert-2011; Smirnov-Cheung-2009; Wang-Maris-2006
KIF14	KIFC1	0.0837697	Co-expression	Arijs-Rutgeerts-2009; Bild-Nevins-2006 B; Burington-Shaughnessy-2008; Chen-Brown-2002; Kang-Willman-2010; Mallon-McKay-2013; Rieger-Chu-2004
CDKN3	CDC20	0.0837499	Co-expression	Alizadeh-Staudt-2000; Arijs-Rutgeerts-2009; Bild-Nevins-2006 B; Boldrick-Relman-2002; Burington-Shaughnessy-2008; Chen-Brown-2002; Innocenti-Brown-2011; Kang-Willman-2010; Ramaswamy-Golub-2001; Rieger-Chu-2004; Salaverria-Siebert-2011; Smirnov-Cheung-2009
SPC25	ZWINT	0.083681	Co-expression	Arijs-Rutgeerts-2009; Burington-Shaughnessy-2008; Gysin-McMahon-2012; Innocenti-Brown-2011; Kang-Willman-2010; Mallon-McKay-2013; Rieger-Chu-2004; Roth-Zlotnik-2006; Salaverria-Siebert-2011; Smirnov-Cheung-2009; Wang-Maris-2006
ARHGAP11A	DLGAP5	0.0836366	Co-expression	Arijs-Rutgeerts-2009; Burington-Shaughnessy-2008; Chen-Brown-2002; Innocenti-Brown-2011; Rieger-Chu-2004; Salaverria-Siebert-2011; Smirnov-Cheung-2009; Wang-Maris-2006
FOXM1	CDC20	0.0835446	Co-expression	Alizadeh-Staudt-2000; Arijs-Rutgeerts-2009; Bild-Nevins-2006 B; Boldrick-Relman-2002; Burington-Shaughnessy-2008; Chen-Brown-2002; Innocenti-Brown-2011; Kang-Willman-2010; Mallon-McKay-2013; Rieger-Chu-2004; Roth-Zlotnik-2006; Salaverria-Siebert-2011; Wang-Maris-2006
HMGB2	KIF11	0.0835147	Co-expression	Arijs-Rutgeerts-2009; Bild-Nevins-2006 B; Burington-Shaughnessy-2008; Cheok-Evans-2003; Kang-Willman-2010; Rieger-Chu-2004; Roth-Zlotnik-2006; Salaverria-Siebert-2011; Smirnov-Cheung-2009; Wang-Maris-2006
PRIM1	TMPO	0.0834944	Co-expression	Arijs-Rutgeerts-2009; Burington-Shaughnessy-2008; Chen-Brown-2002; Innocenti-Brown-2011; Ramaswamy-Golub-2001; Wang-Maris-2006
NDC80	GTSE1	0.0834858	Co-expression	Bild-Nevins-2006 B; Gysin-McMahon-2012; Innocenti-Brown-2011; Rieger-Chu-2004; Salaverria-Siebert-2011; Smirnov-Cheung-2009; Wang-Maris-2006
CENPA	GTSE1	0.0834483	Co-expression	Bild-Nevins-2006 B; Burington-Shaughnessy-2008; Gysin-McMahon-2012; Innocenti-Brown-2011; Rieger-Chu-2004; Smirnov-Cheung-2009; Wang-Maris-2006
MELK	BIRC5	0.0834097	Co-expression	Alizadeh-Staudt-2000; Arijs-Rutgeerts-2009; Bild-Nevins-2006 B; Burington-Shaughnessy-2008; Gysin-McMahon-2012; Innocenti-Brown-2011; Kang-Willman-2010; Ramaswamy-Golub-2001; Roth-Zlotnik-2006
CDK1	UBE2C	0.0833178	Co-expression	Arijs-Rutgeerts-2009; Bild-Nevins-2006 B; Burington-Shaughnessy-2008; Chen-Brown-2002; Gysin-McMahon-2012; Innocenti-Brown-2011; Rieger-Chu-2004; Roth-Zlotnik-2006; Salaverria-Siebert-2011; Wang-Maris-2006
NDC80	BUB1B	0.0832518	Co-expression	Arijs-Rutgeerts-2009; Bild-Nevins-2006 B; Burington-Shaughnessy-2008; Cheok-Evans-2003; Innocenti-Brown-2011; Kang-Willman-2010; Rieger-Chu-2004; Roth-Zlotnik-2006; Smirnov-Cheung-2009; Wang-Maris-2006
UBE2C	KIF2C	0.0831458	Co-expression	Arijs-Rutgeerts-2009; Bild-Nevins-2006 B; Burington-Shaughnessy-2008; Innocenti-Brown-2011; Kang-Willman-2010; Ramaswamy-Golub-2001; Rieger-Chu-2004; Smirnov-Cheung-2009; Wang-Maris-2006
CDK1	ZWINT	0.0827916	Co-expression	Arijs-Rutgeerts-2009; Bild-Nevins-2006 B; Burington-Shaughnessy-2008; Chen-Brown-2002; Gysin-McMahon-2012; Innocenti-Brown-2011; Kang-Willman-2010; Mallon-McKay-2013; Roth-Zlotnik-2006; Salaverria-Siebert-2011; Wang-Maris-2006
FANCI	TOP2A	0.0827584	Co-expression	Burington-Shaughnessy-2008; Gysin-McMahon-2012; Innocenti-Brown-2011; Kang-Willman-2010; Roth-Zlotnik-2006; Salaverria-Siebert-2011; Smirnov-Cheung-2009; Wang-Maris-2006
UBE2C	CCNB2	0.0827561	Co-expression	Bild-Nevins-2006 B; Burington-Shaughnessy-2008; Cheok-Evans-2003; Innocenti-Brown-2011; Rieger-Chu-2004; Salaverria-Siebert-2011; Smirnov-Cheung-2009; Wang-Maris-2006
TK1	MYBL2	0.0827136	Co-expression	Arijs-Rutgeerts-2009; Burington-Shaughnessy-2008; Ramaswamy-Golub-2001; Rieger-Chu-2004; Roth-Zlotnik-2006; Salaverria-Siebert-2011; Smirnov-Cheung-2009; Wang-Maris-2006
CDC20	CENPE	0.0826916	Co-expression	Alizadeh-Staudt-2000; Arijs-Rutgeerts-2009; Bild-Nevins-2006 B; Boldrick-Relman-2002; Burington-Shaughnessy-2008; Gysin-McMahon-2012; Innocenti-Brown-2011; Kang-Willman-2010; Rieger-Chu-2004; Roth-Zlotnik-2006; Salaverria-Siebert-2011; Smirnov-Cheung-2009
PTTG1	NDC80	0.0826905	Co-expression	Arijs-Rutgeerts-2009; Bild-Nevins-2006 B; Burington-Shaughnessy-2008; Chen-Brown-2002; Gysin-McMahon-2012; Innocenti-Brown-2011; Kang-Willman-2010; Rieger-Chu-2004; Roth-Zlotnik-2006; Smirnov-Cheung-2009; Wang-Maris-2006
KIF20A	CENPF	0.0826023	Co-expression	Innocenti-Brown-2011; Kang-Willman-2010; Mallon-McKay-2013; Roth-Zlotnik-2006; Salaverria-Siebert-2011; Smirnov-Cheung-2009
CENPA	CENPF	0.0825927	Co-expression	Bild-Nevins-2006 B; Burington-Shaughnessy-2008; Cheok-Evans-2003; Gysin-McMahon-2012; Innocenti-Brown-2011; Rieger-Chu-2004; Smirnov-Cheung-2009; Wang-Maris-2006
KIF14	BUB1B	0.0825719	Co-expression	Arijs-Rutgeerts-2009; Bild-Nevins-2006 B; Burington-Shaughnessy-2008; Cheok-Evans-2003; Gysin-McMahon-2012; Kang-Willman-2010; Rieger-Chu-2004; Roth-Zlotnik-2006; Salaverria-Siebert-2011; Smirnov-Cheung-2009; Wang-Maris-2006
FOXM1	DLGAP5	0.0825506	Co-expression	Arijs-Rutgeerts-2009; Bild-Nevins-2006 B; Burington-Shaughnessy-2008; Chen-Brown-2002; Innocenti-Brown-2011; Kang-Willman-2010; Ramaswamy-Golub-2001; Rieger-Chu-2004; Roth-Zlotnik-2006; Wang-Maris-2006
RRM2	MYBL2	0.0825408	Co-expression	Arijs-Rutgeerts-2009; Chen-Brown-2002; Gysin-McMahon-2012; Ramaswamy-Golub-2001; Rieger-Chu-2004; Roth-Zlotnik-2006; Smirnov-Cheung-2009; Wang-Maris-2006
HMMR	TPX2	0.0824242	Co-expression	Arijs-Rutgeerts-2009; Bild-Nevins-2006 B; Burington-Shaughnessy-2008; Cheok-Evans-2003; Gysin-McMahon-2012; Innocenti-Brown-2011; Kang-Willman-2010; Rieger-Chu-2004; Roth-Zlotnik-2006; Salaverria-Siebert-2011; Smirnov-Cheung-2009; Wang-Maris-2006
TPX2	CCNA2	0.0823916	Co-expression	Arijs-Rutgeerts-2009; Bild-Nevins-2006 B; Burington-Shaughnessy-2008; Cheok-Evans-2003; Gysin-McMahon-2012; Innocenti-Brown-2011; Kang-Willman-2010; Rieger-Chu-2004; Roth-Zlotnik-2006; Salaverria-Siebert-2011; Smirnov-Cheung-2009; Wang-Maris-2006
SPC25	UBE2C	0.0823914	Co-expression	Arijs-Rutgeerts-2009; Burington-Shaughnessy-2008; Gysin-McMahon-2012; Innocenti-Brown-2011; Kang-Willman-2010; Mallon-McKay-2013; Roth-Zlotnik-2006; Salaverria-Siebert-2011; Wang-Maris-2006
CDC6	BIRC5	0.0823063	Co-expression	Alizadeh-Staudt-2000; Boldrick-Relman-2002; Burington-Shaughnessy-2008; Mallon-McKay-2013; Ramaswamy-Golub-2001; Roth-Zlotnik-2006; Salaverria-Siebert-2011
BUB1B	CENPE	0.0823013	Co-expression	Arijs-Rutgeerts-2009; Bild-Nevins-2006 B; Burington-Shaughnessy-2008; Chen-Brown-2002; Gysin-McMahon-2012; Innocenti-Brown-2011; Kang-Willman-2010; Rieger-Chu-2004; Roth-Zlotnik-2006; Salaverria-Siebert-2011; Smirnov-Cheung-2009; Wang-Maris-2006
KIF2C	TOP2A	0.0822488	Co-expression	Burington-Shaughnessy-2008; Cheok-Evans-2003; Innocenti-Brown-2011; Kang-Willman-2010; Rieger-Chu-2004; Smirnov-Cheung-2009; Wang-Maris-2006
KIF18B	CENPF	0.0822275	Co-expression	Arijs-Rutgeerts-2009; Gysin-McMahon-2012; Innocenti-Brown-2011; Kang-Willman-2010; Roth-Zlotnik-2006; Salaverria-Siebert-2011; Smirnov-Cheung-2009
CCNB1	CCNB2	0.0822256	Co-expression	Alizadeh-Staudt-2000; Bild-Nevins-2006 B; Burington-Shaughnessy-2008; Cheok-Evans-2003; Gysin-McMahon-2012; Innocenti-Brown-2011; Rieger-Chu-2004; Salaverria-Siebert-2011; Smirnov-Cheung-2009; Wang-Maris-2006
RAD54L	BIRC5	0.0822083	Co-expression	Alizadeh-Staudt-2000; Bild-Nevins-2006 B; Boldrick-Relman-2002; Burington-Shaughnessy-2008; Innocenti-Brown-2011; Mallon-McKay-2013; Roth-Zlotnik-2006
KIF11	LMNB1	0.0821888	Co-expression	Bild-Nevins-2006 B; Burington-Shaughnessy-2008; Cheok-Evans-2003; Kang-Willman-2010; Ramaswamy-Golub-2001; Rieger-Chu-2004; Roth-Zlotnik-2006; Salaverria-Siebert-2011; Wang-Maris-2006
HMMR	UBE2C	0.0821427	Co-expression	Burington-Shaughnessy-2008; Cheok-Evans-2003; Innocenti-Brown-2011; Kang-Willman-2010; Mallon-McKay-2013; Rieger-Chu-2004; Smirnov-Cheung-2009; Wang-Maris-2006
KIF14	KIF23	0.0820321	Co-expression	Arijs-Rutgeerts-2009; Bild-Nevins-2006 B; Burington-Shaughnessy-2008; Gysin-McMahon-2012; Kang-Willman-2010; Rieger-Chu-2004; Roth-Zlotnik-2006; Salaverria-Siebert-2011; Smirnov-Cheung-2009
BUB1	TTK	0.0820004	Co-expression	Alizadeh-Staudt-2000; Arijs-Rutgeerts-2009; Bild-Nevins-2006 B; Boldrick-Relman-2002; Burington-Shaughnessy-2008; Gysin-McMahon-2012; Innocenti-Brown-2011; Mallon-McKay-2013; Rieger-Chu-2004; Smirnov-Cheung-2009; Wang-Maris-2006
H2AFX	LMNB2	0.0819106	Co-expression	Bild-Nevins-2006 B; Cheok-Evans-2003; Mallon-McKay-2013; Ramaswamy-Golub-2001; Rieger-Chu-2004; Salaverria-Siebert-2011; Wang-Maris-2006
SMC4	HMMR	0.0817876	Co-expression	Arijs-Rutgeerts-2009; Bild-Nevins-2006 B; Burington-Shaughnessy-2008; Gysin-McMahon-2012; Innocenti-Brown-2011; Rieger-Chu-2004; Roth-Zlotnik-2006; Smirnov-Cheung-2009; Wang-Maris-2006
KIF18B	ASPM	0.0817752	Co-expression	Arijs-Rutgeerts-2009; Gysin-McMahon-2012; Innocenti-Brown-2011; Kang-Willman-2010; Mallon-McKay-2013; Roth-Zlotnik-2006; Salaverria-Siebert-2011; Smirnov-Cheung-2009
KIF4A	MKI67	0.0817701	Co-expression	Arijs-Rutgeerts-2009; Gysin-McMahon-2012; Innocenti-Brown-2011; Kang-Willman-2010; Roth-Zlotnik-2006; Salaverria-Siebert-2011; Smirnov-Cheung-2009
BUB1B	KIF23	0.0817688	Co-expression	Arijs-Rutgeerts-2009; Bild-Nevins-2006 B; Burington-Shaughnessy-2008; Gysin-McMahon-2012; Innocenti-Brown-2011; Mallon-McKay-2013; Rieger-Chu-2004; Roth-Zlotnik-2006; Salaverria-Siebert-2011; Smirnov-Cheung-2009; Wang-Maris-2006
AURKA	CENPA	0.0816629	Co-expression	Bild-Nevins-2006 B; Burington-Shaughnessy-2008; Gysin-McMahon-2012; Rieger-Chu-2004; Salaverria-Siebert-2011; Smirnov-Cheung-2009; Wang-Maris-2006
CDKN3	HMMR	0.0815062	Co-expression	Alizadeh-Staudt-2000; Arijs-Rutgeerts-2009; Bild-Nevins-2006 B; Burington-Shaughnessy-2008; Innocenti-Brown-2011; Kang-Willman-2010; Salaverria-Siebert-2011; Smirnov-Cheung-2009; Wang-Maris-2006
CCNA2	DLGAP5	0.0813307	Co-expression	Arijs-Rutgeerts-2009; Bild-Nevins-2006 B; Burington-Shaughnessy-2008; Gysin-McMahon-2012; Innocenti-Brown-2011; Kang-Willman-2010; Mallon-McKay-2013; Rieger-Chu-2004; Roth-Zlotnik-2006; Salaverria-Siebert-2011; Smirnov-Cheung-2009; Wang-Maris-2006
MELK	NCAPH	0.0813091	Co-expression	Arijs-Rutgeerts-2009; Bild-Nevins-2006 B; Burington-Shaughnessy-2008; Gysin-McMahon-2012; Innocenti-Brown-2011; Kang-Willman-2010; Roth-Zlotnik-2006; Salaverria-Siebert-2011; Smirnov-Cheung-2009; Wang-Maris-2006
SMC4	DLGAP5	0.0811972	Co-expression	Arijs-Rutgeerts-2009; Burington-Shaughnessy-2008; Gysin-McMahon-2012; Innocenti-Brown-2011; Rieger-Chu-2004; Roth-Zlotnik-2006; Salaverria-Siebert-2011; Smirnov-Cheung-2009; Wang-Maris-2006
STIL	MKI67	0.0811911	Co-expression	Arijs-Rutgeerts-2009; Bild-Nevins-2006 B; Burington-Shaughnessy-2008; Gysin-McMahon-2012; Kang-Willman-2010; Rieger-Chu-2004; Salaverria-Siebert-2011; Smirnov-Cheung-2009
CCNF	PLK1	0.0811429	Co-expression	Alizadeh-Staudt-2000; Arijs-Rutgeerts-2009; Boldrick-Relman-2002; Gysin-McMahon-2012; Innocenti-Brown-2011; Rieger-Chu-2004; Salaverria-Siebert-2011
FOXM1	AURKB	0.0811132	Co-expression	Alizadeh-Staudt-2000; Bild-Nevins-2006 B; Boldrick-Relman-2002; Burington-Shaughnessy-2008; Cheok-Evans-2003; Kang-Willman-2010; Mallon-McKay-2013; Rieger-Chu-2004; Salaverria-Siebert-2011; Wang-Maris-2006
CDK1	CENPE	0.0810795	Co-expression	Alizadeh-Staudt-2000; Bild-Nevins-2006 B; Burington-Shaughnessy-2008; Innocenti-Brown-2011; Mallon-McKay-2013; Rieger-Chu-2004; Roth-Zlotnik-2006; Wang-Maris-2006
TOP2A	ESPL1	0.081079	Co-expression	Bild-Nevins-2006 B; Burington-Shaughnessy-2008; Cheok-Evans-2003; Gysin-McMahon-2012; Kang-Willman-2010; Salaverria-Siebert-2011; Wang-Maris-2006
MAD2L1	CENPA	0.0810723	Co-expression	Alizadeh-Staudt-2000; Arijs-Rutgeerts-2009; Bild-Nevins-2006 B; Burington-Shaughnessy-2008; Gysin-McMahon-2012; Innocenti-Brown-2011; Roth-Zlotnik-2006; Salaverria-Siebert-2011; Wang-Maris-2006
MELK	CDC20	0.0810122	Co-expression	Alizadeh-Staudt-2000; Arijs-Rutgeerts-2009; Boldrick-Relman-2002; Burington-Shaughnessy-2008; Innocenti-Brown-2011; Kang-Willman-2010; Ramaswamy-Golub-2001; Rieger-Chu-2004; Roth-Zlotnik-2006; Salaverria-Siebert-2011; Wang-Maris-2006
CDKN3	TK1	0.0810051	Co-expression	Alizadeh-Staudt-2000; Bild-Nevins-2006 B; Boldrick-Relman-2002; Burington-Shaughnessy-2008; Gysin-McMahon-2012; Ramaswamy-Golub-2001; Salaverria-Siebert-2011; Smirnov-Cheung-2009; Wang-Maris-2006
SPAG5	ESPL1	0.080954	Co-expression	Bild-Nevins-2006 B; Burington-Shaughnessy-2008; Kang-Willman-2010; Mallon-McKay-2013; Rieger-Chu-2004; Salaverria-Siebert-2011; Smirnov-Cheung-2009; Wang-Maris-2006
BUB1B	CDK1	0.0809161	Co-expression	Bild-Nevins-2006 B; Burington-Shaughnessy-2008; Innocenti-Brown-2011; Ramaswamy-Golub-2001; Rieger-Chu-2004; Roth-Zlotnik-2006; Salaverria-Siebert-2011; Wang-Maris-2006
RRM2	MKI67	0.0808807	Co-expression	Alizadeh-Staudt-2000; Arijs-Rutgeerts-2009; Burington-Shaughnessy-2008; Cheok-Evans-2003; Innocenti-Brown-2011; Kang-Willman-2010; Roth-Zlotnik-2006
KIF11	KIFC1	0.0806869	Co-expression	Arijs-Rutgeerts-2009; Bild-Nevins-2006 B; Burington-Shaughnessy-2008; Cheok-Evans-2003; Gysin-McMahon-2012; Innocenti-Brown-2011; Rieger-Chu-2004; Salaverria-Siebert-2011; Wang-Maris-2006
MCM6	TYMS	0.0805701	Co-expression	Bild-Nevins-2006 B; Burington-Shaughnessy-2008; Chen-Brown-2002; Cheok-Evans-2003; Gysin-McMahon-2012; Innocenti-Brown-2011; Ramaswamy-Golub-2001; Salaverria-Siebert-2011; Wang-Maris-2006
HMMR	CENPA	0.0803595	Co-expression	Alizadeh-Staudt-2000; Arijs-Rutgeerts-2009; Burington-Shaughnessy-2008; Gysin-McMahon-2012; Innocenti-Brown-2011; Kang-Willman-2010; Rieger-Chu-2004; Smirnov-Cheung-2009
BUB1B	TOP2A	0.0802578	Co-expression	Arijs-Rutgeerts-2009; Bild-Nevins-2006 B; Burington-Shaughnessy-2008; Gysin-McMahon-2012; Innocenti-Brown-2011; Ramaswamy-Golub-2001; Rieger-Chu-2004; Roth-Zlotnik-2006; Smirnov-Cheung-2009; Wang-Maris-2006
ARHGAP11A	PLK1	0.0801972	Co-expression	Innocenti-Brown-2011; Mallon-McKay-2013; Rieger-Chu-2004; Salaverria-Siebert-2011; Smirnov-Cheung-2009; Wang-Maris-2006
MCM6	ZWINT	0.0801351	Co-expression	Arijs-Rutgeerts-2009; Bild-Nevins-2006 B; Burington-Shaughnessy-2008; Chen-Brown-2002; Cheok-Evans-2003; Gysin-McMahon-2012; Innocenti-Brown-2011; Kang-Willman-2010; Rieger-Chu-2004; Roth-Zlotnik-2006; Salaverria-Siebert-2011
CCNF	CDC20	0.0800017	Co-expression	Alizadeh-Staudt-2000; Arijs-Rutgeerts-2009; Gysin-McMahon-2012; Innocenti-Brown-2011; Mallon-McKay-2013; Rieger-Chu-2004; Salaverria-Siebert-2011; Smirnov-Cheung-2009
ZWINT	TOP2A	0.0799803	Co-expression	Arijs-Rutgeerts-2009; Bild-Nevins-2006 B; Burington-Shaughnessy-2008; Chen-Brown-2002; Cheok-Evans-2003; Innocenti-Brown-2011; Kang-Willman-2010; Roth-Zlotnik-2006; Salaverria-Siebert-2011; Wang-Maris-2006
MAD2L1	CENPE	0.0798882	Co-expression	Alizadeh-Staudt-2000; Bild-Nevins-2006 B; Boldrick-Relman-2002; Burington-Shaughnessy-2008; Innocenti-Brown-2011; Kang-Willman-2010; Roth-Zlotnik-2006; Salaverria-Siebert-2011; Wang-Maris-2006
MELK	CENPA	0.0798701	Co-expression	Alizadeh-Staudt-2000; Arijs-Rutgeerts-2009; Bild-Nevins-2006 B; Boldrick-Relman-2002; Burington-Shaughnessy-2008; Gysin-McMahon-2012; Innocenti-Brown-2011; Roth-Zlotnik-2006; Salaverria-Siebert-2011
RRM2	CDK1	0.0798034	Co-expression	Alizadeh-Staudt-2000; Arijs-Rutgeerts-2009; Boldrick-Relman-2002; Burington-Shaughnessy-2008; Chen-Brown-2002; Innocenti-Brown-2011; Kang-Willman-2010; Roth-Zlotnik-2006; Salaverria-Siebert-2011
KIF23	CDC20	0.079788	Co-expression	Alizadeh-Staudt-2000; Arijs-Rutgeerts-2009; Burington-Shaughnessy-2008; Chen-Brown-2002; Innocenti-Brown-2011; Kang-Willman-2010; Mallon-McKay-2013; Rieger-Chu-2004; Roth-Zlotnik-2006; Salaverria-Siebert-2011; Smirnov-Cheung-2009
KIF14	CENPE	0.0797697	Co-expression	Arijs-Rutgeerts-2009; Bild-Nevins-2006 B; Burington-Shaughnessy-2008; Gysin-McMahon-2012; Kang-Willman-2010; Rieger-Chu-2004; Roth-Zlotnik-2006; Salaverria-Siebert-2011; Smirnov-Cheung-2009; Wang-Maris-2006
TROAP	HJURP	0.079628	Co-expression	Arijs-Rutgeerts-2009; Chen-Brown-2002; Gysin-McMahon-2012; Kang-Willman-2010; Roth-Zlotnik-2006; Salaverria-Siebert-2011; Smirnov-Cheung-2009
TK1	ZWINT	0.0794425	Co-expression	Arijs-Rutgeerts-2009; Bild-Nevins-2006 B; Burington-Shaughnessy-2008; Cheok-Evans-2003; Innocenti-Brown-2011; Kang-Willman-2010; Rieger-Chu-2004; Roth-Zlotnik-2006; Salaverria-Siebert-2011; Wang-Maris-2006
CDC45	CHAF1A	0.0793802	Co-expression	Burington-Shaughnessy-2008; Cheok-Evans-2003; Gysin-McMahon-2012; Innocenti-Brown-2011; Kang-Willman-2010; Rieger-Chu-2004; Roth-Zlotnik-2006; Salaverria-Siebert-2011
ASPM	MKI67	0.0793768	Co-expression	Arijs-Rutgeerts-2009; Gysin-McMahon-2012; Innocenti-Brown-2011; Kang-Willman-2010; Roth-Zlotnik-2006; Salaverria-Siebert-2011; Smirnov-Cheung-2009
FANCI	RRM2	0.0793173	Co-expression	Arijs-Rutgeerts-2009; Burington-Shaughnessy-2008; Gysin-McMahon-2012; Innocenti-Brown-2011; Kang-Willman-2010; Rieger-Chu-2004; Salaverria-Siebert-2011; Smirnov-Cheung-2009
ASPM	KIF4A	0.0793003	Co-expression	Arijs-Rutgeerts-2009; Gysin-McMahon-2012; Innocenti-Brown-2011; Kang-Willman-2010; Mallon-McKay-2013; Roth-Zlotnik-2006; Salaverria-Siebert-2011; Smirnov-Cheung-2009
NCAPH	BIRC5	0.0792816	Co-expression	Burington-Shaughnessy-2008; Gysin-McMahon-2012; Innocenti-Brown-2011; Mallon-McKay-2013; Ramaswamy-Golub-2001; Roth-Zlotnik-2006; Salaverria-Siebert-2011
KIF11	CENPA	0.0792727	Co-expression	Arijs-Rutgeerts-2009; Bild-Nevins-2006 B; Burington-Shaughnessy-2008; Kang-Willman-2010; Ramaswamy-Golub-2001; Rieger-Chu-2004; Roth-Zlotnik-2006; Salaverria-Siebert-2011; Smirnov-Cheung-2009
CDC25C	CCNB1	0.0792403	Co-expression	Alizadeh-Staudt-2000; Arijs-Rutgeerts-2009; Boldrick-Relman-2002; Burington-Shaughnessy-2008; Gysin-McMahon-2012; Innocenti-Brown-2011; Ramaswamy-Golub-2001; Rieger-Chu-2004; Wang-Maris-2006
ARHGAP11A	CENPE	0.0791391	Co-expression	Arijs-Rutgeerts-2009; Gysin-McMahon-2012; Innocenti-Brown-2011; Rieger-Chu-2004; Salaverria-Siebert-2011; Smirnov-Cheung-2009; Wang-Maris-2006
MAD2L1	NCAPH	0.0790559	Co-expression	Arijs-Rutgeerts-2009; Bild-Nevins-2006 B; Chen-Brown-2002; Gysin-McMahon-2012; Innocenti-Brown-2011; Kang-Willman-2010; Roth-Zlotnik-2006; Salaverria-Siebert-2011; Wang-Maris-2006
CDK1	DLGAP5	0.0790378	Co-expression	Arijs-Rutgeerts-2009; Burington-Shaughnessy-2008; Chen-Brown-2002; Innocenti-Brown-2011; Kang-Willman-2010; Rieger-Chu-2004; Roth-Zlotnik-2006; Salaverria-Siebert-2011; Smirnov-Cheung-2009; Wang-Maris-2006
HMMR	CDC6	0.0790136	Co-expression	Alizadeh-Staudt-2000; Burington-Shaughnessy-2008; Gysin-McMahon-2012; Mallon-McKay-2013; Perou-Botstein-1999; Roth-Zlotnik-2006; Salaverria-Siebert-2011; Wang-Maris-2006
CDC45	TYMS	0.0789927	Co-expression	Burington-Shaughnessy-2008; Cheok-Evans-2003; Gysin-McMahon-2012; Innocenti-Brown-2011; Kang-Willman-2010; Roth-Zlotnik-2006; Salaverria-Siebert-2011
FOXM1	CDC6	0.0789826	Co-expression	Alizadeh-Staudt-2000; Burington-Shaughnessy-2008; Chen-Brown-2002; Gysin-McMahon-2012; Ramaswamy-Golub-2001; Roth-Zlotnik-2006; Salaverria-Siebert-2011; Wang-Maris-2006
ZWINT	LMNB1	0.0789728	Co-expression	Bild-Nevins-2006 B; Burington-Shaughnessy-2008; Cheok-Evans-2003; Innocenti-Brown-2011; Kang-Willman-2010; Rieger-Chu-2004; Roth-Zlotnik-2006; Salaverria-Siebert-2011; Wang-Maris-2006
KIF4A	BIRC5	0.078967	Co-expression	Arijs-Rutgeerts-2009; Innocenti-Brown-2011; Kang-Willman-2010; Ramaswamy-Golub-2001; Roth-Zlotnik-2006; Smirnov-Cheung-2009
STIL	NCAPH	0.0789113	Co-expression	Arijs-Rutgeerts-2009; Bild-Nevins-2006 B; Kang-Willman-2010; Rieger-Chu-2004; Roth-Zlotnik-2006; Salaverria-Siebert-2011; Smirnov-Cheung-2009; Wang-Maris-2006
RRM2	CCNA2	0.0788884	Co-expression	Alizadeh-Staudt-2000; Arijs-Rutgeerts-2009; Burington-Shaughnessy-2008; Innocenti-Brown-2011; Kang-Willman-2010; Mallon-McKay-2013; Roth-Zlotnik-2006; Salaverria-Siebert-2011; Wang-Maris-2006
KIF11	BIRC5	0.0787902	Co-expression	Arijs-Rutgeerts-2009; Bild-Nevins-2006 B; Burington-Shaughnessy-2008; Gysin-McMahon-2012; Kang-Willman-2010; Ramaswamy-Golub-2001; Roth-Zlotnik-2006; Salaverria-Siebert-2011; Smirnov-Cheung-2009
AURKB	NUSAP1	0.078688	Co-expression	Arijs-Rutgeerts-2009; Chen-Brown-2002; Innocenti-Brown-2011; Kang-Willman-2010; Roth-Zlotnik-2006; Salaverria-Siebert-2011; Smirnov-Cheung-2009
CENPA	TPX2	0.0786705	Co-expression	Arijs-Rutgeerts-2009; Bild-Nevins-2006 B; Burington-Shaughnessy-2008; Cheok-Evans-2003; Kang-Willman-2010; Rieger-Chu-2004; Roth-Zlotnik-2006; Salaverria-Siebert-2011; Smirnov-Cheung-2009; Wang-Maris-2006
KIF11	SMC1A	0.0786688	Co-expression	Bild-Nevins-2006 B; Burington-Shaughnessy-2008; Cheok-Evans-2003; Gysin-McMahon-2012; Ramaswamy-Golub-2001; Wang-Maris-2006
AURKA	BUB1B	0.0786189	Co-expression	Arijs-Rutgeerts-2009; Bild-Nevins-2006 B; Burington-Shaughnessy-2008; Innocenti-Brown-2011; Rieger-Chu-2004; Roth-Zlotnik-2006; Salaverria-Siebert-2011; Smirnov-Cheung-2009
CDC25C	AURKB	0.0786182	Co-expression	Alizadeh-Staudt-2000; Bild-Nevins-2006 B; Gysin-McMahon-2012; Innocenti-Brown-2011; Rieger-Chu-2004; Smirnov-Cheung-2009; Wang-Maris-2006
FOXM1	PLK1	0.0784956	Co-expression	Alizadeh-Staudt-2000; Bild-Nevins-2006 B; Boldrick-Relman-2002; Burington-Shaughnessy-2008; Chen-Brown-2002; Innocenti-Brown-2011; Mallon-McKay-2013; Rieger-Chu-2004; Roth-Zlotnik-2006; Salaverria-Siebert-2011; Wang-Maris-2006
PLK1	CENPE	0.0784403	Co-expression	Alizadeh-Staudt-2000; Boldrick-Relman-2002; Burington-Shaughnessy-2008; Gysin-McMahon-2012; Innocenti-Brown-2011; Kang-Willman-2010; Rieger-Chu-2004; Salaverria-Siebert-2011; Smirnov-Cheung-2009
MELK	CCNA2	0.0784049	Co-expression	Alizadeh-Staudt-2000; Arijs-Rutgeerts-2009; Bild-Nevins-2006 B; Boldrick-Relman-2002; Burington-Shaughnessy-2008; Innocenti-Brown-2011; Kang-Willman-2010; Rieger-Chu-2004; Roth-Zlotnik-2006; Salaverria-Siebert-2011
CDC20	BIRC5	0.0784015	Co-expression	Alizadeh-Staudt-2000; Arijs-Rutgeerts-2009; Bild-Nevins-2006 B; Innocenti-Brown-2011; Kang-Willman-2010; Rieger-Chu-2004; Roth-Zlotnik-2006; Salaverria-Siebert-2011; Smirnov-Cheung-2009
UBE2C	NCAPD2	0.0783622	Co-expression	Arijs-Rutgeerts-2009; Bild-Nevins-2006 B; Burington-Shaughnessy-2008; Chen-Brown-2002; Kang-Willman-2010; Ramaswamy-Golub-2001; Roth-Zlotnik-2006; Salaverria-Siebert-2011; Wang-Maris-2006
AURKB	KIFC1	0.0783602	Co-expression	Bild-Nevins-2006 B; Cheok-Evans-2003; Gysin-McMahon-2012; Innocenti-Brown-2011; Rieger-Chu-2004; Salaverria-Siebert-2011; Wang-Maris-2006
KIF11	UBE2C	0.0782869	Co-expression	Arijs-Rutgeerts-2009; Bild-Nevins-2006 B; Burington-Shaughnessy-2008; Cheok-Evans-2003; Innocenti-Brown-2011; Kang-Willman-2010; Rieger-Chu-2004; Roth-Zlotnik-2006; Salaverria-Siebert-2011; Smirnov-Cheung-2009; Wang-Maris-2006
LMNB1	TOP2A	0.0782401	Co-expression	Burington-Shaughnessy-2008; Gysin-McMahon-2012; Innocenti-Brown-2011; Kang-Willman-2010; Ramaswamy-Golub-2001; Roth-Zlotnik-2006; Salaverria-Siebert-2011; Smirnov-Cheung-2009
FEN1	FOXM1	0.0782052	Co-expression	Arijs-Rutgeerts-2009; Bild-Nevins-2006 B; Burington-Shaughnessy-2008; Chen-Brown-2002; Cheok-Evans-2003; Mallon-McKay-2013; Ramaswamy-Golub-2001; Roth-Zlotnik-2006; Salaverria-Siebert-2011; Wang-Maris-2006
AURKA	KIF23	0.0781802	Co-expression	Bild-Nevins-2006 B; Burington-Shaughnessy-2008; Gysin-McMahon-2012; Mallon-McKay-2013; Rieger-Chu-2004; Smirnov-Cheung-2009; Wang-Maris-2006
PLK1	TOP2A	0.0781598	Co-expression	Alizadeh-Staudt-2000; Boldrick-Relman-2002; Burington-Shaughnessy-2008; Chen-Brown-2002; Innocenti-Brown-2011; Kang-Willman-2010; Rieger-Chu-2004; Salaverria-Siebert-2011
CDKN3	FOXM1	0.0781174	Co-expression	Alizadeh-Staudt-2000; Arijs-Rutgeerts-2009; Bild-Nevins-2006 B; Boldrick-Relman-2002; Burington-Shaughnessy-2008; Chen-Brown-2002; Innocenti-Brown-2011; Kang-Willman-2010; Rieger-Chu-2004; Salaverria-Siebert-2011; Wang-Maris-2006
NDC80	KIF11	0.0780766	Co-expression	Arijs-Rutgeerts-2009; Bild-Nevins-2006 B; Burington-Shaughnessy-2008; Cheok-Evans-2003; Innocenti-Brown-2011; Kang-Willman-2010; Rieger-Chu-2004; Salaverria-Siebert-2011; Smirnov-Cheung-2009; Wang-Maris-2006
PRC1	SMC4	0.0780668	Co-expression	Arijs-Rutgeerts-2009; Innocenti-Brown-2011; Kang-Willman-2010; Roth-Zlotnik-2006; Salaverria-Siebert-2011; Smirnov-Cheung-2009
CDC25C	CDC20	0.0780416	Co-expression	Alizadeh-Staudt-2000; Arijs-Rutgeerts-2009; Boldrick-Relman-2002; Burington-Shaughnessy-2008; Chen-Brown-2002; Innocenti-Brown-2011; Rieger-Chu-2004; Wang-Maris-2006
KIF18B	GTSE1	0.0780267	Co-expression	Arijs-Rutgeerts-2009; Gysin-McMahon-2012; Kang-Willman-2010; Mallon-McKay-2013; Roth-Zlotnik-2006; Salaverria-Siebert-2011; Smirnov-Cheung-2009
HMGB2	CENPF	0.0779591	Co-expression	Alizadeh-Staudt-2000; Boldrick-Relman-2002; Burington-Shaughnessy-2008; Cheok-Evans-2003; Innocenti-Brown-2011; Mallon-McKay-2013; Smirnov-Cheung-2009; Wang-Maris-2006
BUB1	MKI67	0.0778182	Co-expression	Alizadeh-Staudt-2000; Arijs-Rutgeerts-2009; Bild-Nevins-2006 B; Boldrick-Relman-2002; Burington-Shaughnessy-2008; Innocenti-Brown-2011; Rieger-Chu-2004; Wang-Maris-2006
AURKA	CCNA2	0.0777861	Co-expression	Arijs-Rutgeerts-2009; Burington-Shaughnessy-2008; Gysin-McMahon-2012; Innocenti-Brown-2011; Mallon-McKay-2013; Rieger-Chu-2004; Salaverria-Siebert-2011; Wang-Maris-2006
KIFC1	HJURP	0.0777224	Co-expression	Arijs-Rutgeerts-2009; Gysin-McMahon-2012; Innocenti-Brown-2011; Kang-Willman-2010; Roth-Zlotnik-2006; Salaverria-Siebert-2011; Smirnov-Cheung-2009
KIF23	FOXM1	0.0776322	Co-expression	Alizadeh-Staudt-2000; Arijs-Rutgeerts-2009; Bild-Nevins-2006 B; Burington-Shaughnessy-2008; Chen-Brown-2002; Innocenti-Brown-2011; Kang-Willman-2010; Rieger-Chu-2004; Roth-Zlotnik-2006
AURKA	KIF4A	0.0774679	Co-expression	Arijs-Rutgeerts-2009; Gysin-McMahon-2012; Innocenti-Brown-2011; Roth-Zlotnik-2006; Salaverria-Siebert-2011; Smirnov-Cheung-2009
KIF4A	CCNA2	0.0774573	Co-expression	Arijs-Rutgeerts-2009; Innocenti-Brown-2011; Kang-Willman-2010; Ramaswamy-Golub-2001; Roth-Zlotnik-2006; Salaverria-Siebert-2011; Smirnov-Cheung-2009
H2AFX	GTSE1	0.0773882	Co-expression	Innocenti-Brown-2011; Rieger-Chu-2004; Salaverria-Siebert-2011; Smirnov-Cheung-2009
TTK	CCNA2	0.077376	Co-expression	Alizadeh-Staudt-2000; Arijs-Rutgeerts-2009; Boldrick-Relman-2002; Burington-Shaughnessy-2008; Gysin-McMahon-2012; Innocenti-Brown-2011; Kang-Willman-2010; Rieger-Chu-2004; Salaverria-Siebert-2011; Smirnov-Cheung-2009; Wang-Maris-2006
MCM2	MYBL2	0.0773116	Co-expression	Arijs-Rutgeerts-2009; Bild-Nevins-2006 B; Boldrick-Relman-2002; Burington-Shaughnessy-2008; Chen-Brown-2002; Cheok-Evans-2003; Mallon-McKay-2013; Roth-Zlotnik-2006; Wang-Maris-2006
EZH2	KIF2C	0.0772475	Co-expression	Arijs-Rutgeerts-2009; Bild-Nevins-2006 B; Burington-Shaughnessy-2008; Innocenti-Brown-2011; Ramaswamy-Golub-2001; Roth-Zlotnik-2006; Salaverria-Siebert-2011; Wang-Maris-2006
SPAG5	KIF2C	0.0772474	Co-expression	Burington-Shaughnessy-2008; Cheok-Evans-2003; Kang-Willman-2010; Rieger-Chu-2004; Salaverria-Siebert-2011; Smirnov-Cheung-2009; Wang-Maris-2006
ASPM	KIF20A	0.0772236	Co-expression	Arijs-Rutgeerts-2009; Gysin-McMahon-2012; Innocenti-Brown-2011; Kang-Willman-2010; Roth-Zlotnik-2006; Salaverria-Siebert-2011; Smirnov-Cheung-2009
NDC80	CCNB2	0.0771867	Co-expression	Bild-Nevins-2006 B; Burington-Shaughnessy-2008; Cheok-Evans-2003; Gysin-McMahon-2012; Innocenti-Brown-2011; Rieger-Chu-2004; Smirnov-Cheung-2009; Wang-Maris-2006
KIF4A	CENPI	0.0770576	Co-expression	Arijs-Rutgeerts-2009; Gysin-McMahon-2012; Innocenti-Brown-2011; Mallon-McKay-2013; Salaverria-Siebert-2011; Smirnov-Cheung-2009
MELK	GTSE1	0.0769681	Co-expression	Bild-Nevins-2006 B; Burington-Shaughnessy-2008; Innocenti-Brown-2011; Kang-Willman-2010; Roth-Zlotnik-2006; Salaverria-Siebert-2011; Wang-Maris-2006
GTSE1	HJURP	0.0769581	Co-expression	Arijs-Rutgeerts-2009; Gysin-McMahon-2012; Kang-Willman-2010; Roth-Zlotnik-2006; Salaverria-Siebert-2011; Smirnov-Cheung-2009
NCAPD2	MKI67	0.0769377	Co-expression	Arijs-Rutgeerts-2009; Burington-Shaughnessy-2008; Mallon-McKay-2013; Ramaswamy-Golub-2001; Rieger-Chu-2004; Salaverria-Siebert-2011; Smirnov-Cheung-2009
NCAPH	TPX2	0.0769007	Co-expression	Arijs-Rutgeerts-2009; Bild-Nevins-2006 B; Burington-Shaughnessy-2008; Gysin-McMahon-2012; Innocenti-Brown-2011; Kang-Willman-2010; Rieger-Chu-2004; Roth-Zlotnik-2006; Salaverria-Siebert-2011; Smirnov-Cheung-2009; Wang-Maris-2006
KIF20A	MKI67	0.0768752	Co-expression	Arijs-Rutgeerts-2009; Gysin-McMahon-2012; Innocenti-Brown-2011; Kang-Willman-2010; Salaverria-Siebert-2011; Smirnov-Cheung-2009
MAD2L1	TOP2A	0.0768554	Co-expression	Alizadeh-Staudt-2000; Arijs-Rutgeerts-2009; Boldrick-Relman-2002; Burington-Shaughnessy-2008; Chen-Brown-2002; Innocenti-Brown-2011; Kang-Willman-2010; Roth-Zlotnik-2006; Wang-Maris-2006
SPC25	CCNA2	0.0768528	Co-expression	Arijs-Rutgeerts-2009; Burington-Shaughnessy-2008; Innocenti-Brown-2011; Kang-Willman-2010; Mallon-McKay-2013; Roth-Zlotnik-2006; Salaverria-Siebert-2011; Wang-Maris-2006
CENPF	HJURP	0.0767374	Co-expression	Innocenti-Brown-2011; Kang-Willman-2010; Mallon-McKay-2013; Roth-Zlotnik-2006; Salaverria-Siebert-2011; Smirnov-Cheung-2009
PRC1	NCAPG	0.0766944	Co-expression	Arijs-Rutgeerts-2009; Gysin-McMahon-2012; Innocenti-Brown-2011; Kang-Willman-2010; Ramaswamy-Golub-2001; Roth-Zlotnik-2006; Salaverria-Siebert-2011; Smirnov-Cheung-2009
ASF1B	TYMS	0.0766723	Co-expression	Arijs-Rutgeerts-2009; Gysin-McMahon-2012; Innocenti-Brown-2011; Mallon-McKay-2013; Roth-Zlotnik-2006; Salaverria-Siebert-2011
BUB1B	TPX2	0.0766363	Co-expression	Arijs-Rutgeerts-2009; Bild-Nevins-2006 B; Burington-Shaughnessy-2008; Chen-Brown-2002; Cheok-Evans-2003; Gysin-McMahon-2012; Innocenti-Brown-2011; Kang-Willman-2010; Rieger-Chu-2004; Roth-Zlotnik-2006; Salaverria-Siebert-2011; Smirnov-Cheung-2009; Wang-Maris-2006
SPC25	CDK1	0.076628	Co-expression	Boldrick-Relman-2002; Burington-Shaughnessy-2008; Gysin-McMahon-2012; Innocenti-Brown-2011; Roth-Zlotnik-2006; Salaverria-Siebert-2011; Smirnov-Cheung-2009; Wang-Maris-2006
CENPF	KIF2C	0.076591	Co-expression	Bild-Nevins-2006 B; Burington-Shaughnessy-2008; Cheok-Evans-2003; Kang-Willman-2010; Mallon-McKay-2013; Rieger-Chu-2004; Smirnov-Cheung-2009
FEN1	MCM7	0.0765693	Co-expression	Arijs-Rutgeerts-2009; Burington-Shaughnessy-2008; Cheok-Evans-2003; Gysin-McMahon-2012; Mallon-McKay-2013; Rieger-Chu-2004; Salaverria-Siebert-2011; Smirnov-Cheung-2009
BUB1B	CENPF	0.0764238	Co-expression	Bild-Nevins-2006 B; Burington-Shaughnessy-2008; Cheok-Evans-2003; Gysin-McMahon-2012; Innocenti-Brown-2011; Rieger-Chu-2004; Roth-Zlotnik-2006; Smirnov-Cheung-2009; Wang-Maris-2006
FANCI	KIF15	0.0762488	Co-expression	Gysin-McMahon-2012; Innocenti-Brown-2011; Kang-Willman-2010; Mallon-McKay-2013; Roth-Zlotnik-2006; Salaverria-Siebert-2011; Smirnov-Cheung-2009
KIAA0101	CCNA2	0.0761615	Co-expression	Arijs-Rutgeerts-2009; Bild-Nevins-2006 B; Burington-Shaughnessy-2008; Chen-Brown-2002; Kang-Willman-2010; Roth-Zlotnik-2006; Salaverria-Siebert-2011; Wang-Maris-2006
CDC6	MYBL2	0.0761274	Co-expression	Chen-Brown-2002; Gysin-McMahon-2012; Perou-Botstein-1999; Ramaswamy-Golub-2001; Roth-Zlotnik-2006; Salaverria-Siebert-2011; Wang-Maris-2006
SPC25	NCAPH	0.0760118	Co-expression	Arijs-Rutgeerts-2009; Burington-Shaughnessy-2008; Innocenti-Brown-2011; Roth-Zlotnik-2006; Salaverria-Siebert-2011; Smirnov-Cheung-2009; Wang-Maris-2006
KIF23	TPX2	0.0759937	Co-expression	Arijs-Rutgeerts-2009; Bild-Nevins-2006 B; Burington-Shaughnessy-2008; Gysin-McMahon-2012; Innocenti-Brown-2011; Kang-Willman-2010; Rieger-Chu-2004; Roth-Zlotnik-2006; Salaverria-Siebert-2011; Smirnov-Cheung-2009; Wang-Maris-2006
GTSE1	NCAPG	0.0758258	Co-expression	Arijs-Rutgeerts-2009; Gysin-McMahon-2012; Innocenti-Brown-2011; Kang-Willman-2010; Roth-Zlotnik-2006; Salaverria-Siebert-2011; Smirnov-Cheung-2009
SPC25	MELK	0.0758241	Co-expression	Arijs-Rutgeerts-2009; Bild-Nevins-2006 B; Burington-Shaughnessy-2008; Gysin-McMahon-2012; Innocenti-Brown-2011; Roth-Zlotnik-2006; Salaverria-Siebert-2011; Smirnov-Cheung-2009
KIF11	DLGAP5	0.0757272	Co-expression	Arijs-Rutgeerts-2009; Bild-Nevins-2006 B; Burington-Shaughnessy-2008; Innocenti-Brown-2011; Kang-Willman-2010; Ramaswamy-Golub-2001; Rieger-Chu-2004; Roth-Zlotnik-2006; Salaverria-Siebert-2011; Smirnov-Cheung-2009; Wang-Maris-2006
GTSE1	NCAPD2	0.075715	Co-expression	Arijs-Rutgeerts-2009; Burington-Shaughnessy-2008; Mallon-McKay-2013; Rieger-Chu-2004; Smirnov-Cheung-2009; Wang-Maris-2006
CCNB1	NCAPH	0.0755959	Co-expression	Arijs-Rutgeerts-2009; Burington-Shaughnessy-2008; Gysin-McMahon-2012; Innocenti-Brown-2011; Ramaswamy-Golub-2001; Rieger-Chu-2004; Roth-Zlotnik-2006; Salaverria-Siebert-2011; Smirnov-Cheung-2009; Wang-Maris-2006
CDC25C	CENPF	0.0755727	Co-expression	Arijs-Rutgeerts-2009; Bild-Nevins-2006 B; Burington-Shaughnessy-2008; Innocenti-Brown-2011; Rieger-Chu-2004
ASPM	NCAPG	0.0754523	Co-expression	Arijs-Rutgeerts-2009; Gysin-McMahon-2012; Innocenti-Brown-2011; Kang-Willman-2010; Mallon-McKay-2013; Roth-Zlotnik-2006; Salaverria-Siebert-2011; Smirnov-Cheung-2009
UBE2C	HJURP	0.0754137	Co-expression	Arijs-Rutgeerts-2009; Chen-Brown-2002; Gysin-McMahon-2012; Innocenti-Brown-2011; Kang-Willman-2010; Roth-Zlotnik-2006; Salaverria-Siebert-2011; Smirnov-Cheung-2009
NDC80	UBE2C	0.0753539	Co-expression	Arijs-Rutgeerts-2009; Bild-Nevins-2006 B; Burington-Shaughnessy-2008; Chen-Brown-2002; Cheok-Evans-2003; Innocenti-Brown-2011; Rieger-Chu-2004; Wang-Maris-2006
CCNA2	NUSAP1	0.0753357	Co-expression	Arijs-Rutgeerts-2009; Chen-Brown-2002; Gysin-McMahon-2012; Innocenti-Brown-2011; Kang-Willman-2010; Ramaswamy-Golub-2001; Roth-Zlotnik-2006; Salaverria-Siebert-2011
PLK4	TPX2	0.0753026	Co-expression	Arijs-Rutgeerts-2009; Burington-Shaughnessy-2008; Gysin-McMahon-2012; Innocenti-Brown-2011; Rieger-Chu-2004; Roth-Zlotnik-2006; Salaverria-Siebert-2011; Smirnov-Cheung-2009
TOP2A	NUSAP1	0.0752933	Co-expression	Arijs-Rutgeerts-2009; Gysin-McMahon-2012; Innocenti-Brown-2011; Kang-Willman-2010; Mallon-McKay-2013; Roth-Zlotnik-2006; Salaverria-Siebert-2011; Smirnov-Cheung-2009
MELK	DLGAP5	0.0752631	Co-expression	Arijs-Rutgeerts-2009; Bild-Nevins-2006 B; Burington-Shaughnessy-2008; Innocenti-Brown-2011; Kang-Willman-2010; Ramaswamy-Golub-2001; Roth-Zlotnik-2006; Salaverria-Siebert-2011; Wang-Maris-2006
HMMR	CENPF	0.0752603	Co-expression	Alizadeh-Staudt-2000; Burington-Shaughnessy-2008; Innocenti-Brown-2011; Kang-Willman-2010; Rieger-Chu-2004; Roth-Zlotnik-2006; Smirnov-Cheung-2009; Wang-Maris-2006
KIF23	HJURP	0.0752569	Co-expression	Arijs-Rutgeerts-2009; Chen-Brown-2002; Innocenti-Brown-2011; Kang-Willman-2010; Mallon-McKay-2013; Roth-Zlotnik-2006; Smirnov-Cheung-2009
FANCI	MELK	0.0751926	Co-expression	Arijs-Rutgeerts-2009; Burington-Shaughnessy-2008; Innocenti-Brown-2011; Kang-Willman-2010; Roth-Zlotnik-2006; Salaverria-Siebert-2011; Smirnov-Cheung-2009; Wang-Maris-2006
TTK	KIF2C	0.0751795	Co-expression	Arijs-Rutgeerts-2009; Bild-Nevins-2006 B; Burington-Shaughnessy-2008; Gysin-McMahon-2012; Innocenti-Brown-2011; Kang-Willman-2010; Rieger-Chu-2004; Roth-Zlotnik-2006; Smirnov-Cheung-2009; Wang-Maris-2006
KIF23	PLK1	0.0751694	Co-expression	Alizadeh-Staudt-2000; Bild-Nevins-2006 B; Boldrick-Relman-2002; Burington-Shaughnessy-2008; Chen-Brown-2002; Gysin-McMahon-2012; Innocenti-Brown-2011; Rieger-Chu-2004; Smirnov-Cheung-2009; Wang-Maris-2006
FEN1	ZWINT	0.0751057	Co-expression	Arijs-Rutgeerts-2009; Bild-Nevins-2006 B; Burington-Shaughnessy-2008; Chen-Brown-2002; Cheok-Evans-2003; Gysin-McMahon-2012; Kang-Willman-2010; Mallon-McKay-2013; Roth-Zlotnik-2006; Salaverria-Siebert-2011; Wang-Maris-2006
KIF4A	GTSE1	0.0750427	Co-expression	Arijs-Rutgeerts-2009; Gysin-McMahon-2012; Innocenti-Brown-2011; Kang-Willman-2010; Roth-Zlotnik-2006; Smirnov-Cheung-2009
CENPM	KIAA0101	0.0749302	Co-expression	Arijs-Rutgeerts-2009; Gysin-McMahon-2012; Innocenti-Brown-2011; Kang-Willman-2010; Mallon-McKay-2013; Roth-Zlotnik-2006; Smirnov-Cheung-2009
HMGB2	NCAPG	0.0749089	Co-expression	Arijs-Rutgeerts-2009; Gysin-McMahon-2012; Innocenti-Brown-2011; Kang-Willman-2010; Mallon-McKay-2013; Roth-Zlotnik-2006; Salaverria-Siebert-2011; Smirnov-Cheung-2009
FEN1	LMNB1	0.074886	Co-expression	Arijs-Rutgeerts-2009; Bild-Nevins-2006 B; Burington-Shaughnessy-2008; Cheok-Evans-2003; Kang-Willman-2010; Roth-Zlotnik-2006; Wang-Maris-2006
AURKA	KIF2C	0.0748811	Co-expression	Bild-Nevins-2006 B; Burington-Shaughnessy-2008; Gysin-McMahon-2012; Mallon-McKay-2013; Rieger-Chu-2004; Roth-Zlotnik-2006; Salaverria-Siebert-2011; Smirnov-Cheung-2009
MKI67	CENPI	0.0748313	Co-expression	Arijs-Rutgeerts-2009; Gysin-McMahon-2012; Roth-Zlotnik-2006; Salaverria-Siebert-2011; Smirnov-Cheung-2009
PLK4	KIF23	0.0748305	Co-expression	Alizadeh-Staudt-2000; Burington-Shaughnessy-2008; Gysin-McMahon-2012; Ramaswamy-Golub-2001; Rieger-Chu-2004; Salaverria-Siebert-2011; Smirnov-Cheung-2009
NCAPH	TRIP13	0.0748275	Co-expression	Arijs-Rutgeerts-2009; Bild-Nevins-2006 B; Burington-Shaughnessy-2008; Gysin-McMahon-2012; Mallon-McKay-2013; Rieger-Chu-2004; Roth-Zlotnik-2006; Salaverria-Siebert-2011; Smirnov-Cheung-2009; Wang-Maris-2006
SPC25	TOP2A	0.0747369	Co-expression	Arijs-Rutgeerts-2009; Burington-Shaughnessy-2008; Innocenti-Brown-2011; Kang-Willman-2010; Roth-Zlotnik-2006; Salaverria-Siebert-2011; Smirnov-Cheung-2009
CDKN3	KIF2C	0.0747114	Co-expression	Arijs-Rutgeerts-2009; Bild-Nevins-2006 B; Burington-Shaughnessy-2008; Kang-Willman-2010; Ramaswamy-Golub-2001; Roth-Zlotnik-2006; Salaverria-Siebert-2011; Smirnov-Cheung-2009; Wang-Maris-2006
PLK4	HMMR	0.0746752	Co-expression	Arijs-Rutgeerts-2009; Burington-Shaughnessy-2008; Gysin-McMahon-2012; Innocenti-Brown-2011; Rieger-Chu-2004; Roth-Zlotnik-2006; Wang-Maris-2006
TPX2	DLGAP5	0.0746584	Co-expression	Arijs-Rutgeerts-2009; Bild-Nevins-2006 B; Burington-Shaughnessy-2008; Cheok-Evans-2003; Gysin-McMahon-2012; Innocenti-Brown-2011; Kang-Willman-2010; Rieger-Chu-2004; Roth-Zlotnik-2006; Salaverria-Siebert-2011; Smirnov-Cheung-2009; Wang-Maris-2006
AURKA	KIF20A	0.074606	Co-expression	Innocenti-Brown-2011; Kang-Willman-2010; Roth-Zlotnik-2006; Salaverria-Siebert-2011; Smirnov-Cheung-2009
AURKA	CDCA8	0.0746012	Co-expression	Arijs-Rutgeerts-2009; Gysin-McMahon-2012; Innocenti-Brown-2011; Mallon-McKay-2013; Roth-Zlotnik-2006; Salaverria-Siebert-2011; Smirnov-Cheung-2009
KIF22	BIRC5	0.0745634	Co-expression	Burington-Shaughnessy-2008; Innocenti-Brown-2011; Kang-Willman-2010; Salaverria-Siebert-2011; Smirnov-Cheung-2009
CDC25C	CCNF	0.0745269	Co-expression	Boldrick-Relman-2002; Burington-Shaughnessy-2008; Innocenti-Brown-2011; Wang-Maris-2006
CCNB1	TPX2	0.0744675	Co-expression	Arijs-Rutgeerts-2009; Bild-Nevins-2006 B; Burington-Shaughnessy-2008; Cheok-Evans-2003; Innocenti-Brown-2011; Kang-Willman-2010; Rieger-Chu-2004; Roth-Zlotnik-2006; Salaverria-Siebert-2011; Smirnov-Cheung-2009; Wang-Maris-2006
TTK	MKI67	0.0744289	Co-expression	Arijs-Rutgeerts-2009; Bild-Nevins-2006 B; Boldrick-Relman-2002; Burington-Shaughnessy-2008; Innocenti-Brown-2011; Kang-Willman-2010; Rieger-Chu-2004; Smirnov-Cheung-2009; Wang-Maris-2006
MELK	RRM2	0.0744161	Co-expression	Alizadeh-Staudt-2000; Arijs-Rutgeerts-2009; Burington-Shaughnessy-2008; Gysin-McMahon-2012; Innocenti-Brown-2011; Kang-Willman-2010; Roth-Zlotnik-2006; Salaverria-Siebert-2011; Smirnov-Cheung-2009
SPC25	CCNB1	0.0743659	Co-expression	Arijs-Rutgeerts-2009; Burington-Shaughnessy-2008; Gysin-McMahon-2012; Innocenti-Brown-2011; Kang-Willman-2010; Mallon-McKay-2013; Roth-Zlotnik-2006; Salaverria-Siebert-2011; Wang-Maris-2006
CHAF1A	MCM2	0.0743534	Co-expression	Bild-Nevins-2006 B; Burington-Shaughnessy-2008; Cheok-Evans-2003; Innocenti-Brown-2011; Kang-Willman-2010; Ramaswamy-Golub-2001; Wang-Maris-2006
ARHGAP11A	AURKB	0.074321	Co-expression	Innocenti-Brown-2011; Mallon-McKay-2013; Rieger-Chu-2004; Salaverria-Siebert-2011; Smirnov-Cheung-2009; Wang-Maris-2006
CDC25C	CDKN3	0.074229	Co-expression	Alizadeh-Staudt-2000; Arijs-Rutgeerts-2009; Burington-Shaughnessy-2008; Gysin-McMahon-2012; Ramaswamy-Golub-2001; Salaverria-Siebert-2011; Smirnov-Cheung-2009
BUB1	CENPA	0.0740777	Co-expression	Alizadeh-Staudt-2000; Bild-Nevins-2006 B; Burington-Shaughnessy-2008; Gysin-McMahon-2012; Innocenti-Brown-2011; Rieger-Chu-2004; Smirnov-Cheung-2009; Wang-Maris-2006
ARHGAP11A	KIFC1	0.0740452	Co-expression	Innocenti-Brown-2011; Mallon-McKay-2013; Rieger-Chu-2004; Salaverria-Siebert-2011; Wang-Maris-2006
KIF20A	KIF4A	0.0739919	Co-expression	Arijs-Rutgeerts-2009; Gysin-McMahon-2012; Innocenti-Brown-2011; Kang-Willman-2010; Mallon-McKay-2013; Roth-Zlotnik-2006; Salaverria-Siebert-2011; Smirnov-Cheung-2009
CDKN3	PLK1	0.0739835	Co-expression	Alizadeh-Staudt-2000; Arijs-Rutgeerts-2009; Bild-Nevins-2006 B; Boldrick-Relman-2002; Burington-Shaughnessy-2008; Kang-Willman-2010; Ramaswamy-Golub-2001; Rieger-Chu-2004; Salaverria-Siebert-2011; Wang-Maris-2006
TOP2A	TMPO	0.0739682	Co-expression	Bild-Nevins-2006 B; Burington-Shaughnessy-2008; Chen-Brown-2002; Gysin-McMahon-2012; Ramaswamy-Golub-2001; Wang-Maris-2006
CDC25C	MELK	0.0738477	Co-expression	Alizadeh-Staudt-2000; Arijs-Rutgeerts-2009; Boldrick-Relman-2002; Burington-Shaughnessy-2008; Innocenti-Brown-2011; Smirnov-Cheung-2009
CDC45	MCM2	0.0738356	Co-expression	Arijs-Rutgeerts-2009; Bild-Nevins-2006 B; Burington-Shaughnessy-2008; Cheok-Evans-2003; Gysin-McMahon-2012; Innocenti-Brown-2011; Kang-Willman-2010; Salaverria-Siebert-2011
FANCI	KIF2C	0.0738028	Co-expression	Burington-Shaughnessy-2008; Cheok-Evans-2003; Gysin-McMahon-2012; Mallon-McKay-2013; Roth-Zlotnik-2006; Salaverria-Siebert-2011; Wang-Maris-2006
ASPM	CENPE	0.073766	Co-expression	Arijs-Rutgeerts-2009; Gysin-McMahon-2012; Innocenti-Brown-2011; Kang-Willman-2010; Roth-Zlotnik-2006; Salaverria-Siebert-2011; Smirnov-Cheung-2009
BIRC5	HJURP	0.0737341	Co-expression	Arijs-Rutgeerts-2009; Innocenti-Brown-2011; Kang-Willman-2010; Roth-Zlotnik-2006; Salaverria-Siebert-2011; Smirnov-Cheung-2009
RAD54L	TK1	0.0736755	Co-expression	Alizadeh-Staudt-2000; Arijs-Rutgeerts-2009; Boldrick-Relman-2002; Burington-Shaughnessy-2008; Innocenti-Brown-2011; Kang-Willman-2010; Mallon-McKay-2013; Salaverria-Siebert-2011
NDC80	CCNB1	0.0736631	Co-expression	Arijs-Rutgeerts-2009; Bild-Nevins-2006 B; Burington-Shaughnessy-2008; Cheok-Evans-2003; Gysin-McMahon-2012; Innocenti-Brown-2011; Mallon-McKay-2013; Rieger-Chu-2004; Salaverria-Siebert-2011; Wang-Maris-2006
MAD2L1	SMC4	0.0735813	Co-expression	Bild-Nevins-2006 B; Chen-Brown-2002; Gysin-McMahon-2012; Innocenti-Brown-2011; Roth-Zlotnik-2006; Salaverria-Siebert-2011; Wang-Maris-2006
AURKB	HJURP	0.0734722	Co-expression	Arijs-Rutgeerts-2009; Boldrick-Relman-2002; Gysin-McMahon-2012; Kang-Willman-2010; Mallon-McKay-2013; Roth-Zlotnik-2006; Smirnov-Cheung-2009
CCNF	KIF23	0.0734327	Co-expression	Alizadeh-Staudt-2000; Boldrick-Relman-2002; Burington-Shaughnessy-2008; Rieger-Chu-2004; Smirnov-Cheung-2009; Wang-Maris-2006
ARHGAP11A	CDC20	0.0733273	Co-expression	Arijs-Rutgeerts-2009; Innocenti-Brown-2011; Mallon-McKay-2013; Rieger-Chu-2004; Salaverria-Siebert-2011; Smirnov-Cheung-2009; Wang-Maris-2006
DLGAP5	CCNB2	0.0732736	Co-expression	Bild-Nevins-2006 B; Burington-Shaughnessy-2008; Gysin-McMahon-2012; Innocenti-Brown-2011; Ramaswamy-Golub-2001; Rieger-Chu-2004; Salaverria-Siebert-2011; Smirnov-Cheung-2009; Wang-Maris-2006
ASF1B	CHAF1A	0.0731767	Co-expression	Arijs-Rutgeerts-2009; Chen-Brown-2002; Gysin-McMahon-2012; Innocenti-Brown-2011; Roth-Zlotnik-2006; Salaverria-Siebert-2011
HMGB2	LMNB1	0.0731492	Co-expression	Alizadeh-Staudt-2000; Arijs-Rutgeerts-2009; Bild-Nevins-2006 B; Burington-Shaughnessy-2008; Gysin-McMahon-2012; Rieger-Chu-2004; Salaverria-Siebert-2011
KIF4A	CDK1	0.0731343	Co-expression	Arijs-Rutgeerts-2009; Innocenti-Brown-2011; Kang-Willman-2010; Ramaswamy-Golub-2001; Roth-Zlotnik-2006; Salaverria-Siebert-2011
SPAG5	KIF11	0.0731261	Co-expression	Arijs-Rutgeerts-2009; Bild-Nevins-2006 B; Burington-Shaughnessy-2008; Cheok-Evans-2003; Gysin-McMahon-2012; Kang-Willman-2010; Rieger-Chu-2004; Salaverria-Siebert-2011; Wang-Maris-2006
RRM2	TOP2A	0.0730469	Co-expression	Alizadeh-Staudt-2000; Arijs-Rutgeerts-2009; Burington-Shaughnessy-2008; Chen-Brown-2002; Gysin-McMahon-2012; Innocenti-Brown-2011; Kang-Willman-2010; Smirnov-Cheung-2009
SMC4	CDK1	0.0729758	Co-expression	Arijs-Rutgeerts-2009; Bild-Nevins-2006 B; Burington-Shaughnessy-2008; Chen-Brown-2002; Gysin-McMahon-2012; Mallon-McKay-2013; Wang-Maris-2006
CDKN3	BIRC5	0.0729543	Co-expression	Alizadeh-Staudt-2000; Arijs-Rutgeerts-2009; Bild-Nevins-2006 B; Innocenti-Brown-2011; Kang-Willman-2010; Salaverria-Siebert-2011; Smirnov-Cheung-2009
CDK1	CDC20	0.0729308	Co-expression	Alizadeh-Staudt-2000; Burington-Shaughnessy-2008; Chen-Brown-2002; Gysin-McMahon-2012; Innocenti-Brown-2011; Kang-Willman-2010; Rieger-Chu-2004; Roth-Zlotnik-2006; Salaverria-Siebert-2011; Wang-Maris-2006
NCAPH	GTSE1	0.0729267	Co-expression	Gysin-McMahon-2012; Rieger-Chu-2004; Roth-Zlotnik-2006; Salaverria-Siebert-2011; Smirnov-Cheung-2009; Wang-Maris-2006
NCAPH	PLK1	0.0729145	Co-expression	Arijs-Rutgeerts-2009; Burington-Shaughnessy-2008; Chen-Brown-2002; Ramaswamy-Golub-2001; Rieger-Chu-2004; Roth-Zlotnik-2006; Salaverria-Siebert-2011; Wang-Maris-2006
KIAA0101	MKI67	0.0727423	Co-expression	Arijs-Rutgeerts-2009; Bild-Nevins-2006 B; Burington-Shaughnessy-2008; Kang-Willman-2010; Perou-Botstein-1999; Roth-Zlotnik-2006; Wang-Maris-2006
TPX2	BIRC5	0.0727036	Co-expression	Arijs-Rutgeerts-2009; Bild-Nevins-2006 B; Burington-Shaughnessy-2008; Innocenti-Brown-2011; Kang-Willman-2010; Roth-Zlotnik-2006; Salaverria-Siebert-2011; Smirnov-Cheung-2009
MELK	ZWINT	0.0726653	Co-expression	Arijs-Rutgeerts-2009; Burington-Shaughnessy-2008; Gysin-McMahon-2012; Innocenti-Brown-2011; Kang-Willman-2010; Mallon-McKay-2013; Roth-Zlotnik-2006; Salaverria-Siebert-2011; Smirnov-Cheung-2009; Wang-Maris-2006
KIF20A	CENPE	0.0726568	Co-expression	Arijs-Rutgeerts-2009; Gysin-McMahon-2012; Innocenti-Brown-2011; Kang-Willman-2010; Mallon-McKay-2013; Roth-Zlotnik-2006; Salaverria-Siebert-2011; Smirnov-Cheung-2009
SMC4	CENPE	0.0726113	Co-expression	Arijs-Rutgeerts-2009; Burington-Shaughnessy-2008; Gysin-McMahon-2012; Innocenti-Brown-2011; Roth-Zlotnik-2006; Smirnov-Cheung-2009; Wang-Maris-2006
SPC25	BIRC5	0.0725697	Co-expression	Burington-Shaughnessy-2008; Innocenti-Brown-2011; Mallon-McKay-2013; Roth-Zlotnik-2006; Salaverria-Siebert-2011
HMGB2	BUB1B	0.0725374	Co-expression	Arijs-Rutgeerts-2009; Bild-Nevins-2006 B; Burington-Shaughnessy-2008; Chen-Brown-2002; Cheok-Evans-2003; Innocenti-Brown-2011; Rieger-Chu-2004; Smirnov-Cheung-2009; Wang-Maris-2006
KIF14	CDC20	0.0725372	Co-expression	Arijs-Rutgeerts-2009; Burington-Shaughnessy-2008; Cheok-Evans-2003; Gysin-McMahon-2012; Kang-Willman-2010; Rieger-Chu-2004; Roth-Zlotnik-2006; Salaverria-Siebert-2011; Smirnov-Cheung-2009
KIF14	KIF11	0.072414	Co-expression	Arijs-Rutgeerts-2009; Bild-Nevins-2006 B; Burington-Shaughnessy-2008; Cheok-Evans-2003; Gysin-McMahon-2012; Kang-Willman-2010; Rieger-Chu-2004; Roth-Zlotnik-2006; Salaverria-Siebert-2011; Smirnov-Cheung-2009
CDK1	NUSAP1	0.0723782	Co-expression	Arijs-Rutgeerts-2009; Chen-Brown-2002; Innocenti-Brown-2011; Kang-Willman-2010; Ramaswamy-Golub-2001; Roth-Zlotnik-2006; Salaverria-Siebert-2011
CHEK1	MELK	0.0723473	Co-expression	Alizadeh-Staudt-2000; Arijs-Rutgeerts-2009; Bild-Nevins-2006 B; Gysin-McMahon-2012; Innocenti-Brown-2011; Kang-Willman-2010; Roth-Zlotnik-2006; Salaverria-Siebert-2011
NDC80	CDK1	0.072338	Co-expression	Arijs-Rutgeerts-2009; Bild-Nevins-2006 B; Innocenti-Brown-2011; Kang-Willman-2010; Rieger-Chu-2004; Wang-Maris-2006
CDC25C	MKI67	0.0722811	Co-expression	Arijs-Rutgeerts-2009; Bild-Nevins-2006 B; Burington-Shaughnessy-2008; Innocenti-Brown-2011; Wang-Maris-2006
CDC25C	TROAP	0.072274	Co-expression	Bild-Nevins-2006 B; Chen-Brown-2002; Innocenti-Brown-2011; Salaverria-Siebert-2011; Wang-Maris-2006
CHAF1A	LMNB2	0.0722688	Co-expression	Bild-Nevins-2006 B; Burington-Shaughnessy-2008; Mallon-McKay-2013; Ramaswamy-Golub-2001; Salaverria-Siebert-2011; Smirnov-Cheung-2009; Wang-Maris-2006
NDC80	KIF2C	0.0722123	Co-expression	Arijs-Rutgeerts-2009; Bild-Nevins-2006 B; Burington-Shaughnessy-2008; Kang-Willman-2010; Rieger-Chu-2004; Roth-Zlotnik-2006; Salaverria-Siebert-2011; Smirnov-Cheung-2009; Wang-Maris-2006
RAD54L	GTSE1	0.0722059	Co-expression	Bild-Nevins-2006 B; Burington-Shaughnessy-2008; Mallon-McKay-2013; Roth-Zlotnik-2006
H2AFX	KIF11	0.0721725	Co-expression	Arijs-Rutgeerts-2009; Bild-Nevins-2006 B; Burington-Shaughnessy-2008; Cheok-Evans-2003; Ramaswamy-Golub-2001; Rieger-Chu-2004; Salaverria-Siebert-2011
AURKB	ESPL1	0.0721188	Co-expression	Bild-Nevins-2006 B; Burington-Shaughnessy-2008; Cheok-Evans-2003; Kang-Willman-2010; Rieger-Chu-2004; Salaverria-Siebert-2011; Wang-Maris-2006
KIF22	KIF2C	0.0720185	Co-expression	Burington-Shaughnessy-2008; Innocenti-Brown-2011; Kang-Willman-2010; Mallon-McKay-2013; Rieger-Chu-2004; Salaverria-Siebert-2011; Smirnov-Cheung-2009
NCAPH	HJURP	0.0719928	Co-expression	Boldrick-Relman-2002; Chen-Brown-2002; Gysin-McMahon-2012; Kang-Willman-2010; Roth-Zlotnik-2006; Salaverria-Siebert-2011; Smirnov-Cheung-2009
CDC45	KIAA0101	0.0718659	Co-expression	Bild-Nevins-2006 B; Burington-Shaughnessy-2008; Cheok-Evans-2003; Kang-Willman-2010; Salaverria-Siebert-2011; Smirnov-Cheung-2009; Wang-Maris-2006
TROAP	KIF11	0.0717967	Co-expression	Arijs-Rutgeerts-2009; Cheok-Evans-2003; Gysin-McMahon-2012; Innocenti-Brown-2011; Rieger-Chu-2004; Salaverria-Siebert-2011; Wang-Maris-2006
KIF22	TPX2	0.071786	Co-expression	Burington-Shaughnessy-2008; Cheok-Evans-2003; Innocenti-Brown-2011; Kang-Willman-2010; Mallon-McKay-2013; Rieger-Chu-2004; Salaverria-Siebert-2011; Smirnov-Cheung-2009; Wang-Maris-2006
MELK	TYMS	0.0717609	Co-expression	Bild-Nevins-2006 B; Boldrick-Relman-2002; Burington-Shaughnessy-2008; Gysin-McMahon-2012; Innocenti-Brown-2011; Salaverria-Siebert-2011; Wang-Maris-2006
STIL	KIF23	0.0717322	Co-expression	Arijs-Rutgeerts-2009; Bild-Nevins-2006 B; Burington-Shaughnessy-2008; Gysin-McMahon-2012; Rieger-Chu-2004; Salaverria-Siebert-2011; Smirnov-Cheung-2009; Wang-Maris-2006
ARHGAP11A	BUB1	0.071731	Co-expression	Burington-Shaughnessy-2008; Gysin-McMahon-2012; Innocenti-Brown-2011; Rieger-Chu-2004; Smirnov-Cheung-2009; Wang-Maris-2006
NCAPD2	TOP2A	0.0717029	Co-expression	Burington-Shaughnessy-2008; Chen-Brown-2002; Cheok-Evans-2003; Ramaswamy-Golub-2001; Rieger-Chu-2004; Smirnov-Cheung-2009; Wang-Maris-2006
TK1	TYMS	0.0716737	Co-expression	Arijs-Rutgeerts-2009; Burington-Shaughnessy-2008; Cheok-Evans-2003; Kang-Willman-2010; Rieger-Chu-2004; Wang-Maris-2006
KIF2C	KIF15	0.0716637	Co-expression	Arijs-Rutgeerts-2009; Gysin-McMahon-2012; Innocenti-Brown-2011; Kang-Willman-2010; Mallon-McKay-2013; Roth-Zlotnik-2006; Salaverria-Siebert-2011; Smirnov-Cheung-2009
CDC20	NCAPD2	0.0716316	Co-expression	Arijs-Rutgeerts-2009; Bild-Nevins-2006 B; Burington-Shaughnessy-2008; Chen-Brown-2002; Gysin-McMahon-2012; Kang-Willman-2010; Ramaswamy-Golub-2001; Rieger-Chu-2004; Roth-Zlotnik-2006; Salaverria-Siebert-2011
KIF20A	GTSE1	0.0715995	Co-expression	Innocenti-Brown-2011; Kang-Willman-2010; Roth-Zlotnik-2006; Salaverria-Siebert-2011; Smirnov-Cheung-2009
HMGB2	CCNB1	0.0715491	Co-expression	Alizadeh-Staudt-2000; Arijs-Rutgeerts-2009; Bild-Nevins-2006 B; Boldrick-Relman-2002; Burington-Shaughnessy-2008; Cheok-Evans-2003; Gysin-McMahon-2012; Innocenti-Brown-2011; Rieger-Chu-2004
SMC4	NCAPG	0.0714185	Co-expression	Gysin-McMahon-2012; Kang-Willman-2010; Mallon-McKay-2013; Roth-Zlotnik-2006; Salaverria-Siebert-2011; Smirnov-Cheung-2009
TK1	ESPL1	0.0714015	Co-expression	Bild-Nevins-2006 B; Burington-Shaughnessy-2008; Cheok-Evans-2003; Roth-Zlotnik-2006; Salaverria-Siebert-2011; Smirnov-Cheung-2009; Wang-Maris-2006
MELK	KIFC1	0.0713984	Co-expression	Burington-Shaughnessy-2008; Gysin-McMahon-2012; Innocenti-Brown-2011; Kang-Willman-2010; Ramaswamy-Golub-2001; Salaverria-Siebert-2011; Wang-Maris-2006
AURKA	MELK	0.0713735	Co-expression	Arijs-Rutgeerts-2009; Burington-Shaughnessy-2008; Gysin-McMahon-2012; Innocenti-Brown-2011; Rieger-Chu-2004; Roth-Zlotnik-2006; Salaverria-Siebert-2011
RAD54L	CENPF	0.0713517	Co-expression	Alizadeh-Staudt-2000; Bild-Nevins-2006 B; Burington-Shaughnessy-2008; Kang-Willman-2010; Roth-Zlotnik-2006; Wang-Maris-2006
PRC1	NUSAP1	0.0713047	Co-expression	Arijs-Rutgeerts-2009; Gysin-McMahon-2012; Innocenti-Brown-2011; Kang-Willman-2010; Ramaswamy-Golub-2001; Roth-Zlotnik-2006; Salaverria-Siebert-2011; Smirnov-Cheung-2009
KIF4A	CENPE	0.0712769	Co-expression	Arijs-Rutgeerts-2009; Gysin-McMahon-2012; Innocenti-Brown-2011; Kang-Willman-2010; Mallon-McKay-2013; Roth-Zlotnik-2006; Salaverria-Siebert-2011; Smirnov-Cheung-2009
TOP2A	TYMS	0.0712593	Co-expression	Burington-Shaughnessy-2008; Chen-Brown-2002; Innocenti-Brown-2011; Perou-Botstein-1999; Ramaswamy-Golub-2001; Roth-Zlotnik-2006; Wang-Maris-2006
TPX2	CDC20	0.0712413	Co-expression	Arijs-Rutgeerts-2009; Bild-Nevins-2006 B; Burington-Shaughnessy-2008; Chen-Brown-2002; Cheok-Evans-2003; Gysin-McMahon-2012; Kang-Willman-2010; Rieger-Chu-2004; Roth-Zlotnik-2006; Salaverria-Siebert-2011; Smirnov-Cheung-2009; Wang-Maris-2006
STIL	CENPI	0.0712373	Co-expression	Arijs-Rutgeerts-2009; Gysin-McMahon-2012; Mallon-McKay-2013; Salaverria-Siebert-2011; Smirnov-Cheung-2009
PTTG1	AURKA	0.0711821	Co-expression	Arijs-Rutgeerts-2009; Burington-Shaughnessy-2008; Gysin-McMahon-2012; Innocenti-Brown-2011; Mallon-McKay-2013; Roth-Zlotnik-2006; Wang-Maris-2006
TPX2	TYMS	0.0711233	Co-expression	Arijs-Rutgeerts-2009; Bild-Nevins-2006 B; Burington-Shaughnessy-2008; Cheok-Evans-2003; Innocenti-Brown-2011; Kang-Willman-2010; Roth-Zlotnik-2006; Wang-Maris-2006
FEN1	UBE2C	0.0711005	Co-expression	Arijs-Rutgeerts-2009; Burington-Shaughnessy-2008; Chen-Brown-2002; Cheok-Evans-2003; Gysin-McMahon-2012; Kang-Willman-2010; Roth-Zlotnik-2006; Salaverria-Siebert-2011; Wang-Maris-2006
H2AFX	CDC20	0.071083	Co-expression	Arijs-Rutgeerts-2009; Bild-Nevins-2006 B; Burington-Shaughnessy-2008; Cheok-Evans-2003; Innocenti-Brown-2011; Rieger-Chu-2004; Smirnov-Cheung-2009
RAD54L	EZH2	0.0710609	Co-expression	Arijs-Rutgeerts-2009; Bild-Nevins-2006 B; Burington-Shaughnessy-2008; Cheok-Evans-2003; Mallon-McKay-2013; Roth-Zlotnik-2006
CHEK1	MCM2	0.0710248	Co-expression	Arijs-Rutgeerts-2009; Boldrick-Relman-2002; Burington-Shaughnessy-2008; Innocenti-Brown-2011; Kang-Willman-2010; Rieger-Chu-2004; Roth-Zlotnik-2006; Salaverria-Siebert-2011
ARHGAP11A	FOXM1	0.0709589	Co-expression	Arijs-Rutgeerts-2009; Burington-Shaughnessy-2008; Mallon-McKay-2013; Rieger-Chu-2004; Salaverria-Siebert-2011; Wang-Maris-2006
HMGN2	ANP32B	0.0709144	Co-expression	Arijs-Rutgeerts-2009; Cheok-Evans-2003; Gysin-McMahon-2012; Kang-Willman-2010; Ramaswamy-Golub-2001; Rieger-Chu-2004; Smirnov-Cheung-2009
CCNF	CENPE	0.0709024	Co-expression	Arijs-Rutgeerts-2009; Chen-Brown-2002; Gysin-McMahon-2012; Innocenti-Brown-2011; Rieger-Chu-2004; Smirnov-Cheung-2009
BUB1	NCAPH	0.0708932	Co-expression	Bild-Nevins-2006 B; Burington-Shaughnessy-2008; Gysin-McMahon-2012; Innocenti-Brown-2011; Rieger-Chu-2004; Roth-Zlotnik-2006; Wang-Maris-2006
CDKN3	TROAP	0.0708609	Co-expression	Arijs-Rutgeerts-2009; Bild-Nevins-2006 B; Chen-Brown-2002; Innocenti-Brown-2011; Kang-Willman-2010; Salaverria-Siebert-2011; Wang-Maris-2006
KIF14	PLK1	0.0708599	Co-expression	Arijs-Rutgeerts-2009; Bild-Nevins-2006 B; Burington-Shaughnessy-2008; Chen-Brown-2002; Gysin-McMahon-2012; Kang-Willman-2010; Rieger-Chu-2004; Smirnov-Cheung-2009; Wang-Maris-2006
MAD2L1	KIF23	0.0708353	Co-expression	Alizadeh-Staudt-2000; Bild-Nevins-2006 B; Boldrick-Relman-2002; Burington-Shaughnessy-2008; Chen-Brown-2002; Innocenti-Brown-2011; Kang-Willman-2010; Mallon-McKay-2013; Rieger-Chu-2004; Salaverria-Siebert-2011
CCNB1	LMNB1	0.0708193	Co-expression	Alizadeh-Staudt-2000; Bild-Nevins-2006 B; Burington-Shaughnessy-2008; Gysin-McMahon-2012; Kang-Willman-2010; Mallon-McKay-2013; Roth-Zlotnik-2006; Salaverria-Siebert-2011; Wang-Maris-2006
BUB1	PLK4	0.0707367	Co-expression	Alizadeh-Staudt-2000; Bild-Nevins-2006 B; Burington-Shaughnessy-2008; Innocenti-Brown-2011; Mallon-McKay-2013; Rieger-Chu-2004; Wang-Maris-2006
KIF22	MKI67	0.0707275	Co-expression	Burington-Shaughnessy-2008; Chen-Brown-2002; Kang-Willman-2010; Mallon-McKay-2013; Rieger-Chu-2004; Smirnov-Cheung-2009
RAD54L	CDC6	0.0706826	Co-expression	Alizadeh-Staudt-2000; Boldrick-Relman-2002; Burington-Shaughnessy-2008; Rieger-Chu-2004; Roth-Zlotnik-2006; Salaverria-Siebert-2011
CCNB1	ANP32E	0.0706254	Co-expression	Bild-Nevins-2006 B; Burington-Shaughnessy-2008; Cheok-Evans-2003; Gysin-McMahon-2012; Mallon-McKay-2013; Wang-Maris-2006
DLGAP5	KIF2C	0.0706018	Co-expression	Arijs-Rutgeerts-2009; Bild-Nevins-2006 B; Burington-Shaughnessy-2008; Gysin-McMahon-2012; Innocenti-Brown-2011; Kang-Willman-2010; Rieger-Chu-2004; Salaverria-Siebert-2011; Smirnov-Cheung-2009; Wang-Maris-2006
STIL	TTK	0.070579	Co-expression	Arijs-Rutgeerts-2009; Bild-Nevins-2006 B; Burington-Shaughnessy-2008; Kang-Willman-2010; Rieger-Chu-2004; Roth-Zlotnik-2006; Salaverria-Siebert-2011; Smirnov-Cheung-2009; Wang-Maris-2006
HMMR	KIF11	0.0705003	Co-expression	Arijs-Rutgeerts-2009; Bild-Nevins-2006 B; Burington-Shaughnessy-2008; Innocenti-Brown-2011; Kang-Willman-2010; Rieger-Chu-2004; Roth-Zlotnik-2006; Salaverria-Siebert-2011; Smirnov-Cheung-2009; Wang-Maris-2006
PRC1	CCNB2	0.0704501	Co-expression	Gysin-McMahon-2012; Innocenti-Brown-2011; Mallon-McKay-2013; Ramaswamy-Golub-2001; Salaverria-Siebert-2011; Smirnov-Cheung-2009
MCM7	AURKB	0.0704422	Co-expression	Arijs-Rutgeerts-2009; Bild-Nevins-2006 B; Burington-Shaughnessy-2008; Cheok-Evans-2003; Gysin-McMahon-2012; Mallon-McKay-2013; Wang-Maris-2006
TTK	CENPE	0.0703828	Co-expression	Arijs-Rutgeerts-2009; Bild-Nevins-2006 B; Boldrick-Relman-2002; Burington-Shaughnessy-2008; Gysin-McMahon-2012; Innocenti-Brown-2011; Kang-Willman-2010; Rieger-Chu-2004; Smirnov-Cheung-2009; Wang-Maris-2006
KIF23	GTSE1	0.0703703	Co-expression	Gysin-McMahon-2012; Innocenti-Brown-2011; Kang-Willman-2010; Rieger-Chu-2004; Smirnov-Cheung-2009
CDKN3	CCNB2	0.0703132	Co-expression	Bild-Nevins-2006 B; Burington-Shaughnessy-2008; Gysin-McMahon-2012; Innocenti-Brown-2011; Rieger-Chu-2004; Salaverria-Siebert-2011; Smirnov-Cheung-2009; Wang-Maris-2006
EZH2	TYMS	0.0702729	Co-expression	Burington-Shaughnessy-2008; Gysin-McMahon-2012; Mallon-McKay-2013; Ramaswamy-Golub-2001; Roth-Zlotnik-2006; Salaverria-Siebert-2011; Wang-Maris-2006
TTK	FANCI	0.0701916	Co-expression	Burington-Shaughnessy-2008; Cheok-Evans-2003; Gysin-McMahon-2012; Innocenti-Brown-2011; Kang-Willman-2010; Roth-Zlotnik-2006; Wang-Maris-2006
PLK4	HJURP	0.070174	Co-expression	Boldrick-Relman-2002; Innocenti-Brown-2011; Kang-Willman-2010; Roth-Zlotnik-2006
CDCA8	CENPF	0.0701282	Co-expression	Chen-Brown-2002; Gysin-McMahon-2012; Innocenti-Brown-2011; Kang-Willman-2010; Roth-Zlotnik-2006; Smirnov-Cheung-2009
TTK	HMMR	0.0701135	Co-expression	Alizadeh-Staudt-2000; Arijs-Rutgeerts-2009; Boldrick-Relman-2002; Burington-Shaughnessy-2008; Gysin-McMahon-2012; Innocenti-Brown-2011; Rieger-Chu-2004; Roth-Zlotnik-2006; Smirnov-Cheung-2009; Wang-Maris-2006
CDC25C	CCNB2	0.0701007	Co-expression	Burington-Shaughnessy-2008; Gysin-McMahon-2012; Innocenti-Brown-2011; Rieger-Chu-2004; Salaverria-Siebert-2011; Smirnov-Cheung-2009; Wang-Maris-2006
TROAP	CCNB2	0.0700383	Co-expression	Bild-Nevins-2006 B; Innocenti-Brown-2011; Rieger-Chu-2004; Roth-Zlotnik-2006; Salaverria-Siebert-2011; Wang-Maris-2006
SMC4	CCNB2	0.0699867	Co-expression	Boldrick-Relman-2002; Burington-Shaughnessy-2008; Gysin-McMahon-2012; Ramaswamy-Golub-2001; Smirnov-Cheung-2009; Wang-Maris-2006
SPC25	HMGB2	0.0699377	Co-expression	Arijs-Rutgeerts-2009; Burington-Shaughnessy-2008; Gysin-McMahon-2012; Rieger-Chu-2004; Salaverria-Siebert-2011; Smirnov-Cheung-2009; Wang-Maris-2006
SPC25	ANP32E	0.0697806	Co-expression	Mallon-McKay-2013; Rieger-Chu-2004; Salaverria-Siebert-2011; Smirnov-Cheung-2009; Wang-Maris-2006
GTSE1	KIF2C	0.0697676	Co-expression	Burington-Shaughnessy-2008; Kang-Willman-2010; Rieger-Chu-2004; Salaverria-Siebert-2011; Smirnov-Cheung-2009; Wang-Maris-2006
MELK	HMMR	0.0697358	Co-expression	Arijs-Rutgeerts-2009; Bild-Nevins-2006 B; Burington-Shaughnessy-2008; Innocenti-Brown-2011; Kang-Willman-2010; Rieger-Chu-2004; Roth-Zlotnik-2006; Salaverria-Siebert-2011; Wang-Maris-2006
CDK1	KIFC1	0.0696356	Co-expression	Bild-Nevins-2006 B; Burington-Shaughnessy-2008; Gysin-McMahon-2012; Innocenti-Brown-2011; Rieger-Chu-2004; Salaverria-Siebert-2011; Wang-Maris-2006
CENPF	ZWINT	0.0696286	Co-expression	Arijs-Rutgeerts-2009; Bild-Nevins-2006 B; Burington-Shaughnessy-2008; Chen-Brown-2002; Gysin-McMahon-2012; Innocenti-Brown-2011; Kang-Willman-2010; Roth-Zlotnik-2006
SPAG5	MKI67	0.0696075	Co-expression	Burington-Shaughnessy-2008; Kang-Willman-2010; Rieger-Chu-2004; Salaverria-Siebert-2011; Smirnov-Cheung-2009; Wang-Maris-2006
KIF20A	TOP2A	0.0695351	Co-expression	Gysin-McMahon-2012; Innocenti-Brown-2011; Kang-Willman-2010; Mallon-McKay-2013; Roth-Zlotnik-2006; Salaverria-Siebert-2011; Smirnov-Cheung-2009
CDC25C	UBE2C	0.0694104	Co-expression	Arijs-Rutgeerts-2009; Burington-Shaughnessy-2008; Chen-Brown-2002; Innocenti-Brown-2011; Ramaswamy-Golub-2001; Rieger-Chu-2004; Wang-Maris-2006
TTK	GTSE1	0.0693899	Co-expression	Arijs-Rutgeerts-2009; Bild-Nevins-2006 B; Burington-Shaughnessy-2008; Innocenti-Brown-2011; Kang-Willman-2010; Rieger-Chu-2004; Wang-Maris-2006
CCNF	CENPA	0.0693828	Co-expression	Burington-Shaughnessy-2008; Innocenti-Brown-2011; Rieger-Chu-2004; Salaverria-Siebert-2011; Smirnov-Cheung-2009
FANCI	KIF23	0.0693405	Co-expression	Burington-Shaughnessy-2008; Cheok-Evans-2003; Gysin-McMahon-2012; Innocenti-Brown-2011; Salaverria-Siebert-2011; Wang-Maris-2006
KIF23	MCM2	0.0693138	Co-expression	Alizadeh-Staudt-2000; Bild-Nevins-2006 B; Boldrick-Relman-2002; Chen-Brown-2002; Gysin-McMahon-2012; Innocenti-Brown-2011; Ramaswamy-Golub-2001; Roth-Zlotnik-2006; Wang-Maris-2006
SPAG5	FOXM1	0.0693087	Co-expression	Burington-Shaughnessy-2008; Cheok-Evans-2003; Kang-Willman-2010; Rieger-Chu-2004; Salaverria-Siebert-2011; Smirnov-Cheung-2009; Wang-Maris-2006
TPX2	NCAPD2	0.0692923	Co-expression	Arijs-Rutgeerts-2009; Bild-Nevins-2006 B; Burington-Shaughnessy-2008; Gysin-McMahon-2012; Kang-Willman-2010; Mallon-McKay-2013; Rieger-Chu-2004; Roth-Zlotnik-2006; Salaverria-Siebert-2011; Smirnov-Cheung-2009; Wang-Maris-2006
MCM6	RRM2	0.0692452	Co-expression	Arijs-Rutgeerts-2009; Burington-Shaughnessy-2008; Gysin-McMahon-2012; Innocenti-Brown-2011; Rieger-Chu-2004; Roth-Zlotnik-2006; Salaverria-Siebert-2011; Wang-Maris-2006
CDKN3	SMC4	0.0692159	Co-expression	Arijs-Rutgeerts-2009; Burington-Shaughnessy-2008; Chen-Brown-2002; Innocenti-Brown-2011; Smirnov-Cheung-2009; Wang-Maris-2006
KIF11	CENPE	0.0691988	Co-expression	Arijs-Rutgeerts-2009; Bild-Nevins-2006 B; Burington-Shaughnessy-2008; Innocenti-Brown-2011; Kang-Willman-2010; Rieger-Chu-2004; Roth-Zlotnik-2006; Salaverria-Siebert-2011; Smirnov-Cheung-2009; Wang-Maris-2006
KIF11	TYMS	0.0691281	Co-expression	Arijs-Rutgeerts-2009; Burington-Shaughnessy-2008; Cheok-Evans-2003; Kang-Willman-2010; Ramaswamy-Golub-2001; Roth-Zlotnik-2006; Wang-Maris-2006
MCM7	EZH2	0.0691256	Co-expression	Bild-Nevins-2006 B; Burington-Shaughnessy-2008; Gysin-McMahon-2012; Kang-Willman-2010; Ramaswamy-Golub-2001; Roth-Zlotnik-2006; Smirnov-Cheung-2009; Wang-Maris-2006
PLK4	MELK	0.0690742	Co-expression	Arijs-Rutgeerts-2009; Bild-Nevins-2006 B; Burington-Shaughnessy-2008; Innocenti-Brown-2011; Kang-Willman-2010; Salaverria-Siebert-2011
KIF23	NCAPG	0.0690559	Co-expression	Arijs-Rutgeerts-2009; Gysin-McMahon-2012; Innocenti-Brown-2011; Kang-Willman-2010; Mallon-McKay-2013; Roth-Zlotnik-2006; Salaverria-Siebert-2011; Smirnov-Cheung-2009
HMGB2	AURKB	0.0689224	Co-expression	Alizadeh-Staudt-2000; Cheok-Evans-2003; Kang-Willman-2010; Smirnov-Cheung-2009; Wang-Maris-2006
BUB1	TPX2	0.0688525	Co-expression	Arijs-Rutgeerts-2009; Bild-Nevins-2006 B; Burington-Shaughnessy-2008; Gysin-McMahon-2012; Innocenti-Brown-2011; Rieger-Chu-2004; Roth-Zlotnik-2006; Smirnov-Cheung-2009; Wang-Maris-2006
KIF18B	KIFC1	0.0688306	Co-expression	Arijs-Rutgeerts-2009; Gysin-McMahon-2012; Innocenti-Brown-2011; Kang-Willman-2010; Mallon-McKay-2013; Salaverria-Siebert-2011; Smirnov-Cheung-2009
NCAPH	TOP2A	0.0688299	Co-expression	Burington-Shaughnessy-2008; Innocenti-Brown-2011; Ramaswamy-Golub-2001; Rieger-Chu-2004; Roth-Zlotnik-2006; Salaverria-Siebert-2011; Smirnov-Cheung-2009; Wang-Maris-2006
TROAP	BIRC5	0.0688181	Co-expression	Arijs-Rutgeerts-2009; Innocenti-Brown-2011; Kang-Willman-2010; Roth-Zlotnik-2006
FOXM1	KIF11	0.0687871	Co-expression	Bild-Nevins-2006 B; Burington-Shaughnessy-2008; Cheok-Evans-2003; Innocenti-Brown-2011; Kang-Willman-2010; Rieger-Chu-2004; Roth-Zlotnik-2006; Salaverria-Siebert-2011; Wang-Maris-2006
HMGB2	HMGN2	0.0687717	Co-expression	Gysin-McMahon-2012; Innocenti-Brown-2011; Kang-Willman-2010; Mallon-McKay-2013; Salaverria-Siebert-2011; Smirnov-Cheung-2009
RRM2	CENPA	0.0687291	Co-expression	Arijs-Rutgeerts-2009; Burington-Shaughnessy-2008; Gysin-McMahon-2012; Innocenti-Brown-2011; Kang-Willman-2010; Roth-Zlotnik-2006; Salaverria-Siebert-2011
KIF4A	TOP2A	0.0687063	Co-expression	Arijs-Rutgeerts-2009; Innocenti-Brown-2011; Kang-Willman-2010; Mallon-McKay-2013; Roth-Zlotnik-2006; Salaverria-Siebert-2011; Smirnov-Cheung-2009
SPAG5	NCAPG	0.0687025	Co-expression	Arijs-Rutgeerts-2009; Gysin-McMahon-2012; Kang-Willman-2010; Ramaswamy-Golub-2001; Salaverria-Siebert-2011; Smirnov-Cheung-2009
ZWINT	TYMS	0.0686733	Co-expression	Arijs-Rutgeerts-2009; Burington-Shaughnessy-2008; Cheok-Evans-2003; Innocenti-Brown-2011; Kang-Willman-2010; Roth-Zlotnik-2006; Salaverria-Siebert-2011; Wang-Maris-2006
MAD2L1	MKI67	0.0686656	Co-expression	Alizadeh-Staudt-2000; Bild-Nevins-2006 B; Burington-Shaughnessy-2008; Innocenti-Brown-2011; Kang-Willman-2010; Ramaswamy-Golub-2001
CCNB1	TROAP	0.0686622	Co-expression	Arijs-Rutgeerts-2009; Bild-Nevins-2006 B; Burington-Shaughnessy-2008; Gysin-McMahon-2012; Innocenti-Brown-2011; Kang-Willman-2010; Rieger-Chu-2004; Wang-Maris-2006
STIL	MYBL2	0.068649	Co-expression	Arijs-Rutgeerts-2009; Burington-Shaughnessy-2008; Gysin-McMahon-2012; Kang-Willman-2010; Mallon-McKay-2013; Smirnov-Cheung-2009; Wang-Maris-2006
BUB1B	FOXM1	0.0685878	Co-expression	Arijs-Rutgeerts-2009; Bild-Nevins-2006 B; Burington-Shaughnessy-2008; Cheok-Evans-2003; Innocenti-Brown-2011; Kang-Willman-2010; Rieger-Chu-2004; Roth-Zlotnik-2006; Wang-Maris-2006
PRC1	PLK4	0.0685294	Co-expression	Arijs-Rutgeerts-2009; Gysin-McMahon-2012; Innocenti-Brown-2011; Kang-Willman-2010; Salaverria-Siebert-2011; Smirnov-Cheung-2009
KIF18B	BIRC5	0.0684291	Co-expression	Arijs-Rutgeerts-2009; Gysin-McMahon-2012; Innocenti-Brown-2011; Kang-Willman-2010; Roth-Zlotnik-2006; Salaverria-Siebert-2011; Smirnov-Cheung-2009
CDKN3	PLK4	0.0684215	Co-expression	Alizadeh-Staudt-2000; Arijs-Rutgeerts-2009; Burington-Shaughnessy-2008; Ramaswamy-Golub-2001; Smirnov-Cheung-2009; Wang-Maris-2006
CDKN3	TOP2A	0.0684208	Co-expression	Alizadeh-Staudt-2000; Burington-Shaughnessy-2008; Chen-Brown-2002; Innocenti-Brown-2011; Kang-Willman-2010; Ramaswamy-Golub-2001; Smirnov-Cheung-2009; Wang-Maris-2006
CCNA2	LMNB1	0.0683858	Co-expression	Alizadeh-Staudt-2000; Arijs-Rutgeerts-2009; Burington-Shaughnessy-2008; Kang-Willman-2010; Mallon-McKay-2013; Rieger-Chu-2004; Roth-Zlotnik-2006; Salaverria-Siebert-2011
PLK4	CDK1	0.0683731	Co-expression	Alizadeh-Staudt-2000; Burington-Shaughnessy-2008; Innocenti-Brown-2011; Salaverria-Siebert-2011; Smirnov-Cheung-2009; Wang-Maris-2006
ARHGAP11A	CCNF	0.0683621	Co-expression	Kang-Willman-2010; Ramaswamy-Golub-2001; Roth-Zlotnik-2006
HMMR	AURKB	0.0683312	Co-expression	Alizadeh-Staudt-2000; Bild-Nevins-2006 B; Boldrick-Relman-2002; Innocenti-Brown-2011; Rieger-Chu-2004; Salaverria-Siebert-2011; Smirnov-Cheung-2009; Wang-Maris-2006
NDC80	ZWINT	0.0683121	Co-expression	Arijs-Rutgeerts-2009; Bild-Nevins-2006 B; Burington-Shaughnessy-2008; Cheok-Evans-2003; Innocenti-Brown-2011; Kang-Willman-2010; Mallon-McKay-2013; Roth-Zlotnik-2006; Salaverria-Siebert-2011; Wang-Maris-2006
SPAG5	BUB1B	0.0682976	Co-expression	Arijs-Rutgeerts-2009; Bild-Nevins-2006 B; Burington-Shaughnessy-2008; Gysin-McMahon-2012; Kang-Willman-2010; Rieger-Chu-2004; Salaverria-Siebert-2011; Smirnov-Cheung-2009; Wang-Maris-2006
KIF14	MKI67	0.0682933	Co-expression	Arijs-Rutgeerts-2009; Bild-Nevins-2006 B; Burington-Shaughnessy-2008; Gysin-McMahon-2012; Kang-Willman-2010; Rieger-Chu-2004; Roth-Zlotnik-2006; Smirnov-Cheung-2009
FANCI	TK1	0.0682626	Co-expression	Arijs-Rutgeerts-2009; Burington-Shaughnessy-2008; Innocenti-Brown-2011; Kang-Willman-2010; Salaverria-Siebert-2011; Wang-Maris-2006
TOP2A	HJURP	0.068232	Co-expression	Arijs-Rutgeerts-2009; Chen-Brown-2002; Innocenti-Brown-2011; Kang-Willman-2010; Mallon-McKay-2013; Salaverria-Siebert-2011; Smirnov-Cheung-2009
GTSE1	DLGAP5	0.0682021	Co-expression	Arijs-Rutgeerts-2009; Innocenti-Brown-2011; Kang-Willman-2010; Rieger-Chu-2004; Roth-Zlotnik-2006; Salaverria-Siebert-2011; Wang-Maris-2006
KIF2C	ESPL1	0.0681369	Co-expression	Burington-Shaughnessy-2008; Cheok-Evans-2003; Kang-Willman-2010; Rieger-Chu-2004; Salaverria-Siebert-2011; Wang-Maris-2006
CDC20	DLGAP5	0.0681364	Co-expression	Arijs-Rutgeerts-2009; Bild-Nevins-2006 B; Burington-Shaughnessy-2008; Gysin-McMahon-2012; Innocenti-Brown-2011; Kang-Willman-2010; Rieger-Chu-2004; Roth-Zlotnik-2006; Salaverria-Siebert-2011; Smirnov-Cheung-2009; Wang-Maris-2006
SPAG5	CENPA	0.06812	Co-expression	Burington-Shaughnessy-2008; Cheok-Evans-2003; Gysin-McMahon-2012; Mallon-McKay-2013; Rieger-Chu-2004; Wang-Maris-2006
BIRC5	NUSAP1	0.0680821	Co-expression	Arijs-Rutgeerts-2009; Gysin-McMahon-2012; Innocenti-Brown-2011; Kang-Willman-2010; Ramaswamy-Golub-2001; Smirnov-Cheung-2009
FEN1	KIF11	0.0680703	Co-expression	Bild-Nevins-2006 B; Burington-Shaughnessy-2008; Cheok-Evans-2003; Kang-Willman-2010; Mallon-McKay-2013; Roth-Zlotnik-2006; Salaverria-Siebert-2011; Wang-Maris-2006
CHAF1A	NCAPH	0.0680277	Co-expression	Kang-Willman-2010; Perou-Botstein-1999; Ramaswamy-Golub-2001; Roth-Zlotnik-2006; Salaverria-Siebert-2011; Wang-Maris-2006
FANCI	TPX2	0.0679098	Co-expression	Arijs-Rutgeerts-2009; Bild-Nevins-2006 B; Burington-Shaughnessy-2008; Gysin-McMahon-2012; Kang-Willman-2010; Mallon-McKay-2013; Roth-Zlotnik-2006; Salaverria-Siebert-2011; Wang-Maris-2006
TOP2A	BIRC5	0.0678039	Co-expression	Alizadeh-Staudt-2000; Boldrick-Relman-2002; Burington-Shaughnessy-2008; Gysin-McMahon-2012; Innocenti-Brown-2011; Kang-Willman-2010; Smirnov-Cheung-2009
CDC25C	PLK1	0.0677747	Co-expression	Alizadeh-Staudt-2000; Chen-Brown-2002; Innocenti-Brown-2011; Rieger-Chu-2004; Roth-Zlotnik-2006; Wang-Maris-2006
PLK4	E2F8	0.0677299	Co-expression	Arijs-Rutgeerts-2009; Innocenti-Brown-2011; Kang-Willman-2010; Salaverria-Siebert-2011; Smirnov-Cheung-2009
ARHGAP11A	KIF18B	0.0677145	Co-expression	Innocenti-Brown-2011; Mallon-McKay-2013; Roth-Zlotnik-2006; Salaverria-Siebert-2011; Smirnov-Cheung-2009
MCM2	CCNA2	0.0676953	Co-expression	Arijs-Rutgeerts-2009; Bild-Nevins-2006 B; Boldrick-Relman-2002; Burington-Shaughnessy-2008; Cheok-Evans-2003; Gysin-McMahon-2012; Kang-Willman-2010; Roth-Zlotnik-2006; Wang-Maris-2006
MCM6	RAD54L	0.067693	Co-expression	Bild-Nevins-2006 B; Burington-Shaughnessy-2008; Cheok-Evans-2003; Gysin-McMahon-2012; Innocenti-Brown-2011; Rieger-Chu-2004; Salaverria-Siebert-2011
KIF11	NCAPD2	0.0676819	Co-expression	Arijs-Rutgeerts-2009; Burington-Shaughnessy-2008; Cheok-Evans-2003; Ramaswamy-Golub-2001; Rieger-Chu-2004; Roth-Zlotnik-2006; Salaverria-Siebert-2011; Smirnov-Cheung-2009
AURKA	CENPF	0.0676739	Co-expression	Burington-Shaughnessy-2008; Cheok-Evans-2003; Innocenti-Brown-2011; Rieger-Chu-2004; Smirnov-Cheung-2009
BUB1B	TROAP	0.067576	Co-expression	Arijs-Rutgeerts-2009; Bild-Nevins-2006 B; Cheok-Evans-2003; Innocenti-Brown-2011; Rieger-Chu-2004; Roth-Zlotnik-2006; Wang-Maris-2006
STIL	MELK	0.067555	Co-expression	Arijs-Rutgeerts-2009; Bild-Nevins-2006 B; Burington-Shaughnessy-2008; Gysin-McMahon-2012; Rieger-Chu-2004; Roth-Zlotnik-2006; Salaverria-Siebert-2011; Smirnov-Cheung-2009
KIF18B	SMC4	0.0675251	Co-expression	Arijs-Rutgeerts-2009; Gysin-McMahon-2012; Mallon-McKay-2013; Roth-Zlotnik-2006; Salaverria-Siebert-2011; Smirnov-Cheung-2009
CDC6	PLK1	0.0675171	Co-expression	Alizadeh-Staudt-2000; Boldrick-Relman-2002; Chen-Brown-2002; Kang-Willman-2010; Roth-Zlotnik-2006; Salaverria-Siebert-2011; Wang-Maris-2006
FOXM1	TPX2	0.0674667	Co-expression	Arijs-Rutgeerts-2009; Bild-Nevins-2006 B; Burington-Shaughnessy-2008; Cheok-Evans-2003; Gysin-McMahon-2012; Kang-Willman-2010; Mallon-McKay-2013; Rieger-Chu-2004; Roth-Zlotnik-2006; Salaverria-Siebert-2011; Wang-Maris-2006
DLGAP5	UBE2C	0.0674408	Co-expression	Arijs-Rutgeerts-2009; Bild-Nevins-2006 B; Burington-Shaughnessy-2008; Innocenti-Brown-2011; Kang-Willman-2010; Mallon-McKay-2013; Rieger-Chu-2004; Roth-Zlotnik-2006; Salaverria-Siebert-2011; Smirnov-Cheung-2009; Wang-Maris-2006
CCNF	CCNA2	0.0674372	Co-expression	Alizadeh-Staudt-2000; Arijs-Rutgeerts-2009; Burington-Shaughnessy-2008; Gysin-McMahon-2012; Innocenti-Brown-2011; Rieger-Chu-2004; Salaverria-Siebert-2011
CCNA2	ANP32E	0.0674166	Co-expression	Arijs-Rutgeerts-2009; Bild-Nevins-2006 B; Kang-Willman-2010; Rieger-Chu-2004; Smirnov-Cheung-2009; Wang-Maris-2006
MCM7	PRIM1	0.0673666	Co-expression	Gysin-McMahon-2012; Innocenti-Brown-2011; Ramaswamy-Golub-2001; Roth-Zlotnik-2006; Salaverria-Siebert-2011; Wang-Maris-2006
CDC25C	CENPE	0.067357	Co-expression	Arijs-Rutgeerts-2009; Boldrick-Relman-2002; Innocenti-Brown-2011; Mallon-McKay-2013; Rieger-Chu-2004; Salaverria-Siebert-2011
CCNA2	MYBL2	0.0673239	Co-expression	Arijs-Rutgeerts-2009; Bild-Nevins-2006 B; Burington-Shaughnessy-2008; Chen-Brown-2002; Gysin-McMahon-2012; Ramaswamy-Golub-2001; Wang-Maris-2006
RAD54L	ESPL1	0.0672796	Co-expression	Bild-Nevins-2006 B; Burington-Shaughnessy-2008; Kang-Willman-2010; Mallon-McKay-2013; Salaverria-Siebert-2011; Smirnov-Cheung-2009
MYBL2	ESPL1	0.0672024	Co-expression	Bild-Nevins-2006 B; Burington-Shaughnessy-2008; Cheok-Evans-2003; Gysin-McMahon-2012; Salaverria-Siebert-2011; Smirnov-Cheung-2009; Wang-Maris-2006
TTK	FOXM1	0.0672011	Co-expression	Alizadeh-Staudt-2000; Arijs-Rutgeerts-2009; Burington-Shaughnessy-2008; Cheok-Evans-2003; Innocenti-Brown-2011; Kang-Willman-2010; Rieger-Chu-2004; Roth-Zlotnik-2006; Wang-Maris-2006
TPX2	CENPE	0.067187	Co-expression	Arijs-Rutgeerts-2009; Bild-Nevins-2006 B; Burington-Shaughnessy-2008; Gysin-McMahon-2012; Innocenti-Brown-2011; Kang-Willman-2010; Rieger-Chu-2004; Roth-Zlotnik-2006; Salaverria-Siebert-2011; Smirnov-Cheung-2009; Wang-Maris-2006
TK1	MELK	0.0671744	Co-expression	Alizadeh-Staudt-2000; Arijs-Rutgeerts-2009; Boldrick-Relman-2002; Burington-Shaughnessy-2008; Innocenti-Brown-2011; Kang-Willman-2010; Roth-Zlotnik-2006; Salaverria-Siebert-2011; Wang-Maris-2006
RRM2	CENPF	0.0670798	Co-expression	Alizadeh-Staudt-2000; Burington-Shaughnessy-2008; Chen-Brown-2002; Innocenti-Brown-2011; Kang-Willman-2010; Roth-Zlotnik-2006; Wang-Maris-2006
ZWINT	MKI67	0.0670006	Co-expression	Arijs-Rutgeerts-2009; Bild-Nevins-2006 B; Burington-Shaughnessy-2008; Cheok-Evans-2003; Gysin-McMahon-2012; Kang-Willman-2010; Salaverria-Siebert-2011; Wang-Maris-2006
KIAA0101	EZH2	0.0670001	Co-expression	Arijs-Rutgeerts-2009; Bild-Nevins-2006 B; Burington-Shaughnessy-2008; Mallon-McKay-2013; Ramaswamy-Golub-2001; Roth-Zlotnik-2006; Salaverria-Siebert-2011; Wang-Maris-2006
KIAA0101	KIF2C	0.0669587	Co-expression	Arijs-Rutgeerts-2009; Burington-Shaughnessy-2008; Kang-Willman-2010; Mallon-McKay-2013; Perou-Botstein-1999; Ramaswamy-Golub-2001
CHEK1	RRM2	0.0669569	Co-expression	Alizadeh-Staudt-2000; Arijs-Rutgeerts-2009; Boldrick-Relman-2002; Innocenti-Brown-2011; Rieger-Chu-2004; Roth-Zlotnik-2006
CENPA	HJURP	0.0669194	Co-expression	Arijs-Rutgeerts-2009; Innocenti-Brown-2011; Kang-Willman-2010; Roth-Zlotnik-2006; Smirnov-Cheung-2009
CDC6	MKI67	0.0669139	Co-expression	Alizadeh-Staudt-2000; Boldrick-Relman-2002; Burington-Shaughnessy-2008; Kang-Willman-2010; Ramaswamy-Golub-2001; Roth-Zlotnik-2006
MAD2L1	HMMR	0.0668194	Co-expression	Alizadeh-Staudt-2000; Arijs-Rutgeerts-2009; Boldrick-Relman-2002; Burington-Shaughnessy-2008; Innocenti-Brown-2011; Kang-Willman-2010; Mallon-McKay-2013; Roth-Zlotnik-2006; Salaverria-Siebert-2011
PLK4	UBE2C	0.0667897	Co-expression	Arijs-Rutgeerts-2009; Bild-Nevins-2006 B; Burington-Shaughnessy-2008; Innocenti-Brown-2011; Ramaswamy-Golub-2001; Wang-Maris-2006
CDCA8	PLK1	0.0667462	Co-expression	Arijs-Rutgeerts-2009; Chen-Brown-2002; Gysin-McMahon-2012; Innocenti-Brown-2011; Kang-Willman-2010; Mallon-McKay-2013; Salaverria-Siebert-2011; Smirnov-Cheung-2009
HMMR	GTSE1	0.0667344	Co-expression	Burington-Shaughnessy-2008; Gysin-McMahon-2012; Innocenti-Brown-2011; Rieger-Chu-2004; Roth-Zlotnik-2006; Wang-Maris-2006
AURKA	TOP2A	0.0667042	Co-expression	Burington-Shaughnessy-2008; Innocenti-Brown-2011; Rieger-Chu-2004; Roth-Zlotnik-2006; Salaverria-Siebert-2011; Smirnov-Cheung-2009
DLGAP5	CENPE	0.0666497	Co-expression	Arijs-Rutgeerts-2009; Burington-Shaughnessy-2008; Gysin-McMahon-2012; Innocenti-Brown-2011; Kang-Willman-2010; Rieger-Chu-2004; Roth-Zlotnik-2006; Salaverria-Siebert-2011; Smirnov-Cheung-2009; Wang-Maris-2006
KIF4A	KIF23	0.0666449	Co-expression	Arijs-Rutgeerts-2009; Gysin-McMahon-2012; Innocenti-Brown-2011; Kang-Willman-2010; Mallon-McKay-2013; Roth-Zlotnik-2006; Smirnov-Cheung-2009
MCM6	FOXM1	0.0666408	Co-expression	Arijs-Rutgeerts-2009; Bild-Nevins-2006 B; Burington-Shaughnessy-2008; Chen-Brown-2002; Cheok-Evans-2003; Kang-Willman-2010; Wang-Maris-2006
FANCI	HMMR	0.0665767	Co-expression	Arijs-Rutgeerts-2009; Burington-Shaughnessy-2008; Gysin-McMahon-2012; Innocenti-Brown-2011; Kang-Willman-2010; Roth-Zlotnik-2006; Wang-Maris-2006
CENPE	KIFC1	0.0665534	Co-expression	Arijs-Rutgeerts-2009; Bild-Nevins-2006 B; Burington-Shaughnessy-2008; Innocenti-Brown-2011; Kang-Willman-2010; Rieger-Chu-2004
PTTG1	MKI67	0.0665533	Co-expression	Arijs-Rutgeerts-2009; Bild-Nevins-2006 B; Burington-Shaughnessy-2008; Gysin-McMahon-2012; Innocenti-Brown-2011; Kang-Willman-2010; Wang-Maris-2006
GTSE1	ZWINT	0.0665333	Co-expression	Bild-Nevins-2006 B; Burington-Shaughnessy-2008; Gysin-McMahon-2012; Innocenti-Brown-2011; Roth-Zlotnik-2006; Salaverria-Siebert-2011; Wang-Maris-2006
TK1	MKI67	0.066443	Co-expression	Alizadeh-Staudt-2000; Arijs-Rutgeerts-2009; Boldrick-Relman-2002; Burington-Shaughnessy-2008; Cheok-Evans-2003; Kang-Willman-2010; Roth-Zlotnik-2006
BUB1	TROAP	0.0664407	Co-expression	Burington-Shaughnessy-2008; Gysin-McMahon-2012; Innocenti-Brown-2011; Rieger-Chu-2004; Roth-Zlotnik-2006; Wang-Maris-2006
TTK	SPAG5	0.0664069	Co-expression	Arijs-Rutgeerts-2009; Bild-Nevins-2006 B; Burington-Shaughnessy-2008; Gysin-McMahon-2012; Kang-Willman-2010; Rieger-Chu-2004; Roth-Zlotnik-2006; Wang-Maris-2006
TOP2A	CCNB2	0.0663892	Co-expression	Burington-Shaughnessy-2008; Cheok-Evans-2003; Gysin-McMahon-2012; Innocenti-Brown-2011; Rieger-Chu-2004; Smirnov-Cheung-2009; Wang-Maris-2006
CDKN3	AURKB	0.0663851	Co-expression	Alizadeh-Staudt-2000; Bild-Nevins-2006 B; Boldrick-Relman-2002; Gysin-McMahon-2012; Kang-Willman-2010; Rieger-Chu-2004; Salaverria-Siebert-2011; Smirnov-Cheung-2009; Wang-Maris-2006
RAD54L	CDC20	0.0663821	Co-expression	Alizadeh-Staudt-2000; Arijs-Rutgeerts-2009; Bild-Nevins-2006 B; Burington-Shaughnessy-2008; Gysin-McMahon-2012; Kang-Willman-2010; Roth-Zlotnik-2006; Salaverria-Siebert-2011
RAD54L	RRM2	0.0663404	Co-expression	Alizadeh-Staudt-2000; Arijs-Rutgeerts-2009; Boldrick-Relman-2002; Cheok-Evans-2003; Innocenti-Brown-2011; Kang-Willman-2010
PLK4	CENPA	0.0663032	Co-expression	Bild-Nevins-2006 B; Burington-Shaughnessy-2008; Innocenti-Brown-2011; Salaverria-Siebert-2011; Wang-Maris-2006
ASPM	CCNA2	0.0662266	Co-expression	Arijs-Rutgeerts-2009; Gysin-McMahon-2012; Innocenti-Brown-2011; Kang-Willman-2010; Roth-Zlotnik-2006; Salaverria-Siebert-2011; Smirnov-Cheung-2009
CHEK1	MAD2L1	0.066211	Co-expression	Alizadeh-Staudt-2000; Arijs-Rutgeerts-2009; Boldrick-Relman-2002; Gysin-McMahon-2012; Innocenti-Brown-2011; Kang-Willman-2010; Roth-Zlotnik-2006; Salaverria-Siebert-2011; Smirnov-Cheung-2009
KIF22	UBE2C	0.0661976	Co-expression	Burington-Shaughnessy-2008; Cheok-Evans-2003; Kang-Willman-2010; Rieger-Chu-2004; Smirnov-Cheung-2009
KIF11	KIF2C	0.0661926	Co-expression	Arijs-Rutgeerts-2009; Bild-Nevins-2006 B; Burington-Shaughnessy-2008; Cheok-Evans-2003; Kang-Willman-2010; Rieger-Chu-2004; Salaverria-Siebert-2011; Smirnov-Cheung-2009; Wang-Maris-2006
PTTG1	SPC25	0.0660962	Co-expression	Arijs-Rutgeerts-2009; Innocenti-Brown-2011; Mallon-McKay-2013; Rieger-Chu-2004; Salaverria-Siebert-2011; Smirnov-Cheung-2009; Wang-Maris-2006
BUB1	TMPO	0.0660593	Co-expression	Burington-Shaughnessy-2008; Gysin-McMahon-2012; Rieger-Chu-2004; Smirnov-Cheung-2009; Wang-Maris-2006
AURKA	CENPE	0.0660475	Co-expression	Burington-Shaughnessy-2008; Innocenti-Brown-2011; Rieger-Chu-2004; Roth-Zlotnik-2006; Salaverria-Siebert-2011; Smirnov-Cheung-2009
KIF4A	KIF2C	0.066046	Co-expression	Arijs-Rutgeerts-2009; Gysin-McMahon-2012; Innocenti-Brown-2011; Kang-Willman-2010; Mallon-McKay-2013; Salaverria-Siebert-2011; Smirnov-Cheung-2009
CDC25C	NDC80	0.0660242	Co-expression	Arijs-Rutgeerts-2009; Gysin-McMahon-2012; Innocenti-Brown-2011; Rieger-Chu-2004; Smirnov-Cheung-2009; Wang-Maris-2006
KIF23	NCAPH	0.0659868	Co-expression	Bild-Nevins-2006 B; Gysin-McMahon-2012; Innocenti-Brown-2011; Mallon-McKay-2013; Rieger-Chu-2004; Roth-Zlotnik-2006; Salaverria-Siebert-2011; Smirnov-Cheung-2009
RAD54L	ZWINT	0.0659709	Co-expression	Arijs-Rutgeerts-2009; Burington-Shaughnessy-2008; Cheok-Evans-2003; Gysin-McMahon-2012; Innocenti-Brown-2011; Kang-Willman-2010; Roth-Zlotnik-2006; Salaverria-Siebert-2011
CDKN3	MYBL2	0.0659351	Co-expression	Arijs-Rutgeerts-2009; Bild-Nevins-2006 B; Boldrick-Relman-2002; Chen-Brown-2002; Ramaswamy-Golub-2001; Salaverria-Siebert-2011; Wang-Maris-2006
TTK	CDK1	0.065905	Co-expression	Alizadeh-Staudt-2000; Boldrick-Relman-2002; Burington-Shaughnessy-2008; Cheok-Evans-2003; Innocenti-Brown-2011; Rieger-Chu-2004; Wang-Maris-2006
MELK	KIF2C	0.0659033	Co-expression	Arijs-Rutgeerts-2009; Burington-Shaughnessy-2008; Innocenti-Brown-2011; Kang-Willman-2010; Rieger-Chu-2004; Salaverria-Siebert-2011; Smirnov-Cheung-2009; Wang-Maris-2006
SPAG5	TPX2	0.0658117	Co-expression	Arijs-Rutgeerts-2009; Bild-Nevins-2006 B; Burington-Shaughnessy-2008; Cheok-Evans-2003; Gysin-McMahon-2012; Kang-Willman-2010; Rieger-Chu-2004; Salaverria-Siebert-2011; Smirnov-Cheung-2009; Wang-Maris-2006
PTTG1	CCNA2	0.065784	Co-expression	Arijs-Rutgeerts-2009; Burington-Shaughnessy-2008; Chen-Brown-2002; Innocenti-Brown-2011; Kang-Willman-2010; Ramaswamy-Golub-2001; Salaverria-Siebert-2011; Wang-Maris-2006
NCAPH	CDK1	0.0657031	Co-expression	Burington-Shaughnessy-2008; Gysin-McMahon-2012; Innocenti-Brown-2011; Rieger-Chu-2004; Roth-Zlotnik-2006; Salaverria-Siebert-2011; Wang-Maris-2006
PTTG1	CENPF	0.0656447	Co-expression	Arijs-Rutgeerts-2009; Bild-Nevins-2006 B; Burington-Shaughnessy-2008; Chen-Brown-2002; Gysin-McMahon-2012; Innocenti-Brown-2011; Kang-Willman-2010; Wang-Maris-2006
HMMR	CCNB2	0.065634	Co-expression	Bild-Nevins-2006 B; Burington-Shaughnessy-2008; Gysin-McMahon-2012; Innocenti-Brown-2011; Rieger-Chu-2004; Salaverria-Siebert-2011; Smirnov-Cheung-2009; Wang-Maris-2006
PLK4	TOP2A	0.0655482	Co-expression	Burington-Shaughnessy-2008; Gysin-McMahon-2012; Innocenti-Brown-2011; Ramaswamy-Golub-2001; Rieger-Chu-2004; Wang-Maris-2006
KIF20A	KIF2C	0.0655471	Co-expression	Arijs-Rutgeerts-2009; Gysin-McMahon-2012; Innocenti-Brown-2011; Kang-Willman-2010; Salaverria-Siebert-2011; Smirnov-Cheung-2009
CHAF1A	TK1	0.0654972	Co-expression	Burington-Shaughnessy-2008; Cheok-Evans-2003; Gysin-McMahon-2012; Kang-Willman-2010; Roth-Zlotnik-2006; Wang-Maris-2006
CHAF1A	TYMS	0.0654935	Co-expression	Burington-Shaughnessy-2008; Cheok-Evans-2003; Innocenti-Brown-2011; Kang-Willman-2010; Ramaswamy-Golub-2001; Wang-Maris-2006
CENPF	CCNB2	0.0654673	Co-expression	Burington-Shaughnessy-2008; Cheok-Evans-2003; Innocenti-Brown-2011; Rieger-Chu-2004; Smirnov-Cheung-2009; Wang-Maris-2006
CDKN3	DLGAP5	0.0654628	Co-expression	Arijs-Rutgeerts-2009; Bild-Nevins-2006 B; Burington-Shaughnessy-2008; Gysin-McMahon-2012; Innocenti-Brown-2011; Kang-Willman-2010; Salaverria-Siebert-2011; Smirnov-Cheung-2009; Wang-Maris-2006
MAD2L1	CCNB1	0.065454	Co-expression	Alizadeh-Staudt-2000; Arijs-Rutgeerts-2009; Bild-Nevins-2006 B; Boldrick-Relman-2002; Burington-Shaughnessy-2008; Gysin-McMahon-2012; Innocenti-Brown-2011; Kang-Willman-2010; Roth-Zlotnik-2006; Salaverria-Siebert-2011
ASPM	KIF23	0.0654464	Co-expression	Gysin-McMahon-2012; Innocenti-Brown-2011; Kang-Willman-2010; Roth-Zlotnik-2006; Smirnov-Cheung-2009
SPAG5	CENPE	0.0654151	Co-expression	Bild-Nevins-2006 B; Burington-Shaughnessy-2008; Gysin-McMahon-2012; Kang-Willman-2010; Rieger-Chu-2004; Salaverria-Siebert-2011; Smirnov-Cheung-2009; Wang-Maris-2006
BUB1B	NUSAP1	0.0654086	Co-expression	Arijs-Rutgeerts-2009; Gysin-McMahon-2012; Innocenti-Brown-2011; Kang-Willman-2010; Ramaswamy-Golub-2001; Roth-Zlotnik-2006; Salaverria-Siebert-2011
STIL	BUB1B	0.0653057	Co-expression	Bild-Nevins-2006 B; Burington-Shaughnessy-2008; Gysin-McMahon-2012; Kang-Willman-2010; Rieger-Chu-2004; Roth-Zlotnik-2006; Salaverria-Siebert-2011; Smirnov-Cheung-2009; Wang-Maris-2006
FANCI	CENPF	0.0652946	Co-expression	Gysin-McMahon-2012; Innocenti-Brown-2011; Mallon-McKay-2013; Salaverria-Siebert-2011; Wang-Maris-2006
RAD54L	BUB1B	0.0652895	Co-expression	Arijs-Rutgeerts-2009; Bild-Nevins-2006 B; Burington-Shaughnessy-2008; Gysin-McMahon-2012; Innocenti-Brown-2011; Roth-Zlotnik-2006; Salaverria-Siebert-2011; Wang-Maris-2006
RAD54L	KIF23	0.0652539	Co-expression	Alizadeh-Staudt-2000; Boldrick-Relman-2002; Gysin-McMahon-2012; Innocenti-Brown-2011; Roth-Zlotnik-2006; Wang-Maris-2006
MAD2L1	KIF11	0.0652199	Co-expression	Arijs-Rutgeerts-2009; Bild-Nevins-2006 B; Burington-Shaughnessy-2008; Innocenti-Brown-2011; Kang-Willman-2010; Roth-Zlotnik-2006; Salaverria-Siebert-2011; Smirnov-Cheung-2009; Wang-Maris-2006
FOXM1	KIF2C	0.0651464	Co-expression	Bild-Nevins-2006 B; Burington-Shaughnessy-2008; Cheok-Evans-2003; Kang-Willman-2010; Rieger-Chu-2004; Roth-Zlotnik-2006; Salaverria-Siebert-2011; Wang-Maris-2006
ARHGAP11A	KIF2C	0.0651067	Co-expression	Burington-Shaughnessy-2008; Gysin-McMahon-2012; Mallon-McKay-2013; Rieger-Chu-2004; Salaverria-Siebert-2011; Smirnov-Cheung-2009; Wang-Maris-2006
SPC25	KIAA0101	0.0650901	Co-expression	Gysin-McMahon-2012; Innocenti-Brown-2011; Rieger-Chu-2004; Roth-Zlotnik-2006; Salaverria-Siebert-2011; Wang-Maris-2006
BUB1B	KIF2C	0.065067	Co-expression	Arijs-Rutgeerts-2009; Bild-Nevins-2006 B; Burington-Shaughnessy-2008; Gysin-McMahon-2012; Innocenti-Brown-2011; Rieger-Chu-2004; Roth-Zlotnik-2006; Salaverria-Siebert-2011; Smirnov-Cheung-2009; Wang-Maris-2006
BUB1B	KIFC1	0.0650617	Co-expression	Arijs-Rutgeerts-2009; Bild-Nevins-2006 B; Burington-Shaughnessy-2008; Cheok-Evans-2003; Innocenti-Brown-2011; Rieger-Chu-2004; Wang-Maris-2006
CDC25C	KIFC1	0.0650513	Co-expression	Burington-Shaughnessy-2008; Chen-Brown-2002; Innocenti-Brown-2011; Rieger-Chu-2004; Wang-Maris-2006
KIF4A	HJURP	0.0650321	Co-expression	Arijs-Rutgeerts-2009; Gysin-McMahon-2012; Innocenti-Brown-2011; Kang-Willman-2010; Mallon-McKay-2013; Roth-Zlotnik-2006; Salaverria-Siebert-2011; Smirnov-Cheung-2009
KIAA0101	MCM7	0.0650266	Co-expression	Burington-Shaughnessy-2008; Cheok-Evans-2003; Gysin-McMahon-2012; Kang-Willman-2010; Perou-Botstein-1999; Ramaswamy-Golub-2001
CDC20	ESPL1	0.065012	Co-expression	Burington-Shaughnessy-2008; Gysin-McMahon-2012; Kang-Willman-2010; Perou-Botstein-1999; Rieger-Chu-2004; Salaverria-Siebert-2011; Wang-Maris-2006
CDC45	PLK4	0.0650032	Co-expression	Burington-Shaughnessy-2008; Gysin-McMahon-2012; Innocenti-Brown-2011; Kang-Willman-2010; Roth-Zlotnik-2006; Salaverria-Siebert-2011
MCM2	CDC6	0.0649954	Co-expression	Boldrick-Relman-2002; Burington-Shaughnessy-2008; Chen-Brown-2002; Rieger-Chu-2004; Roth-Zlotnik-2006; Salaverria-Siebert-2011; Smirnov-Cheung-2009; Wang-Maris-2006
NDC80	AURKB	0.0649895	Co-expression	Bild-Nevins-2006 B; Cheok-Evans-2003; Gysin-McMahon-2012; Innocenti-Brown-2011; Rieger-Chu-2004; Smirnov-Cheung-2009; Wang-Maris-2006
SMC4	TMPO	0.0649874	Co-expression	Bild-Nevins-2006 B; Burington-Shaughnessy-2008; Chen-Brown-2002; Cheok-Evans-2003; Wang-Maris-2006
SPAG5	NDC80	0.0649868	Co-expression	Arijs-Rutgeerts-2009; Burington-Shaughnessy-2008; Gysin-McMahon-2012; Kang-Willman-2010; Rieger-Chu-2004; Salaverria-Siebert-2011; Smirnov-Cheung-2009; Wang-Maris-2006
KIFC1	CENPI	0.06494	Co-expression	Gysin-McMahon-2012; Innocenti-Brown-2011; Roth-Zlotnik-2006; Salaverria-Siebert-2011
PLK1	CCNB2	0.0649266	Co-expression	Bild-Nevins-2006 B; Burington-Shaughnessy-2008; Gysin-McMahon-2012; Rieger-Chu-2004; Roth-Zlotnik-2006; Salaverria-Siebert-2011; Smirnov-Cheung-2009; Wang-Maris-2006
CHEK1	CCNA2	0.0649124	Co-expression	Alizadeh-Staudt-2000; Arijs-Rutgeerts-2009; Burington-Shaughnessy-2008; Gysin-McMahon-2012; Innocenti-Brown-2011; Kang-Willman-2010; Mallon-McKay-2013; Salaverria-Siebert-2011; Smirnov-Cheung-2009
MELK	KIF11	0.0649111	Co-expression	Arijs-Rutgeerts-2009; Burington-Shaughnessy-2008; Gysin-McMahon-2012; Innocenti-Brown-2011; Kang-Willman-2010; Rieger-Chu-2004; Roth-Zlotnik-2006; Salaverria-Siebert-2011; Smirnov-Cheung-2009; Wang-Maris-2006
FANCI	FOXM1	0.0648794	Co-expression	Burington-Shaughnessy-2008; Chen-Brown-2002; Cheok-Evans-2003; Kang-Willman-2010; Roth-Zlotnik-2006; Salaverria-Siebert-2011; Wang-Maris-2006
UBE2C	LMNB1	0.0648091	Co-expression	Arijs-Rutgeerts-2009; Burington-Shaughnessy-2008; Gysin-McMahon-2012; Innocenti-Brown-2011; Kang-Willman-2010; Rieger-Chu-2004; Roth-Zlotnik-2006; Wang-Maris-2006
TTK	MELK	0.064787	Co-expression	Alizadeh-Staudt-2000; Arijs-Rutgeerts-2009; Bild-Nevins-2006 B; Burington-Shaughnessy-2008; Innocenti-Brown-2011; Kang-Willman-2010; Rieger-Chu-2004; Salaverria-Siebert-2011; Smirnov-Cheung-2009; Wang-Maris-2006
MAD2L1	KIAA0101	0.0647208	Co-expression	Arijs-Rutgeerts-2009; Bild-Nevins-2006 B; Burington-Shaughnessy-2008; Chen-Brown-2002; Gysin-McMahon-2012; Kang-Willman-2010; Salaverria-Siebert-2011; Wang-Maris-2006
PTTG1	BIRC5	0.064708	Co-expression	Arijs-Rutgeerts-2009; Gysin-McMahon-2012; Innocenti-Brown-2011; Kang-Willman-2010; Mallon-McKay-2013; Ramaswamy-Golub-2001
TROAP	NCAPD2	0.0647001	Co-expression	Arijs-Rutgeerts-2009; Burington-Shaughnessy-2008; Chen-Brown-2002; Mallon-McKay-2013; Rieger-Chu-2004; Salaverria-Siebert-2011; Wang-Maris-2006
HMMR	NCAPH	0.0646869	Co-expression	Arijs-Rutgeerts-2009; Burington-Shaughnessy-2008; Innocenti-Brown-2011; Rieger-Chu-2004; Roth-Zlotnik-2006; Salaverria-Siebert-2011; Smirnov-Cheung-2009; Wang-Maris-2006
CHAF1A	FEN1	0.0646387	Co-expression	Bild-Nevins-2006 B; Burington-Shaughnessy-2008; Chen-Brown-2002; Cheok-Evans-2003; Gysin-McMahon-2012; Rieger-Chu-2004; Salaverria-Siebert-2011; Wang-Maris-2006
MCM2	PLK1	0.0645409	Co-expression	Alizadeh-Staudt-2000; Arijs-Rutgeerts-2009; Bild-Nevins-2006 B; Boldrick-Relman-2002; Burington-Shaughnessy-2008; Chen-Brown-2002; Mallon-McKay-2013; Salaverria-Siebert-2011; Wang-Maris-2006
NUSAP1	KIFC1	0.0645219	Co-expression	Arijs-Rutgeerts-2009; Chen-Brown-2002; Gysin-McMahon-2012; Innocenti-Brown-2011; Kang-Willman-2010; Mallon-McKay-2013; Salaverria-Siebert-2011
FOXM1	CCNB2	0.0645214	Co-expression	Bild-Nevins-2006 B; Burington-Shaughnessy-2008; Cheok-Evans-2003; Ramaswamy-Golub-2001; Salaverria-Siebert-2011; Wang-Maris-2006
KIF11	ESPL1	0.0644657	Co-expression	Bild-Nevins-2006 B; Burington-Shaughnessy-2008; Cheok-Evans-2003; Gysin-McMahon-2012; Kang-Willman-2010; Rieger-Chu-2004; Salaverria-Siebert-2011; Wang-Maris-2006
CCNA2	KIF2C	0.0644011	Co-expression	Arijs-Rutgeerts-2009; Burington-Shaughnessy-2008; Gysin-McMahon-2012; Innocenti-Brown-2011; Kang-Willman-2010; Rieger-Chu-2004; Salaverria-Siebert-2011; Wang-Maris-2006
NDC80	TROAP	0.0643672	Co-expression	Arijs-Rutgeerts-2009; Cheok-Evans-2003; Innocenti-Brown-2011; Rieger-Chu-2004; Wang-Maris-2006
CDKN3	PRIM1	0.0643517	Co-expression	Alizadeh-Staudt-2000; Burington-Shaughnessy-2008; Chen-Brown-2002; Ramaswamy-Golub-2001; Rieger-Chu-2004; Salaverria-Siebert-2011; Smirnov-Cheung-2009
PRC1	CENPF	0.064333	Co-expression	Arijs-Rutgeerts-2009; Gysin-McMahon-2012; Innocenti-Brown-2011; Roth-Zlotnik-2006; Salaverria-Siebert-2011; Smirnov-Cheung-2009
BUB1B	ESPL1	0.0643013	Co-expression	Bild-Nevins-2006 B; Burington-Shaughnessy-2008; Cheok-Evans-2003; Innocenti-Brown-2011; Kang-Willman-2010; Rieger-Chu-2004; Smirnov-Cheung-2009; Wang-Maris-2006
TROAP	DLGAP5	0.0642846	Co-expression	Arijs-Rutgeerts-2009; Bild-Nevins-2006 B; Innocenti-Brown-2011; Kang-Willman-2010; Rieger-Chu-2004; Roth-Zlotnik-2006; Wang-Maris-2006
ZWINT	TMPO	0.0642559	Co-expression	Burington-Shaughnessy-2008; Kang-Willman-2010; Mallon-McKay-2013; Rieger-Chu-2004; Roth-Zlotnik-2006; Wang-Maris-2006
CCNF	MYBL2	0.0641781	Co-expression	Bild-Nevins-2006 B; Burington-Shaughnessy-2008; Gysin-McMahon-2012; Mallon-McKay-2013; Roth-Zlotnik-2006
FOXM1	ZWINT	0.0641752	Co-expression	Arijs-Rutgeerts-2009; Bild-Nevins-2006 B; Burington-Shaughnessy-2008; Chen-Brown-2002; Cheok-Evans-2003; Innocenti-Brown-2011; Kang-Willman-2010; Roth-Zlotnik-2006; Salaverria-Siebert-2011; Wang-Maris-2006
KIF23	ZWINT	0.0641629	Co-expression	Arijs-Rutgeerts-2009; Bild-Nevins-2006 B; Burington-Shaughnessy-2008; Innocenti-Brown-2011; Kang-Willman-2010; Mallon-McKay-2013; Roth-Zlotnik-2006; Salaverria-Siebert-2011; Wang-Maris-2006
TPX2	PLK1	0.0641622	Co-expression	Arijs-Rutgeerts-2009; Bild-Nevins-2006 B; Burington-Shaughnessy-2008; Gysin-McMahon-2012; Kang-Willman-2010; Rieger-Chu-2004; Roth-Zlotnik-2006; Salaverria-Siebert-2011; Smirnov-Cheung-2009; Wang-Maris-2006
PTTG1	TROAP	0.0641398	Co-expression	Arijs-Rutgeerts-2009; Bild-Nevins-2006 B; Chen-Brown-2002; Gysin-McMahon-2012; Innocenti-Brown-2011; Kang-Willman-2010; Wang-Maris-2006
ARHGAP11A	BUB1B	0.0641388	Co-expression	Burington-Shaughnessy-2008; Gysin-McMahon-2012; Innocenti-Brown-2011; Rieger-Chu-2004; Salaverria-Siebert-2011; Smirnov-Cheung-2009; Wang-Maris-2006
KIF18B	KIF23	0.0641347	Co-expression	Arijs-Rutgeerts-2009; Gysin-McMahon-2012; Innocenti-Brown-2011; Kang-Willman-2010; Roth-Zlotnik-2006; Salaverria-Siebert-2011; Smirnov-Cheung-2009
SPAG5	MELK	0.0641049	Co-expression	Burington-Shaughnessy-2008; Gysin-McMahon-2012; Kang-Willman-2010; Ramaswamy-Golub-2001; Rieger-Chu-2004; Salaverria-Siebert-2011; Wang-Maris-2006
CCNF	TPX2	0.0640166	Co-expression	Arijs-Rutgeerts-2009; Burington-Shaughnessy-2008; Gysin-McMahon-2012; Mallon-McKay-2013; Rieger-Chu-2004; Salaverria-Siebert-2011; Smirnov-Cheung-2009
CDKN3	KIF23	0.0640156	Co-expression	Alizadeh-Staudt-2000; Arijs-Rutgeerts-2009; Bild-Nevins-2006 B; Burington-Shaughnessy-2008; Chen-Brown-2002; Innocenti-Brown-2011; Kang-Willman-2010; Rieger-Chu-2004
LMNB1	KIFC1	0.0639633	Co-expression	Burington-Shaughnessy-2008; Gysin-McMahon-2012; Rieger-Chu-2004; Salaverria-Siebert-2011; Wang-Maris-2006
CDCA8	SMC4	0.0639361	Co-expression	Arijs-Rutgeerts-2009; Chen-Brown-2002; Mallon-McKay-2013; Roth-Zlotnik-2006; Salaverria-Siebert-2011
PTTG1	KIF2C	0.063935	Co-expression	Arijs-Rutgeerts-2009; Bild-Nevins-2006 B; Burington-Shaughnessy-2008; Kang-Willman-2010; Mallon-McKay-2013; Roth-Zlotnik-2006; Salaverria-Siebert-2011; Wang-Maris-2006
KIF4A	AURKB	0.0639146	Co-expression	Innocenti-Brown-2011; Ramaswamy-Golub-2001; Roth-Zlotnik-2006; Salaverria-Siebert-2011; Smirnov-Cheung-2009
MCM6	PRIM1	0.0639083	Co-expression	Burington-Shaughnessy-2008; Chen-Brown-2002; Innocenti-Brown-2011; Kang-Willman-2010; Ramaswamy-Golub-2001; Salaverria-Siebert-2011; Wang-Maris-2006
NCAPH	DLGAP5	0.0638449	Co-expression	Arijs-Rutgeerts-2009; Burington-Shaughnessy-2008; Gysin-McMahon-2012; Innocenti-Brown-2011; Mallon-McKay-2013; Rieger-Chu-2004; Roth-Zlotnik-2006; Salaverria-Siebert-2011; Wang-Maris-2006
NCAPH	CDC20	0.0638303	Co-expression	Arijs-Rutgeerts-2009; Burington-Shaughnessy-2008; Innocenti-Brown-2011; Rieger-Chu-2004; Roth-Zlotnik-2006; Salaverria-Siebert-2011; Smirnov-Cheung-2009; Wang-Maris-2006
DLGAP5	AURKB	0.0638266	Co-expression	Arijs-Rutgeerts-2009; Bild-Nevins-2006 B; Innocenti-Brown-2011; Kang-Willman-2010; Rieger-Chu-2004; Roth-Zlotnik-2006; Salaverria-Siebert-2011; Smirnov-Cheung-2009; Wang-Maris-2006
GTSE1	TIMELESS	0.0637856	Co-expression	Arijs-Rutgeerts-2009; Salaverria-Siebert-2011; Wang-Maris-2006
PRC1	FOXM1	0.0637677	Co-expression	Arijs-Rutgeerts-2009; Innocenti-Brown-2011; Kang-Willman-2010; Ramaswamy-Golub-2001; Roth-Zlotnik-2006; Salaverria-Siebert-2011
HMGB2	FOXM1	0.0637629	Co-expression	Alizadeh-Staudt-2000; Boldrick-Relman-2002; Burington-Shaughnessy-2008; Cheok-Evans-2003; Innocenti-Brown-2011; Kang-Willman-2010; Wang-Maris-2006
KIAA0101	BUB1B	0.063727	Co-expression	Arijs-Rutgeerts-2009; Bild-Nevins-2006 B; Burington-Shaughnessy-2008; Cheok-Evans-2003; Kang-Willman-2010; Salaverria-Siebert-2011; Wang-Maris-2006
KIF14	HMGB2	0.0637251	Co-expression	Arijs-Rutgeerts-2009; Burington-Shaughnessy-2008; Cheok-Evans-2003; Rieger-Chu-2004; Roth-Zlotnik-2006; Wang-Maris-2006
AURKA	ZWINT	0.0637137	Co-expression	Arijs-Rutgeerts-2009; Burington-Shaughnessy-2008; Gysin-McMahon-2012; Innocenti-Brown-2011; Roth-Zlotnik-2006; Salaverria-Siebert-2011; Wang-Maris-2006
CENPA	ANP32E	0.0637124	Co-expression	Bild-Nevins-2006 B; Burington-Shaughnessy-2008; Cheok-Evans-2003; Gysin-McMahon-2012; Wang-Maris-2006
TTK	BIRC5	0.0636914	Co-expression	Alizadeh-Staudt-2000; Arijs-Rutgeerts-2009; Bild-Nevins-2006 B; Boldrick-Relman-2002; Burington-Shaughnessy-2008; Gysin-McMahon-2012; Innocenti-Brown-2011; Kang-Willman-2010; Smirnov-Cheung-2009
FANCI	BUB1B	0.063671	Co-expression	Burington-Shaughnessy-2008; Gysin-McMahon-2012; Innocenti-Brown-2011; Kang-Willman-2010; Roth-Zlotnik-2006; Salaverria-Siebert-2011; Wang-Maris-2006
MKI67	SMC1A	0.0636499	Co-expression	Burington-Shaughnessy-2008; Gysin-McMahon-2012; Mallon-McKay-2013; Ramaswamy-Golub-2001
PLK4	FOXM1	0.063616	Co-expression	Alizadeh-Staudt-2000; Burington-Shaughnessy-2008; Kang-Willman-2010; Rieger-Chu-2004; Roth-Zlotnik-2006; Wang-Maris-2006
MELK	PLK1	0.0635964	Co-expression	Alizadeh-Staudt-2000; Arijs-Rutgeerts-2009; Boldrick-Relman-2002; Burington-Shaughnessy-2008; Innocenti-Brown-2011; Kang-Willman-2010; Rieger-Chu-2004; Salaverria-Siebert-2011; Wang-Maris-2006
RAD54L	DLGAP5	0.0635773	Co-expression	Bild-Nevins-2006 B; Burington-Shaughnessy-2008; Innocenti-Brown-2011; Kang-Willman-2010; Roth-Zlotnik-2006; Salaverria-Siebert-2011; Wang-Maris-2006
SPAG5	AURKB	0.0635749	Co-expression	Burington-Shaughnessy-2008; Cheok-Evans-2003; Kang-Willman-2010; Salaverria-Siebert-2011; Smirnov-Cheung-2009; Wang-Maris-2006
STIL	PLK4	0.0635384	Co-expression	Bild-Nevins-2006 B; Burington-Shaughnessy-2008; Rieger-Chu-2004; Salaverria-Siebert-2011; Smirnov-Cheung-2009
CDCA8	CENPA	0.0634971	Co-expression	Arijs-Rutgeerts-2009; Innocenti-Brown-2011; Kang-Willman-2010; Roth-Zlotnik-2006; Salaverria-Siebert-2011; Smirnov-Cheung-2009
CDCA8	MKI67	0.0634851	Co-expression	Arijs-Rutgeerts-2009; Gysin-McMahon-2012; Innocenti-Brown-2011; Kang-Willman-2010; Roth-Zlotnik-2006; Salaverria-Siebert-2011; Smirnov-Cheung-2009
MKI67	TIMELESS	0.0634206	Co-expression	Arijs-Rutgeerts-2009; Bild-Nevins-2006 B; Burington-Shaughnessy-2008; Salaverria-Siebert-2011; Wang-Maris-2006
KIF4A	DLGAP5	0.0634172	Co-expression	Arijs-Rutgeerts-2009; Gysin-McMahon-2012; Innocenti-Brown-2011; Kang-Willman-2010; Ramaswamy-Golub-2001; Roth-Zlotnik-2006; Salaverria-Siebert-2011; Smirnov-Cheung-2009
MCM2	TPX2	0.0634071	Co-expression	Arijs-Rutgeerts-2009; Bild-Nevins-2006 B; Burington-Shaughnessy-2008; Cheok-Evans-2003; Gysin-McMahon-2012; Innocenti-Brown-2011; Mallon-McKay-2013; Roth-Zlotnik-2006; Salaverria-Siebert-2011; Wang-Maris-2006
MAD2L1	TYMS	0.0633889	Co-expression	Arijs-Rutgeerts-2009; Burington-Shaughnessy-2008; Gysin-McMahon-2012; Innocenti-Brown-2011; Kang-Willman-2010; Salaverria-Siebert-2011; Wang-Maris-2006
PLK1	MYBL2	0.063347	Co-expression	Arijs-Rutgeerts-2009; Bild-Nevins-2006 B; Boldrick-Relman-2002; Burington-Shaughnessy-2008; Chen-Brown-2002; Salaverria-Siebert-2011; Wang-Maris-2006
RRM2	CCNB1	0.0632615	Co-expression	Alizadeh-Staudt-2000; Arijs-Rutgeerts-2009; Boldrick-Relman-2002; Burington-Shaughnessy-2008; Innocenti-Brown-2011; Kang-Willman-2010; Roth-Zlotnik-2006; Salaverria-Siebert-2011; Wang-Maris-2006
CDC6	TOP2A	0.0632428	Co-expression	Alizadeh-Staudt-2000; Bild-Nevins-2006 B; Burington-Shaughnessy-2008; Gysin-McMahon-2012; Roth-Zlotnik-2006; Wang-Maris-2006
MKI67	TMPO	0.0631821	Co-expression	Burington-Shaughnessy-2008; Kang-Willman-2010; Ramaswamy-Golub-2001; Rieger-Chu-2004
KIF14	KIAA0101	0.0631699	Co-expression	Arijs-Rutgeerts-2009; Bild-Nevins-2006 B; Burington-Shaughnessy-2008; Kang-Willman-2010; Mallon-McKay-2013; Roth-Zlotnik-2006; Wang-Maris-2006
CDKN3	H2AFX	0.0631616	Co-expression	Bild-Nevins-2006 B; Burington-Shaughnessy-2008; Innocenti-Brown-2011; Ramaswamy-Golub-2001; Rieger-Chu-2004
BUB1B	AURKB	0.0631484	Co-expression	Arijs-Rutgeerts-2009; Bild-Nevins-2006 B; Cheok-Evans-2003; Innocenti-Brown-2011; Rieger-Chu-2004; Salaverria-Siebert-2011; Smirnov-Cheung-2009; Wang-Maris-2006
PLK4	KIF14	0.0631444	Co-expression	Bild-Nevins-2006 B; Burington-Shaughnessy-2008; Gysin-McMahon-2012; Kang-Willman-2010; Rieger-Chu-2004; Wang-Maris-2006
NCAPH	NCAPG	0.063134	Co-expression	Arijs-Rutgeerts-2009; Gysin-McMahon-2012; Innocenti-Brown-2011; Kang-Willman-2010; Roth-Zlotnik-2006; Salaverria-Siebert-2011; Smirnov-Cheung-2009
KIF20A	SMC4	0.0631252	Co-expression	Arijs-Rutgeerts-2009; Gysin-McMahon-2012; Innocenti-Brown-2011; Roth-Zlotnik-2006
PLK4	PLK1	0.0631245	Co-expression	Alizadeh-Staudt-2000; Burington-Shaughnessy-2008; Gysin-McMahon-2012; Innocenti-Brown-2011; Ramaswamy-Golub-2001; Roth-Zlotnik-2006
KIF14	DLGAP5	0.0631096	Co-expression	Arijs-Rutgeerts-2009; Bild-Nevins-2006 B; Burington-Shaughnessy-2008; Gysin-McMahon-2012; Kang-Willman-2010; Rieger-Chu-2004; Roth-Zlotnik-2006; Salaverria-Siebert-2011; Smirnov-Cheung-2009; Wang-Maris-2006
HMGB2	CDC20	0.0629666	Co-expression	Alizadeh-Staudt-2000; Boldrick-Relman-2002; Burington-Shaughnessy-2008; Cheok-Evans-2003; Innocenti-Brown-2011; Kang-Willman-2010; Salaverria-Siebert-2011
KIF18B	TOP2A	0.062965	Co-expression	Arijs-Rutgeerts-2009; Gysin-McMahon-2012; Innocenti-Brown-2011; Kang-Willman-2010; Roth-Zlotnik-2006; Salaverria-Siebert-2011; Smirnov-Cheung-2009
CDK1	KIF2C	0.0629251	Co-expression	Burington-Shaughnessy-2008; Innocenti-Brown-2011; Kang-Willman-2010; Rieger-Chu-2004; Salaverria-Siebert-2011; Wang-Maris-2006
CDKN3	CENPE	0.062925	Co-expression	Alizadeh-Staudt-2000; Arijs-Rutgeerts-2009; Bild-Nevins-2006 B; Burington-Shaughnessy-2008; Innocenti-Brown-2011; Kang-Willman-2010; Smirnov-Cheung-2009; Wang-Maris-2006
SPC25	PLK1	0.0629079	Co-expression	Arijs-Rutgeerts-2009; Innocenti-Brown-2011; Kang-Willman-2010; Salaverria-Siebert-2011; Wang-Maris-2006
CCNB1	KIF2C	0.0629025	Co-expression	Arijs-Rutgeerts-2009; Burington-Shaughnessy-2008; Innocenti-Brown-2011; Kang-Willman-2010; Rieger-Chu-2004; Salaverria-Siebert-2011; Smirnov-Cheung-2009; Wang-Maris-2006
CCNF	TTK	0.0628966	Co-expression	Alizadeh-Staudt-2000; Arijs-Rutgeerts-2009; Boldrick-Relman-2002; Burington-Shaughnessy-2008; Innocenti-Brown-2011; Rieger-Chu-2004; Smirnov-Cheung-2009
TTK	BUB1B	0.0628701	Co-expression	Arijs-Rutgeerts-2009; Bild-Nevins-2006 B; Burington-Shaughnessy-2008; Gysin-McMahon-2012; Innocenti-Brown-2011; Kang-Willman-2010; Rieger-Chu-2004; Roth-Zlotnik-2006; Smirnov-Cheung-2009; Wang-Maris-2006
MCM6	TRIP13	0.0628455	Co-expression	Arijs-Rutgeerts-2009; Burington-Shaughnessy-2008; Kang-Willman-2010; Perou-Botstein-1999; Rieger-Chu-2004; Smirnov-Cheung-2009; Wang-Maris-2006
MELK	KIF23	0.0628314	Co-expression	Alizadeh-Staudt-2000; Arijs-Rutgeerts-2009; Burington-Shaughnessy-2008; Innocenti-Brown-2011; Kang-Willman-2010; Mallon-McKay-2013; Roth-Zlotnik-2006; Salaverria-Siebert-2011
KIF11	ZWINT	0.0628298	Co-expression	Arijs-Rutgeerts-2009; Bild-Nevins-2006 B; Burington-Shaughnessy-2008; Cheok-Evans-2003; Gysin-McMahon-2012; Innocenti-Brown-2011; Kang-Willman-2010; Roth-Zlotnik-2006; Salaverria-Siebert-2011; Wang-Maris-2006
CDKN3	LMNB1	0.0627461	Co-expression	Alizadeh-Staudt-2000; Bild-Nevins-2006 B; Burington-Shaughnessy-2008; Innocenti-Brown-2011; Ramaswamy-Golub-2001; Rieger-Chu-2004
RRM2	ANP32E	0.0627424	Co-expression	Kang-Willman-2010; Rieger-Chu-2004; Salaverria-Siebert-2011; Smirnov-Cheung-2009; Wang-Maris-2006
TK1	MCM2	0.062682	Co-expression	Burington-Shaughnessy-2008; Cheok-Evans-2003; Gysin-McMahon-2012; Kang-Willman-2010; Mallon-McKay-2013; Roth-Zlotnik-2006; Wang-Maris-2006
AURKA	CCNB2	0.0626796	Co-expression	Bild-Nevins-2006 B; Burington-Shaughnessy-2008; Gysin-McMahon-2012; Rieger-Chu-2004; Salaverria-Siebert-2011; Smirnov-Cheung-2009
CDC45	NCAPH	0.0626746	Co-expression	Burington-Shaughnessy-2008; Chen-Brown-2002; Innocenti-Brown-2011; Kang-Willman-2010; Roth-Zlotnik-2006; Salaverria-Siebert-2011; Wang-Maris-2006
FOXM1	MCM2	0.0626579	Co-expression	Alizadeh-Staudt-2000; Arijs-Rutgeerts-2009; Bild-Nevins-2006 B; Burington-Shaughnessy-2008; Chen-Brown-2002; Cheok-Evans-2003; Kang-Willman-2010; Mallon-McKay-2013; Wang-Maris-2006
SPC25	TYMS	0.062605	Co-expression	Arijs-Rutgeerts-2009; Burington-Shaughnessy-2008; Gysin-McMahon-2012; Roth-Zlotnik-2006; Salaverria-Siebert-2011
ARHGAP11A	PLK4	0.0625591	Co-expression	Burington-Shaughnessy-2008; Gysin-McMahon-2012; Salaverria-Siebert-2011; Wang-Maris-2006
KIF23	KIFC1	0.0625386	Co-expression	Bild-Nevins-2006 B; Innocenti-Brown-2011; Kang-Willman-2010; Rieger-Chu-2004; Wang-Maris-2006
RRM2	BIRC5	0.0624914	Co-expression	Alizadeh-Staudt-2000; Arijs-Rutgeerts-2009; Gysin-McMahon-2012; Innocenti-Brown-2011; Kang-Willman-2010; Salaverria-Siebert-2011
BUB1	KIF23	0.0624348	Co-expression	Alizadeh-Staudt-2000; Bild-Nevins-2006 B; Boldrick-Relman-2002; Burington-Shaughnessy-2008; Gysin-McMahon-2012; Innocenti-Brown-2011; Rieger-Chu-2004; Smirnov-Cheung-2009
TROAP	CENPE	0.0624335	Co-expression	Innocenti-Brown-2011; Kang-Willman-2010; Rieger-Chu-2004; Roth-Zlotnik-2006; Salaverria-Siebert-2011
KIF22	TROAP	0.0623759	Co-expression	Bild-Nevins-2006 B; Burington-Shaughnessy-2008; Kang-Willman-2010; Rieger-Chu-2004; Wang-Maris-2006
STIL	KIF11	0.062308	Co-expression	Arijs-Rutgeerts-2009; Burington-Shaughnessy-2008; Gysin-McMahon-2012; Kang-Willman-2010; Rieger-Chu-2004; Roth-Zlotnik-2006; Salaverria-Siebert-2011; Smirnov-Cheung-2009; Wang-Maris-2006
CENPE	KIF2C	0.0622744	Co-expression	Bild-Nevins-2006 B; Burington-Shaughnessy-2008; Gysin-McMahon-2012; Innocenti-Brown-2011; Kang-Willman-2010; Rieger-Chu-2004; Salaverria-Siebert-2011; Smirnov-Cheung-2009
SPAG5	PLK4	0.0622408	Co-expression	Burington-Shaughnessy-2008; Gysin-McMahon-2012; Kang-Willman-2010; Rieger-Chu-2004; Wang-Maris-2006
CDC45	FOXM1	0.0622185	Co-expression	Bild-Nevins-2006 B; Burington-Shaughnessy-2008; Chen-Brown-2002; Cheok-Evans-2003; Kang-Willman-2010; Roth-Zlotnik-2006; Salaverria-Siebert-2011; Wang-Maris-2006
RRM2	KIF23	0.0622063	Co-expression	Alizadeh-Staudt-2000; Arijs-Rutgeerts-2009; Boldrick-Relman-2002; Burington-Shaughnessy-2008; Innocenti-Brown-2011; Kang-Willman-2010; Roth-Zlotnik-2006
KIF20A	HMMR	0.0621955	Co-expression	Arijs-Rutgeerts-2009; Gysin-McMahon-2012; Innocenti-Brown-2011; Kang-Willman-2010; Roth-Zlotnik-2006; Salaverria-Siebert-2011; Smirnov-Cheung-2009
CDCA8	NCAPH	0.0621409	Co-expression	Arijs-Rutgeerts-2009; Gysin-McMahon-2012; Innocenti-Brown-2011; Kang-Willman-2010; Mallon-McKay-2013; Roth-Zlotnik-2006; Salaverria-Siebert-2011; Smirnov-Cheung-2009
TK1	FOXM1	0.0621149	Co-expression	Alizadeh-Staudt-2000; Arijs-Rutgeerts-2009; Boldrick-Relman-2002; Burington-Shaughnessy-2008; Kang-Willman-2010; Mallon-McKay-2013; Salaverria-Siebert-2011; Wang-Maris-2006
PRC1	BIRC5	0.0620872	Co-expression	Arijs-Rutgeerts-2009; Gysin-McMahon-2012; Innocenti-Brown-2011; Ramaswamy-Golub-2001; Roth-Zlotnik-2006; Smirnov-Cheung-2009
CENPE	CENPI	0.0620715	Co-expression	Arijs-Rutgeerts-2009; Gysin-McMahon-2012; Mallon-McKay-2013; Ramaswamy-Golub-2001; Rieger-Chu-2004; Smirnov-Cheung-2009
CHAF1A	AURKB	0.0620706	Co-expression	Bild-Nevins-2006 B; Burington-Shaughnessy-2008; Cheok-Evans-2003; Gysin-McMahon-2012; Mallon-McKay-2013; Salaverria-Siebert-2011; Wang-Maris-2006
ARHGAP11A	KIF23	0.0620358	Co-expression	Burington-Shaughnessy-2008; Gysin-McMahon-2012; Mallon-McKay-2013; Rieger-Chu-2004; Salaverria-Siebert-2011; Smirnov-Cheung-2009
FANCI	TYMS	0.0620315	Co-expression	Burington-Shaughnessy-2008; Cheok-Evans-2003; Innocenti-Brown-2011; Salaverria-Siebert-2011; Wang-Maris-2006
KIF4A	CENPA	0.0620041	Co-expression	Arijs-Rutgeerts-2009; Innocenti-Brown-2011; Kang-Willman-2010; Roth-Zlotnik-2006; Smirnov-Cheung-2009
MYBL2	AURKB	0.0620037	Co-expression	Arijs-Rutgeerts-2009; Bild-Nevins-2006 B; Ramaswamy-Golub-2001; Roth-Zlotnik-2006; Wang-Maris-2006
NCAPH	ESPL1	0.0619348	Co-expression	Bild-Nevins-2006 B; Burington-Shaughnessy-2008; Kang-Willman-2010; Rieger-Chu-2004; Salaverria-Siebert-2011; Smirnov-Cheung-2009; Wang-Maris-2006
TTK	AURKB	0.0619184	Co-expression	Alizadeh-Staudt-2000; Arijs-Rutgeerts-2009; Bild-Nevins-2006 B; Burington-Shaughnessy-2008; Cheok-Evans-2003; Innocenti-Brown-2011; Smirnov-Cheung-2009; Wang-Maris-2006
KIF23	CCNB2	0.0618865	Co-expression	Bild-Nevins-2006 B; Burington-Shaughnessy-2008; Gysin-McMahon-2012; Innocenti-Brown-2011; Rieger-Chu-2004; Salaverria-Siebert-2011; Smirnov-Cheung-2009; Wang-Maris-2006
CCNF	MELK	0.0618286	Co-expression	Arijs-Rutgeerts-2009; Bild-Nevins-2006 B; Boldrick-Relman-2002; Burington-Shaughnessy-2008; Innocenti-Brown-2011; Salaverria-Siebert-2011
ASPM	KIF14	0.0618145	Co-expression	Arijs-Rutgeerts-2009; Gysin-McMahon-2012; Kang-Willman-2010; Roth-Zlotnik-2006; Salaverria-Siebert-2011; Smirnov-Cheung-2009
CENPE	CCNB2	0.0618088	Co-expression	Bild-Nevins-2006 B; Burington-Shaughnessy-2008; Gysin-McMahon-2012; Innocenti-Brown-2011; Rieger-Chu-2004; Salaverria-Siebert-2011; Smirnov-Cheung-2009; Wang-Maris-2006
CCNF	FOXM1	0.0618057	Co-expression	Alizadeh-Staudt-2000; Burington-Shaughnessy-2008; Gysin-McMahon-2012; Mallon-McKay-2013; Rieger-Chu-2004; Salaverria-Siebert-2011
SPAG5	AURKA	0.061803	Co-expression	Bild-Nevins-2006 B; Burington-Shaughnessy-2008; Gysin-McMahon-2012; Rieger-Chu-2004; Salaverria-Siebert-2011; Smirnov-Cheung-2009
GTSE1	TRIP13	0.0617846	Co-expression	Burington-Shaughnessy-2008; Cheok-Evans-2003; Innocenti-Brown-2011; Rieger-Chu-2004; Smirnov-Cheung-2009
STIL	SPAG5	0.0617738	Co-expression	Bild-Nevins-2006 B; Burington-Shaughnessy-2008; Gysin-McMahon-2012; Kang-Willman-2010; Rieger-Chu-2004; Salaverria-Siebert-2011; Smirnov-Cheung-2009
CCNF	KIF2C	0.0617447	Co-expression	Arijs-Rutgeerts-2009; Gysin-McMahon-2012; Rieger-Chu-2004; Salaverria-Siebert-2011; Smirnov-Cheung-2009
CDCA8	BIRC5	0.0617065	Co-expression	Innocenti-Brown-2011; Kang-Willman-2010; Mallon-McKay-2013; Roth-Zlotnik-2006; Salaverria-Siebert-2011; Smirnov-Cheung-2009
SPAG5	TK1	0.0617002	Co-expression	Bild-Nevins-2006 B; Burington-Shaughnessy-2008; Gysin-McMahon-2012; Ramaswamy-Golub-2001; Salaverria-Siebert-2011; Smirnov-Cheung-2009
SPAG5	CENPF	0.0616854	Co-expression	Bild-Nevins-2006 B; Burington-Shaughnessy-2008; Gysin-McMahon-2012; Rieger-Chu-2004; Salaverria-Siebert-2011; Smirnov-Cheung-2009; Wang-Maris-2006
PRKX	SMC1A	0.0616457	Co-expression	Arijs-Rutgeerts-2009; Salaverria-Siebert-2011; Smirnov-Cheung-2009
CDC45	TK1	0.0616103	Co-expression	Burington-Shaughnessy-2008; Cheok-Evans-2003; Innocenti-Brown-2011; Kang-Willman-2010; Rieger-Chu-2004; Salaverria-Siebert-2011
HMGB2	ZWINT	0.0615866	Co-expression	Bild-Nevins-2006 B; Burington-Shaughnessy-2008; Cheok-Evans-2003; Innocenti-Brown-2011; Kang-Willman-2010; Rieger-Chu-2004; Salaverria-Siebert-2011; Wang-Maris-2006
STIL	AURKA	0.0615736	Co-expression	Arijs-Rutgeerts-2009; Bild-Nevins-2006 B; Burington-Shaughnessy-2008; Rieger-Chu-2004; Salaverria-Siebert-2011; Wang-Maris-2006
AURKA	TRIP13	0.0615517	Co-expression	Arijs-Rutgeerts-2009; Burington-Shaughnessy-2008; Gysin-McMahon-2012; Mallon-McKay-2013; Roth-Zlotnik-2006; Salaverria-Siebert-2011
SPC25	ASPM	0.0615205	Co-expression	Arijs-Rutgeerts-2009; Innocenti-Brown-2011; Kang-Willman-2010; Roth-Zlotnik-2006; Salaverria-Siebert-2011
RRM2	PLK1	0.061481	Co-expression	Alizadeh-Staudt-2000; Boldrick-Relman-2002; Burington-Shaughnessy-2008; Chen-Brown-2002; Innocenti-Brown-2011; Kang-Willman-2010; Wang-Maris-2006
CDK1	CENPF	0.0614316	Co-expression	Alizadeh-Staudt-2000; Burington-Shaughnessy-2008; Chen-Brown-2002; Innocenti-Brown-2011; Rieger-Chu-2004; Roth-Zlotnik-2006
HMGB2	ANP32E	0.0613884	Co-expression	Bild-Nevins-2006 B; Gysin-McMahon-2012; Rieger-Chu-2004; Salaverria-Siebert-2011; Smirnov-Cheung-2009; Wang-Maris-2006
MAD2L1	TRIP13	0.0613689	Co-expression	Arijs-Rutgeerts-2009; Burington-Shaughnessy-2008; Gysin-McMahon-2012; Kang-Willman-2010; Rieger-Chu-2004; Roth-Zlotnik-2006; Salaverria-Siebert-2011; Wang-Maris-2006
CDCA8	TYMS	0.0613632	Co-expression	Arijs-Rutgeerts-2009; Gysin-McMahon-2012; Innocenti-Brown-2011; Roth-Zlotnik-2006; Salaverria-Siebert-2011
NDC80	KIF23	0.0613408	Co-expression	Arijs-Rutgeerts-2009; Bild-Nevins-2006 B; Burington-Shaughnessy-2008; Gysin-McMahon-2012; Innocenti-Brown-2011; Mallon-McKay-2013; Rieger-Chu-2004; Salaverria-Siebert-2011; Smirnov-Cheung-2009
CHEK1	PRIM1	0.0612232	Co-expression	Alizadeh-Staudt-2000; Burington-Shaughnessy-2008; Gysin-McMahon-2012; Mallon-McKay-2013; Roth-Zlotnik-2006; Salaverria-Siebert-2011
CDKN3	RRM2	0.0611404	Co-expression	Alizadeh-Staudt-2000; Arijs-Rutgeerts-2009; Burington-Shaughnessy-2008; Innocenti-Brown-2011; Kang-Willman-2010; Ramaswamy-Golub-2001; Smirnov-Cheung-2009
CHEK1	TTK	0.0611398	Co-expression	Alizadeh-Staudt-2000; Arijs-Rutgeerts-2009; Boldrick-Relman-2002; Burington-Shaughnessy-2008; Innocenti-Brown-2011; Kang-Willman-2010; Salaverria-Siebert-2011
HMGB2	SMC4	0.0611007	Co-expression	Bild-Nevins-2006 B; Burington-Shaughnessy-2008; Gysin-McMahon-2012; Salaverria-Siebert-2011; Smirnov-Cheung-2009; Wang-Maris-2006
ASF1B	TROAP	0.0610965	Co-expression	Chen-Brown-2002; Gysin-McMahon-2012; Innocenti-Brown-2011; Mallon-McKay-2013; Roth-Zlotnik-2006; Salaverria-Siebert-2011
MELK	BUB1B	0.061059	Co-expression	Arijs-Rutgeerts-2009; Bild-Nevins-2006 B; Burington-Shaughnessy-2008; Innocenti-Brown-2011; Kang-Willman-2010; Rieger-Chu-2004; Roth-Zlotnik-2006; Salaverria-Siebert-2011; Smirnov-Cheung-2009; Wang-Maris-2006
H2AFX	ZWINT	0.0610398	Co-expression	Arijs-Rutgeerts-2009; Bild-Nevins-2006 B; Burington-Shaughnessy-2008; Cheok-Evans-2003; Mallon-McKay-2013; Rieger-Chu-2004; Salaverria-Siebert-2011
FANCI	KIF11	0.060931	Co-expression	Arijs-Rutgeerts-2009; Burington-Shaughnessy-2008; Chen-Brown-2002; Gysin-McMahon-2012; Kang-Willman-2010; Roth-Zlotnik-2006; Salaverria-Siebert-2011; Wang-Maris-2006
CDK1	BORA	0.0609302	Co-expression	Arijs-Rutgeerts-2009; Gysin-McMahon-2012; Mallon-McKay-2013; Roth-Zlotnik-2006; Salaverria-Siebert-2011
MAD2L1	CDC6	0.0609298	Co-expression	Alizadeh-Staudt-2000; Arijs-Rutgeerts-2009; Boldrick-Relman-2002; Ramaswamy-Golub-2001; Roth-Zlotnik-2006
STIL	KIAA0101	0.0609005	Co-expression	Arijs-Rutgeerts-2009; Bild-Nevins-2006 B; Burington-Shaughnessy-2008; Kang-Willman-2010; Roth-Zlotnik-2006; Salaverria-Siebert-2011
PLK1	DLGAP5	0.0608924	Co-expression	Arijs-Rutgeerts-2009; Gysin-McMahon-2012; Innocenti-Brown-2011; Kang-Willman-2010; Rieger-Chu-2004; Salaverria-Siebert-2011; Smirnov-Cheung-2009; Wang-Maris-2006
ARHGAP11A	AURKA	0.0608629	Co-expression	Burington-Shaughnessy-2008; Gysin-McMahon-2012; Mallon-McKay-2013; Rieger-Chu-2004; Smirnov-Cheung-2009
TK1	SPC24	0.0608585	Co-expression	Arijs-Rutgeerts-2009; Innocenti-Brown-2011; Kang-Willman-2010; Mallon-McKay-2013; Roth-Zlotnik-2006
CDKN3	NCAPH	0.0608504	Co-expression	Arijs-Rutgeerts-2009; Burington-Shaughnessy-2008; Ramaswamy-Golub-2001; Rieger-Chu-2004; Salaverria-Siebert-2011; Smirnov-Cheung-2009; Wang-Maris-2006
CENPA	LMNB1	0.0608406	Co-expression	Bild-Nevins-2006 B; Burington-Shaughnessy-2008; Kang-Willman-2010; Ramaswamy-Golub-2001; Rieger-Chu-2004; Roth-Zlotnik-2006
SPAG5	GTSE1	0.060837	Co-expression	Burington-Shaughnessy-2008; Gysin-McMahon-2012; Salaverria-Siebert-2011; Smirnov-Cheung-2009; Wang-Maris-2006
AURKA	CDK1	0.0607854	Co-expression	Arijs-Rutgeerts-2009; Burington-Shaughnessy-2008; Gysin-McMahon-2012; Rieger-Chu-2004; Salaverria-Siebert-2011
EZH2	TIMELESS	0.0607842	Co-expression	Arijs-Rutgeerts-2009; Bild-Nevins-2006 B; Burington-Shaughnessy-2008; Gysin-McMahon-2012; Salaverria-Siebert-2011; Wang-Maris-2006
TTK	CDC20	0.060727	Co-expression	Alizadeh-Staudt-2000; Arijs-Rutgeerts-2009; Bild-Nevins-2006 B; Burington-Shaughnessy-2008; Innocenti-Brown-2011; Rieger-Chu-2004; Roth-Zlotnik-2006; Salaverria-Siebert-2011; Smirnov-Cheung-2009; Wang-Maris-2006
STIL	TRIP13	0.0607233	Co-expression	Arijs-Rutgeerts-2009; Burington-Shaughnessy-2008; Cheok-Evans-2003; Mallon-McKay-2013; Salaverria-Siebert-2011; Smirnov-Cheung-2009; Wang-Maris-2006
KIF20A	KIF15	0.0606575	Co-expression	Gysin-McMahon-2012; Innocenti-Brown-2011; Kang-Willman-2010; Mallon-McKay-2013; Roth-Zlotnik-2006; Salaverria-Siebert-2011; Smirnov-Cheung-2009
ARHGAP11A	CCNB1	0.0605905	Co-expression	Arijs-Rutgeerts-2009; Burington-Shaughnessy-2008; Innocenti-Brown-2011; Rieger-Chu-2004; Salaverria-Siebert-2011; Smirnov-Cheung-2009; Wang-Maris-2006
BUB1B	BIRC5	0.0604827	Co-expression	Arijs-Rutgeerts-2009; Bild-Nevins-2006 B; Gysin-McMahon-2012; Innocenti-Brown-2011; Ramaswamy-Golub-2001; Roth-Zlotnik-2006
HMGB2	HMMR	0.060482	Co-expression	Arijs-Rutgeerts-2009; Bild-Nevins-2006 B; Burington-Shaughnessy-2008; Cheok-Evans-2003; Innocenti-Brown-2011
CDK1	CCNB2	0.060369	Co-expression	Alizadeh-Staudt-2000; Burington-Shaughnessy-2008; Innocenti-Brown-2011; Rieger-Chu-2004; Salaverria-Siebert-2011; Smirnov-Cheung-2009; Wang-Maris-2006
FEN1	MELK	0.0603439	Co-expression	Arijs-Rutgeerts-2009; Kang-Willman-2010; Mallon-McKay-2013; Ramaswamy-Golub-2001; Roth-Zlotnik-2006; Salaverria-Siebert-2011; Wang-Maris-2006
RAD54L	HMMR	0.0603282	Co-expression	Alizadeh-Staudt-2000; Arijs-Rutgeerts-2009; Boldrick-Relman-2002; Burington-Shaughnessy-2008; Innocenti-Brown-2011; Kang-Willman-2010; Roth-Zlotnik-2006
BUB1	CCNB1	0.0603168	Co-expression	Alizadeh-Staudt-2000; Arijs-Rutgeerts-2009; Bild-Nevins-2006 B; Boldrick-Relman-2002; Burington-Shaughnessy-2008; Innocenti-Brown-2011; Mallon-McKay-2013; Rieger-Chu-2004; Smirnov-Cheung-2009; Wang-Maris-2006
CENPE	NCAPG	0.0602729	Co-expression	Arijs-Rutgeerts-2009; Gysin-McMahon-2012; Innocenti-Brown-2011; Kang-Willman-2010; Mallon-McKay-2013; Roth-Zlotnik-2006; Salaverria-Siebert-2011; Smirnov-Cheung-2009
KIF20A	CCNB1	0.0602564	Co-expression	Arijs-Rutgeerts-2009; Gysin-McMahon-2012; Innocenti-Brown-2011; Kang-Willman-2010; Roth-Zlotnik-2006; Salaverria-Siebert-2011; Smirnov-Cheung-2009
H2AFX	KIAA0101	0.0602151	Co-expression	Arijs-Rutgeerts-2009; Burington-Shaughnessy-2008; Chen-Brown-2002; Cheok-Evans-2003; Ramaswamy-Golub-2001
MCM6	DLGAP5	0.0602051	Co-expression	Arijs-Rutgeerts-2009; Bild-Nevins-2006 B; Chen-Brown-2002; Gysin-McMahon-2012; Kang-Willman-2010; Mallon-McKay-2013; Roth-Zlotnik-2006; Salaverria-Siebert-2011
CDC25C	KIF2C	0.0601863	Co-expression	Arijs-Rutgeerts-2009; Rieger-Chu-2004; Salaverria-Siebert-2011; Smirnov-Cheung-2009; Wang-Maris-2006
CDC25C	DLGAP5	0.0601807	Co-expression	Arijs-Rutgeerts-2009; Bild-Nevins-2006 B; Burington-Shaughnessy-2008; Innocenti-Brown-2011; Smirnov-Cheung-2009; Wang-Maris-2006
CDC25C	SPC25	0.0601771	Co-expression	Burington-Shaughnessy-2008; Gysin-McMahon-2012; Smirnov-Cheung-2009; Wang-Maris-2006
PLK4	CCNB1	0.0601632	Co-expression	Alizadeh-Staudt-2000; Arijs-Rutgeerts-2009; Bild-Nevins-2006 B; Burington-Shaughnessy-2008; Innocenti-Brown-2011; Salaverria-Siebert-2011; Smirnov-Cheung-2009
TK1	CCNA2	0.0601319	Co-expression	Alizadeh-Staudt-2000; Boldrick-Relman-2002; Burington-Shaughnessy-2008; Gysin-McMahon-2012; Innocenti-Brown-2011; Kang-Willman-2010; Roth-Zlotnik-2006; Wang-Maris-2006
BUB1B	DLGAP5	0.060058	Co-expression	Arijs-Rutgeerts-2009; Bild-Nevins-2006 B; Burington-Shaughnessy-2008; Gysin-McMahon-2012; Innocenti-Brown-2011; Mallon-McKay-2013; Rieger-Chu-2004; Roth-Zlotnik-2006; Salaverria-Siebert-2011; Smirnov-Cheung-2009; Wang-Maris-2006
H2AFX	TK1	0.0600508	Co-expression	Arijs-Rutgeerts-2009; Bild-Nevins-2006 B; Burington-Shaughnessy-2008; Cheok-Evans-2003; Gysin-McMahon-2012
ASPM	HMMR	0.0600479	Co-expression	Arijs-Rutgeerts-2009; Gysin-McMahon-2012; Innocenti-Brown-2011; Kang-Willman-2010; Roth-Zlotnik-2006; Salaverria-Siebert-2011; Smirnov-Cheung-2009
MELK	CCNB1	0.0600054	Co-expression	Alizadeh-Staudt-2000; Arijs-Rutgeerts-2009; Boldrick-Relman-2002; Burington-Shaughnessy-2008; Gysin-McMahon-2012; Innocenti-Brown-2011; Kang-Willman-2010; Roth-Zlotnik-2006; Salaverria-Siebert-2011; Wang-Maris-2006
CDK1	CDC6	0.0599884	Co-expression	Alizadeh-Staudt-2000; Boldrick-Relman-2002; Burington-Shaughnessy-2008; Chen-Brown-2002; Roth-Zlotnik-2006; Salaverria-Siebert-2011; Wang-Maris-2006
PRC1	NCAPH	0.0599092	Co-expression	Arijs-Rutgeerts-2009; Gysin-McMahon-2012; Innocenti-Brown-2011; Kang-Willman-2010; Roth-Zlotnik-2006; Salaverria-Siebert-2011; Smirnov-Cheung-2009
SPAG5	KIF14	0.059909	Co-expression	Bild-Nevins-2006 B; Burington-Shaughnessy-2008; Gysin-McMahon-2012; Kang-Willman-2010; Rieger-Chu-2004; Salaverria-Siebert-2011; Smirnov-Cheung-2009; Wang-Maris-2006
PTTG1	TK1	0.059866	Co-expression	Arijs-Rutgeerts-2009; Burington-Shaughnessy-2008; Gysin-McMahon-2012; Innocenti-Brown-2011; Salaverria-Siebert-2011; Smirnov-Cheung-2009; Wang-Maris-2006
CENPF	CCNA2	0.0598423	Co-expression	Alizadeh-Staudt-2000; Burington-Shaughnessy-2008; Innocenti-Brown-2011; Kang-Willman-2010; Rieger-Chu-2004; Roth-Zlotnik-2006
ASPM	TPX2	0.0597988	Co-expression	Arijs-Rutgeerts-2009; Gysin-McMahon-2012; Innocenti-Brown-2011; Kang-Willman-2010; Mallon-McKay-2013; Roth-Zlotnik-2006; Salaverria-Siebert-2011; Smirnov-Cheung-2009
ZWINT	ESPL1	0.0597931	Co-expression	Bild-Nevins-2006 B; Burington-Shaughnessy-2008; Cheok-Evans-2003; Gysin-McMahon-2012; Innocenti-Brown-2011; Kang-Willman-2010; Salaverria-Siebert-2011; Wang-Maris-2006
LMNB1	AURKB	0.059698	Co-expression	Alizadeh-Staudt-2000; Cheok-Evans-2003; Gysin-McMahon-2012; Mallon-McKay-2013; Rieger-Chu-2004
MYBL2	KIFC1	0.0596006	Co-expression	Burington-Shaughnessy-2008; Chen-Brown-2002; Roth-Zlotnik-2006; Salaverria-Siebert-2011; Smirnov-Cheung-2009; Wang-Maris-2006
RAD54L	KIF2C	0.0595949	Co-expression	Bild-Nevins-2006 B; Burington-Shaughnessy-2008; Gysin-McMahon-2012; Kang-Willman-2010; Roth-Zlotnik-2006; Salaverria-Siebert-2011
SPC25	PLK4	0.0595867	Co-expression	Arijs-Rutgeerts-2009; Innocenti-Brown-2011; Salaverria-Siebert-2011; Smirnov-Cheung-2009
FOXM1	CENPE	0.0595689	Co-expression	Arijs-Rutgeerts-2009; Bild-Nevins-2006 B; Burington-Shaughnessy-2008; Innocenti-Brown-2011; Kang-Willman-2010; Rieger-Chu-2004; Roth-Zlotnik-2006; Wang-Maris-2006
KIF14	UBE2C	0.0595683	Co-expression	Bild-Nevins-2006 B; Burington-Shaughnessy-2008; Cheok-Evans-2003; Rieger-Chu-2004; Roth-Zlotnik-2006; Smirnov-Cheung-2009; Wang-Maris-2006
ASPM	HJURP	0.0595613	Co-expression	Arijs-Rutgeerts-2009; Innocenti-Brown-2011; Kang-Willman-2010; Roth-Zlotnik-2006; Salaverria-Siebert-2011; Smirnov-Cheung-2009
KIF20A	CENPA	0.0595464	Co-expression	Gysin-McMahon-2012; Innocenti-Brown-2011; Kang-Willman-2010; Roth-Zlotnik-2006; Smirnov-Cheung-2009
ZWINT	TPX2	0.059512	Co-expression	Arijs-Rutgeerts-2009; Bild-Nevins-2006 B; Burington-Shaughnessy-2008; Chen-Brown-2002; Cheok-Evans-2003; Innocenti-Brown-2011; Kang-Willman-2010; Roth-Zlotnik-2006; Salaverria-Siebert-2011; Wang-Maris-2006
TTK	TPX2	0.0594811	Co-expression	Arijs-Rutgeerts-2009; Bild-Nevins-2006 B; Burington-Shaughnessy-2008; Cheok-Evans-2003; Innocenti-Brown-2011; Kang-Willman-2010; Rieger-Chu-2004; Salaverria-Siebert-2011; Smirnov-Cheung-2009; Wang-Maris-2006
TRIP13	DLGAP5	0.0594803	Co-expression	Arijs-Rutgeerts-2009; Burington-Shaughnessy-2008; Chen-Brown-2002; Cheok-Evans-2003; Innocenti-Brown-2011; Salaverria-Siebert-2011; Wang-Maris-2006
HMGB2	KIF23	0.0594679	Co-expression	Alizadeh-Staudt-2000; Bild-Nevins-2006 B; Burington-Shaughnessy-2008; Innocenti-Brown-2011; Rieger-Chu-2004; Salaverria-Siebert-2011; Wang-Maris-2006
CENPF	NCAPG	0.0594507	Co-expression	Gysin-McMahon-2012; Innocenti-Brown-2011; Mallon-McKay-2013; Roth-Zlotnik-2006; Salaverria-Siebert-2011; Smirnov-Cheung-2009
CDC25C	SPAG5	0.0594252	Co-expression	Burington-Shaughnessy-2008; Mallon-McKay-2013; Salaverria-Siebert-2011; Smirnov-Cheung-2009; Wang-Maris-2006
CDC45	KIF11	0.059394	Co-expression	Bild-Nevins-2006 B; Burington-Shaughnessy-2008; Chen-Brown-2002; Cheok-Evans-2003; Kang-Willman-2010; Salaverria-Siebert-2011; Wang-Maris-2006
AURKA	GTSE1	0.0593877	Co-expression	Burington-Shaughnessy-2008; Gysin-McMahon-2012; Rieger-Chu-2004; Smirnov-Cheung-2009
HMGB2	NUSAP1	0.0593857	Co-expression	Arijs-Rutgeerts-2009; Kang-Willman-2010; Mallon-McKay-2013; Roth-Zlotnik-2006; Salaverria-Siebert-2011; Smirnov-Cheung-2009
ASPM	KIF11	0.0593839	Co-expression	Arijs-Rutgeerts-2009; Gysin-McMahon-2012; Innocenti-Brown-2011; Kang-Willman-2010; Roth-Zlotnik-2006; Salaverria-Siebert-2011; Smirnov-Cheung-2009
CDCA8	KIF11	0.0593403	Co-expression	Arijs-Rutgeerts-2009; Gysin-McMahon-2012; Innocenti-Brown-2011; Kang-Willman-2010; Mallon-McKay-2013; Roth-Zlotnik-2006; Salaverria-Siebert-2011; Smirnov-Cheung-2009
TTK	KIF11	0.0593336	Co-expression	Arijs-Rutgeerts-2009; Burington-Shaughnessy-2008; Gysin-McMahon-2012; Innocenti-Brown-2011; Kang-Willman-2010; Rieger-Chu-2004; Salaverria-Siebert-2011; Smirnov-Cheung-2009; Wang-Maris-2006
TTK	SMC4	0.05931	Co-expression	Arijs-Rutgeerts-2009; Burington-Shaughnessy-2008; Gysin-McMahon-2012; Innocenti-Brown-2011; Smirnov-Cheung-2009; Wang-Maris-2006
KIF20A	CDK1	0.0592971	Co-expression	Arijs-Rutgeerts-2009; Innocenti-Brown-2011; Kang-Willman-2010; Roth-Zlotnik-2006; Salaverria-Siebert-2011
KIF14	TYMS	0.0591779	Co-expression	Arijs-Rutgeerts-2009; Bild-Nevins-2006 B; Burington-Shaughnessy-2008; Roth-Zlotnik-2006; Salaverria-Siebert-2011
CDCA8	UBE2C	0.0591625	Co-expression	Arijs-Rutgeerts-2009; Chen-Brown-2002; Gysin-McMahon-2012; Innocenti-Brown-2011; Kang-Willman-2010; Roth-Zlotnik-2006; Smirnov-Cheung-2009
TRIP13	CCNA2	0.059142	Co-expression	Arijs-Rutgeerts-2009; Bild-Nevins-2006 B; Burington-Shaughnessy-2008; Gysin-McMahon-2012; Innocenti-Brown-2011; Rieger-Chu-2004; Salaverria-Siebert-2011; Smirnov-Cheung-2009; Wang-Maris-2006
CDC45	MYBL2	0.0590887	Co-expression	Bild-Nevins-2006 B; Burington-Shaughnessy-2008; Chen-Brown-2002; Gysin-McMahon-2012; Rieger-Chu-2004; Salaverria-Siebert-2011; Smirnov-Cheung-2009; Wang-Maris-2006
CDC25C	HJURP	0.0590711	Co-expression	Arijs-Rutgeerts-2009; Chen-Brown-2002; Innocenti-Brown-2011; Smirnov-Cheung-2009
KIF14	AURKB	0.0590704	Co-expression	Arijs-Rutgeerts-2009; Bild-Nevins-2006 B; Kang-Willman-2010; Rieger-Chu-2004; Roth-Zlotnik-2006; Smirnov-Cheung-2009; Wang-Maris-2006
EZH2	SMC1A	0.0590457	Co-expression	Mallon-McKay-2013; Salaverria-Siebert-2011; Smirnov-Cheung-2009
KIF20A	PLK1	0.0590295	Co-expression	Arijs-Rutgeerts-2009; Gysin-McMahon-2012; Innocenti-Brown-2011; Kang-Willman-2010; Smirnov-Cheung-2009
FEN1	MAD2L1	0.0590119	Co-expression	Arijs-Rutgeerts-2009; Burington-Shaughnessy-2008; Chen-Brown-2002; Gysin-McMahon-2012; Kang-Willman-2010; Ramaswamy-Golub-2001; Roth-Zlotnik-2006
BUB1	HJURP	0.0590047	Co-expression	Arijs-Rutgeerts-2009; Boldrick-Relman-2002; Innocenti-Brown-2011; Roth-Zlotnik-2006; Salaverria-Siebert-2011
SPC25	RRM2	0.0590026	Co-expression	Arijs-Rutgeerts-2009; Gysin-McMahon-2012; Innocenti-Brown-2011; Kang-Willman-2010; Roth-Zlotnik-2006; Salaverria-Siebert-2011; Smirnov-Cheung-2009
BUB1	SPC25	0.0590021	Co-expression	Arijs-Rutgeerts-2009; Burington-Shaughnessy-2008; Innocenti-Brown-2011; Roth-Zlotnik-2006; Wang-Maris-2006
CDC45	FEN1	0.0589919	Co-expression	Arijs-Rutgeerts-2009; Bild-Nevins-2006 B; Chen-Brown-2002; Cheok-Evans-2003; Gysin-McMahon-2012; Rieger-Chu-2004; Salaverria-Siebert-2011
TPX2	AURKB	0.058961	Co-expression	Arijs-Rutgeerts-2009; Bild-Nevins-2006 B; Burington-Shaughnessy-2008; Cheok-Evans-2003; Kang-Willman-2010; Rieger-Chu-2004; Salaverria-Siebert-2011; Smirnov-Cheung-2009; Wang-Maris-2006
KIF20A	CDC20	0.0589494	Co-expression	Arijs-Rutgeerts-2009; Gysin-McMahon-2012; Innocenti-Brown-2011; Kang-Willman-2010; Roth-Zlotnik-2006; Salaverria-Siebert-2011; Smirnov-Cheung-2009
HMMR	FOXM1	0.0589368	Co-expression	Alizadeh-Staudt-2000; Arijs-Rutgeerts-2009; Bild-Nevins-2006 B; Burington-Shaughnessy-2008; Innocenti-Brown-2011; Rieger-Chu-2004; Roth-Zlotnik-2006; Wang-Maris-2006
NCAPD2	TIMELESS	0.0588998	Co-expression	Arijs-Rutgeerts-2009; Rieger-Chu-2004; Salaverria-Siebert-2011; Smirnov-Cheung-2009; Wang-Maris-2006
BUB1	DLGAP5	0.0588948	Co-expression	Arijs-Rutgeerts-2009; Bild-Nevins-2006 B; Burington-Shaughnessy-2008; Innocenti-Brown-2011; Mallon-McKay-2013; Rieger-Chu-2004; Smirnov-Cheung-2009; Wang-Maris-2006
PRC1	MKI67	0.0588912	Co-expression	Arijs-Rutgeerts-2009; Gysin-McMahon-2012; Innocenti-Brown-2011; Kang-Willman-2010; Salaverria-Siebert-2011; Smirnov-Cheung-2009
SPAG5	DLGAP5	0.0588756	Co-expression	Arijs-Rutgeerts-2009; Burington-Shaughnessy-2008; Kang-Willman-2010; Ramaswamy-Golub-2001; Rieger-Chu-2004; Salaverria-Siebert-2011; Wang-Maris-2006
KIF22	KIFC1	0.0588322	Co-expression	Burington-Shaughnessy-2008; Gysin-McMahon-2012; Innocenti-Brown-2011; Kang-Willman-2010; Mallon-McKay-2013; Wang-Maris-2006
TTK	DLGAP5	0.0587884	Co-expression	Arijs-Rutgeerts-2009; Bild-Nevins-2006 B; Burington-Shaughnessy-2008; Gysin-McMahon-2012; Innocenti-Brown-2011; Mallon-McKay-2013; Rieger-Chu-2004; Salaverria-Siebert-2011; Smirnov-Cheung-2009; Wang-Maris-2006
CCNB1	BIRC5	0.0587553	Co-expression	Alizadeh-Staudt-2000; Arijs-Rutgeerts-2009; Boldrick-Relman-2002; Burington-Shaughnessy-2008; Gysin-McMahon-2012; Innocenti-Brown-2011; Rieger-Chu-2004; Salaverria-Siebert-2011; Smirnov-Cheung-2009
AURKA	TROAP	0.0587536	Co-expression	Burington-Shaughnessy-2008; Cheok-Evans-2003; Gysin-McMahon-2012; Rieger-Chu-2004
ARHGAP11A	HMMR	0.0587397	Co-expression	Arijs-Rutgeerts-2009; Burington-Shaughnessy-2008; Gysin-McMahon-2012; Innocenti-Brown-2011; Rieger-Chu-2004; Smirnov-Cheung-2009
CDKN3	BUB1B	0.0586936	Co-expression	Arijs-Rutgeerts-2009; Bild-Nevins-2006 B; Burington-Shaughnessy-2008; Innocenti-Brown-2011; Ramaswamy-Golub-2001; Rieger-Chu-2004; Smirnov-Cheung-2009; Wang-Maris-2006
ARHGAP11A	KIF4A	0.0585992	Co-expression	Arijs-Rutgeerts-2009; Gysin-McMahon-2012; Innocenti-Brown-2011; Roth-Zlotnik-2006; Smirnov-Cheung-2009
ASF1B	MYBL2	0.0585887	Co-expression	Arijs-Rutgeerts-2009; Chen-Brown-2002; Innocenti-Brown-2011; Salaverria-Siebert-2011; Smirnov-Cheung-2009
FEN1	CCNB1	0.0585836	Co-expression	Arijs-Rutgeerts-2009; Bild-Nevins-2006 B; Burington-Shaughnessy-2008; Kang-Willman-2010; Mallon-McKay-2013; Roth-Zlotnik-2006; Salaverria-Siebert-2011; Wang-Maris-2006
RAD54L	TPX2	0.0585737	Co-expression	Bild-Nevins-2006 B; Burington-Shaughnessy-2008; Gysin-McMahon-2012; Innocenti-Brown-2011; Kang-Willman-2010; Mallon-McKay-2013; Roth-Zlotnik-2006; Salaverria-Siebert-2011
KIF4A	UBE2C	0.0585711	Co-expression	Gysin-McMahon-2012; Innocenti-Brown-2011; Kang-Willman-2010; Roth-Zlotnik-2006; Salaverria-Siebert-2011; Smirnov-Cheung-2009
KIAA0101	CCNB1	0.0585583	Co-expression	Arijs-Rutgeerts-2009; Bild-Nevins-2006 B; Burington-Shaughnessy-2008; Perou-Botstein-1999; Roth-Zlotnik-2006; Wang-Maris-2006
BUB1B	PLK1	0.0585309	Co-expression	Arijs-Rutgeerts-2009; Bild-Nevins-2006 B; Burington-Shaughnessy-2008; Gysin-McMahon-2012; Innocenti-Brown-2011; Rieger-Chu-2004; Roth-Zlotnik-2006; Smirnov-Cheung-2009; Wang-Maris-2006
CCNF	AURKB	0.0585162	Co-expression	Alizadeh-Staudt-2000; Innocenti-Brown-2011; Rieger-Chu-2004; Salaverria-Siebert-2011; Smirnov-Cheung-2009
BUB1	CDC20	0.0584543	Co-expression	Alizadeh-Staudt-2000; Arijs-Rutgeerts-2009; Bild-Nevins-2006 B; Boldrick-Relman-2002; Burington-Shaughnessy-2008; Innocenti-Brown-2011; Rieger-Chu-2004; Wang-Maris-2006
KIF11	EZH2	0.0584192	Co-expression	Arijs-Rutgeerts-2009; Bild-Nevins-2006 B; Burington-Shaughnessy-2008; Gysin-McMahon-2012; Kang-Willman-2010; Ramaswamy-Golub-2001; Roth-Zlotnik-2006; Salaverria-Siebert-2011; Wang-Maris-2006
TTK	AURKA	0.0583731	Co-expression	Arijs-Rutgeerts-2009; Bild-Nevins-2006 B; Burington-Shaughnessy-2008; Innocenti-Brown-2011; Rieger-Chu-2004; Roth-Zlotnik-2006; Smirnov-Cheung-2009
ASPM	KIF2C	0.0583624	Co-expression	Gysin-McMahon-2012; Innocenti-Brown-2011; Kang-Willman-2010; Mallon-McKay-2013; Salaverria-Siebert-2011; Smirnov-Cheung-2009
FEN1	CDK1	0.0583604	Co-expression	Arijs-Rutgeerts-2009; Bild-Nevins-2006 B; Burington-Shaughnessy-2008; Chen-Brown-2002; Gysin-McMahon-2012; Kang-Willman-2010; Salaverria-Siebert-2011; Wang-Maris-2006
MELK	KIF4A	0.0583106	Co-expression	Arijs-Rutgeerts-2009; Gysin-McMahon-2012; Innocenti-Brown-2011; Kang-Willman-2010; Ramaswamy-Golub-2001; Roth-Zlotnik-2006; Salaverria-Siebert-2011
TRIP13	PLK1	0.0582265	Co-expression	Arijs-Rutgeerts-2009; Burington-Shaughnessy-2008; Chen-Brown-2002; Innocenti-Brown-2011; Rieger-Chu-2004; Roth-Zlotnik-2006; Smirnov-Cheung-2009; Wang-Maris-2006
AURKA	NCAPH	0.0581909	Co-expression	Burington-Shaughnessy-2008; Rieger-Chu-2004; Roth-Zlotnik-2006; Salaverria-Siebert-2011; Smirnov-Cheung-2009; Wang-Maris-2006
CENPE	AURKB	0.058182	Co-expression	Alizadeh-Staudt-2000; Bild-Nevins-2006 B; Boldrick-Relman-2002; Innocenti-Brown-2011; Rieger-Chu-2004; Smirnov-Cheung-2009; Wang-Maris-2006
CDK1	BIRC5	0.0581806	Co-expression	Alizadeh-Staudt-2000; Boldrick-Relman-2002; Burington-Shaughnessy-2008; Innocenti-Brown-2011; Kang-Willman-2010; Salaverria-Siebert-2011
CDKN3	TPX2	0.0581141	Co-expression	Arijs-Rutgeerts-2009; Bild-Nevins-2006 B; Burington-Shaughnessy-2008; Cheok-Evans-2003; Kang-Willman-2010; Rieger-Chu-2004; Salaverria-Siebert-2011; Smirnov-Cheung-2009; Wang-Maris-2006
TROAP	CENPA	0.0581005	Co-expression	Arijs-Rutgeerts-2009; Burington-Shaughnessy-2008; Innocenti-Brown-2011; Rieger-Chu-2004; Wang-Maris-2006
KIF14	TMPO	0.0580912	Co-expression	Bild-Nevins-2006 B; Burington-Shaughnessy-2008; Gysin-McMahon-2012; Rieger-Chu-2004; Roth-Zlotnik-2006; Wang-Maris-2006
EZH2	MKI67	0.0580855	Co-expression	Arijs-Rutgeerts-2009; Bild-Nevins-2006 B; Burington-Shaughnessy-2008; Kang-Willman-2010; Mallon-McKay-2013; Ramaswamy-Golub-2001
FOXM1	TOP2A	0.0580667	Co-expression	Alizadeh-Staudt-2000; Burington-Shaughnessy-2008; Chen-Brown-2002; Innocenti-Brown-2011; Kang-Willman-2010; Rieger-Chu-2004; Roth-Zlotnik-2006; Wang-Maris-2006
CENPE	ESPL1	0.0580617	Co-expression	Bild-Nevins-2006 B; Burington-Shaughnessy-2008; Gysin-McMahon-2012; Kang-Willman-2010; Rieger-Chu-2004; Salaverria-Siebert-2011; Wang-Maris-2006
KIF11	PLK1	0.0580558	Co-expression	Arijs-Rutgeerts-2009; Bild-Nevins-2006 B; Burington-Shaughnessy-2008; Chen-Brown-2002; Kang-Willman-2010; Rieger-Chu-2004; Salaverria-Siebert-2011; Smirnov-Cheung-2009; Wang-Maris-2006
CDCA8	KIF2C	0.0580345	Co-expression	Arijs-Rutgeerts-2009; Gysin-McMahon-2012; Innocenti-Brown-2011; Kang-Willman-2010; Mallon-McKay-2013; Salaverria-Siebert-2011; Smirnov-Cheung-2009
KIF20A	KIFC1	0.0580263	Co-expression	Gysin-McMahon-2012; Innocenti-Brown-2011; Kang-Willman-2010; Salaverria-Siebert-2011; Smirnov-Cheung-2009
MCM6	MYBL2	0.0580156	Co-expression	Bild-Nevins-2006 B; Burington-Shaughnessy-2008; Gysin-McMahon-2012; Perou-Botstein-1999; Rieger-Chu-2004; Roth-Zlotnik-2006; Wang-Maris-2006
MELK	CDC6	0.0579817	Co-expression	Alizadeh-Staudt-2000; Arijs-Rutgeerts-2009; Ramaswamy-Golub-2001; Roth-Zlotnik-2006; Salaverria-Siebert-2011; Wang-Maris-2006
NDC80	EZH2	0.0579702	Co-expression	Arijs-Rutgeerts-2009; Bild-Nevins-2006 B; Burington-Shaughnessy-2008; Cheok-Evans-2003; Roth-Zlotnik-2006; Salaverria-Siebert-2011; Wang-Maris-2006
STIL	TOP2A	0.0579698	Co-expression	Arijs-Rutgeerts-2009; Burington-Shaughnessy-2008; Gysin-McMahon-2012; Roth-Zlotnik-2006; Salaverria-Siebert-2011; Smirnov-Cheung-2009
CDC20	MYBL2	0.0579298	Co-expression	Arijs-Rutgeerts-2009; Bild-Nevins-2006 B; Boldrick-Relman-2002; Burington-Shaughnessy-2008; Chen-Brown-2002; Mallon-McKay-2013; Roth-Zlotnik-2006; Salaverria-Siebert-2011; Wang-Maris-2006
FEN1	RAD54L	0.0578671	Co-expression	Arijs-Rutgeerts-2009; Cheok-Evans-2003; Kang-Willman-2010; Mallon-McKay-2013; Rieger-Chu-2004; Salaverria-Siebert-2011
KIF23	NUSAP1	0.0578302	Co-expression	Arijs-Rutgeerts-2009; Chen-Brown-2002; Gysin-McMahon-2012; Innocenti-Brown-2011; Kang-Willman-2010; Roth-Zlotnik-2006
CHAF1A	MKI67	0.0578252	Co-expression	Bild-Nevins-2006 B; Burington-Shaughnessy-2008; Cheok-Evans-2003; Kang-Willman-2010; Wang-Maris-2006
NCAPH	CENPF	0.0577891	Co-expression	Bild-Nevins-2006 B; Burington-Shaughnessy-2008; Innocenti-Brown-2011; Roth-Zlotnik-2006; Smirnov-Cheung-2009; Wang-Maris-2006
SMC4	MCM2	0.0577731	Co-expression	Arijs-Rutgeerts-2009; Bild-Nevins-2006 B; Gysin-McMahon-2012; Roth-Zlotnik-2006; Salaverria-Siebert-2011
MCM2	ZWINT	0.0577682	Co-expression	Arijs-Rutgeerts-2009; Bild-Nevins-2006 B; Burington-Shaughnessy-2008; Chen-Brown-2002; Cheok-Evans-2003; Innocenti-Brown-2011; Kang-Willman-2010; Roth-Zlotnik-2006; Salaverria-Siebert-2011
ARHGAP11A	CCNB2	0.0577674	Co-expression	Burington-Shaughnessy-2008; Gysin-McMahon-2012; Rieger-Chu-2004; Salaverria-Siebert-2011; Smirnov-Cheung-2009; Wang-Maris-2006
KIF23	KIF15	0.0577616	Co-expression	Gysin-McMahon-2012; Innocenti-Brown-2011; Kang-Willman-2010; Mallon-McKay-2013; Roth-Zlotnik-2006; Salaverria-Siebert-2011; Smirnov-Cheung-2009
FEN1	TYMS	0.057751	Co-expression	Arijs-Rutgeerts-2009; Burington-Shaughnessy-2008; Chen-Brown-2002; Cheok-Evans-2003; Gysin-McMahon-2012; Wang-Maris-2006
ARHGAP11A	TPX2	0.0577203	Co-expression	Arijs-Rutgeerts-2009; Burington-Shaughnessy-2008; Mallon-McKay-2013; Rieger-Chu-2004; Salaverria-Siebert-2011; Smirnov-Cheung-2009; Wang-Maris-2006
MAD2L1	BUB1B	0.0576875	Co-expression	Arijs-Rutgeerts-2009; Bild-Nevins-2006 B; Burington-Shaughnessy-2008; Innocenti-Brown-2011; Kang-Willman-2010; Roth-Zlotnik-2006; Salaverria-Siebert-2011; Wang-Maris-2006
KIAA0101	TIMELESS	0.0576655	Co-expression	Arijs-Rutgeerts-2009; Bild-Nevins-2006 B; Roth-Zlotnik-2006; Wang-Maris-2006
ARHGAP11A	TTK	0.0576523	Co-expression	Arijs-Rutgeerts-2009; Burington-Shaughnessy-2008; Innocenti-Brown-2011; Rieger-Chu-2004; Smirnov-Cheung-2009; Wang-Maris-2006
RRM2	FOXM1	0.0575931	Co-expression	Alizadeh-Staudt-2000; Arijs-Rutgeerts-2009; Burington-Shaughnessy-2008; Chen-Brown-2002; Innocenti-Brown-2011; Kang-Willman-2010; Mallon-McKay-2013
CHAF1A	KIF11	0.0575753	Co-expression	Bild-Nevins-2006 B; Burington-Shaughnessy-2008; Cheok-Evans-2003; Kang-Willman-2010; Ramaswamy-Golub-2001; Salaverria-Siebert-2011; Wang-Maris-2006
CDCA8	TRIP13	0.057574	Co-expression	Arijs-Rutgeerts-2009; Chen-Brown-2002; Gysin-McMahon-2012; Innocenti-Brown-2011; Mallon-McKay-2013; Roth-Zlotnik-2006; Salaverria-Siebert-2011; Smirnov-Cheung-2009
CCNA2	TYMS	0.0575704	Co-expression	Arijs-Rutgeerts-2009; Bild-Nevins-2006 B; Boldrick-Relman-2002; Burington-Shaughnessy-2008; Innocenti-Brown-2011; Wang-Maris-2006
CHEK1	CENPE	0.0575616	Co-expression	Arijs-Rutgeerts-2009; Burington-Shaughnessy-2008; Chen-Brown-2002; Roth-Zlotnik-2006; Wang-Maris-2006
ASF1B	CDK1	0.0575551	Co-expression	Chen-Brown-2002; Gysin-McMahon-2012; Innocenti-Brown-2011; Kang-Willman-2010; Roth-Zlotnik-2006; Salaverria-Siebert-2011
STIL	CCNA2	0.0575285	Co-expression	Arijs-Rutgeerts-2009; Bild-Nevins-2006 B; Burington-Shaughnessy-2008; Kang-Willman-2010; Rieger-Chu-2004; Roth-Zlotnik-2006; Salaverria-Siebert-2011
FANCI	DLGAP5	0.0575149	Co-expression	Arijs-Rutgeerts-2009; Burington-Shaughnessy-2008; Innocenti-Brown-2011; Kang-Willman-2010; Roth-Zlotnik-2006; Salaverria-Siebert-2011; Wang-Maris-2006
STIL	KIF4A	0.0574756	Co-expression	Arijs-Rutgeerts-2009; Gysin-McMahon-2012; Mallon-McKay-2013; Roth-Zlotnik-2006; Salaverria-Siebert-2011; Smirnov-Cheung-2009
FOXM1	UBE2C	0.0574705	Co-expression	Bild-Nevins-2006 B; Burington-Shaughnessy-2008; Chen-Brown-2002; Innocenti-Brown-2011; Kang-Willman-2010; Roth-Zlotnik-2006; Salaverria-Siebert-2011; Wang-Maris-2006
NDC80	TPX2	0.0574248	Co-expression	Arijs-Rutgeerts-2009; Bild-Nevins-2006 B; Burington-Shaughnessy-2008; Cheok-Evans-2003; Kang-Willman-2010; Rieger-Chu-2004; Salaverria-Siebert-2011; Smirnov-Cheung-2009; Wang-Maris-2006
MELK	CENPF	0.0573067	Co-expression	Alizadeh-Staudt-2000; Burington-Shaughnessy-2008; Gysin-McMahon-2012; Innocenti-Brown-2011; Kang-Willman-2010; Roth-Zlotnik-2006
EZH2	LMNB1	0.0572777	Co-expression	Bild-Nevins-2006 B; Burington-Shaughnessy-2008; Gysin-McMahon-2012; Ramaswamy-Golub-2001; Roth-Zlotnik-2006; Wang-Maris-2006
KIF11	E2F8	0.0572553	Co-expression	Arijs-Rutgeerts-2009; Chen-Brown-2002; Innocenti-Brown-2011; Kang-Willman-2010; Roth-Zlotnik-2006; Salaverria-Siebert-2011
KIAA0101	NCAPH	0.0572173	Co-expression	Arijs-Rutgeerts-2009; Innocenti-Brown-2011; Kang-Willman-2010; Ramaswamy-Golub-2001; Salaverria-Siebert-2011; Wang-Maris-2006
KIF4A	KIF15	0.0572121	Co-expression	Arijs-Rutgeerts-2009; Gysin-McMahon-2012; Innocenti-Brown-2011; Kang-Willman-2010; Mallon-McKay-2013; Roth-Zlotnik-2006; Smirnov-Cheung-2009
CHAF1A	FANCI	0.0572107	Co-expression	Burington-Shaughnessy-2008; Cheok-Evans-2003; Kang-Willman-2010; Salaverria-Siebert-2011; Wang-Maris-2006
GTSE1	CCNB2	0.0572078	Co-expression	Burington-Shaughnessy-2008; Gysin-McMahon-2012; Rieger-Chu-2004; Salaverria-Siebert-2011; Wang-Maris-2006
CCNF	KIF14	0.057168	Co-expression	Arijs-Rutgeerts-2009; Bild-Nevins-2006 B; Burington-Shaughnessy-2008; Rieger-Chu-2004; Smirnov-Cheung-2009
CENPM	HMGB2	0.0571499	Co-expression	Arijs-Rutgeerts-2009; Kang-Willman-2010; Roth-Zlotnik-2006; Salaverria-Siebert-2011; Smirnov-Cheung-2009
CCNB1	FOXM1	0.0571421	Co-expression	Alizadeh-Staudt-2000; Arijs-Rutgeerts-2009; Bild-Nevins-2006 B; Boldrick-Relman-2002; Burington-Shaughnessy-2008; Innocenti-Brown-2011; Rieger-Chu-2004; Roth-Zlotnik-2006; Salaverria-Siebert-2011; Wang-Maris-2006
KIF20A	NCAPD2	0.0571064	Co-expression	Arijs-Rutgeerts-2009; Gysin-McMahon-2012; Kang-Willman-2010; Roth-Zlotnik-2006; Salaverria-Siebert-2011; Smirnov-Cheung-2009
RRM2	TPX2	0.0570892	Co-expression	Arijs-Rutgeerts-2009; Burington-Shaughnessy-2008; Cheok-Evans-2003; Gysin-McMahon-2012; Innocenti-Brown-2011; Kang-Willman-2010; Roth-Zlotnik-2006; Salaverria-Siebert-2011
NCAPH	NCAPD2	0.0570817	Co-expression	Gysin-McMahon-2012; Perou-Botstein-1999; Rieger-Chu-2004; Roth-Zlotnik-2006; Salaverria-Siebert-2011; Smirnov-Cheung-2009
CENPM	GTSE1	0.0570691	Co-expression	Gysin-McMahon-2012; Innocenti-Brown-2011; Roth-Zlotnik-2006; Salaverria-Siebert-2011
AURKB	CCNB2	0.0570186	Co-expression	Bild-Nevins-2006 B; Burington-Shaughnessy-2008; Cheok-Evans-2003; Rieger-Chu-2004; Salaverria-Siebert-2011; Smirnov-Cheung-2009; Wang-Maris-2006
CHAF1A	MCM6	0.0570011	Co-expression	Bild-Nevins-2006 B; Burington-Shaughnessy-2008; Cheok-Evans-2003; Gysin-McMahon-2012; Innocenti-Brown-2011; Rieger-Chu-2004; Wang-Maris-2006
ARHGAP11A	CENPA	0.0569903	Co-expression	Burington-Shaughnessy-2008; Gysin-McMahon-2012; Innocenti-Brown-2011; Rieger-Chu-2004; Smirnov-Cheung-2009
KIF2C	AURKB	0.0569807	Co-expression	Bild-Nevins-2006 B; Burington-Shaughnessy-2008; Cheok-Evans-2003; Rieger-Chu-2004; Salaverria-Siebert-2011; Smirnov-Cheung-2009; Wang-Maris-2006
AURKA	NCAPG	0.0569661	Co-expression	Arijs-Rutgeerts-2009; Gysin-McMahon-2012; Innocenti-Brown-2011; Roth-Zlotnik-2006; Salaverria-Siebert-2011
KIF22	KIF11	0.0569343	Co-expression	Burington-Shaughnessy-2008; Cheok-Evans-2003; Kang-Willman-2010; Rieger-Chu-2004; Salaverria-Siebert-2011; Smirnov-Cheung-2009; Wang-Maris-2006
NDC80	CDC20	0.0569117	Co-expression	Bild-Nevins-2006 B; Innocenti-Brown-2011; Kang-Willman-2010; Rieger-Chu-2004; Roth-Zlotnik-2006; Salaverria-Siebert-2011; Wang-Maris-2006
SMC4	ZWINT	0.0568901	Co-expression	Arijs-Rutgeerts-2009; Bild-Nevins-2006 B; Burington-Shaughnessy-2008; Mallon-McKay-2013; Roth-Zlotnik-2006; Salaverria-Siebert-2011; Wang-Maris-2006
SMC4	NCAPH	0.0568417	Co-expression	Kang-Willman-2010; Rieger-Chu-2004; Salaverria-Siebert-2011; Smirnov-Cheung-2009; Wang-Maris-2006
FEN1	H2AFX	0.0567703	Co-expression	Bild-Nevins-2006 B; Cheok-Evans-2003; Gysin-McMahon-2012; Mallon-McKay-2013; Salaverria-Siebert-2011
UBE2C	MYBL2	0.0567092	Co-expression	Arijs-Rutgeerts-2009; Bild-Nevins-2006 B; Burington-Shaughnessy-2008; Chen-Brown-2002; Ramaswamy-Golub-2001; Roth-Zlotnik-2006; Wang-Maris-2006
PTTG1	CENPA	0.056697	Co-expression	Arijs-Rutgeerts-2009; Burington-Shaughnessy-2008; Gysin-McMahon-2012; Innocenti-Brown-2011; Kang-Willman-2010; Rieger-Chu-2004; Wang-Maris-2006
FEN1	MKI67	0.0566803	Co-expression	Burington-Shaughnessy-2008; Cheok-Evans-2003; Ramaswamy-Golub-2001; Roth-Zlotnik-2006; Salaverria-Siebert-2011
TK1	CDK1	0.0566685	Co-expression	Alizadeh-Staudt-2000; Burington-Shaughnessy-2008; Gysin-McMahon-2012; Innocenti-Brown-2011; Roth-Zlotnik-2006; Salaverria-Siebert-2011; Wang-Maris-2006
KIF20A	DLGAP5	0.0566499	Co-expression	Arijs-Rutgeerts-2009; Gysin-McMahon-2012; Innocenti-Brown-2011; Kang-Willman-2010; Mallon-McKay-2013; Roth-Zlotnik-2006; Salaverria-Siebert-2011; Smirnov-Cheung-2009
TTK	TROAP	0.056635	Co-expression	Arijs-Rutgeerts-2009; Burington-Shaughnessy-2008; Cheok-Evans-2003; Innocenti-Brown-2011; Rieger-Chu-2004; Wang-Maris-2006
NDC80	CENPE	0.0566275	Co-expression	Arijs-Rutgeerts-2009; Bild-Nevins-2006 B; Burington-Shaughnessy-2008; Innocenti-Brown-2011; Rieger-Chu-2004; Salaverria-Siebert-2011; Smirnov-Cheung-2009; Wang-Maris-2006
KIF4A	CCNB1	0.0566197	Co-expression	Arijs-Rutgeerts-2009; Gysin-McMahon-2012; Innocenti-Brown-2011; Kang-Willman-2010; Roth-Zlotnik-2006; Salaverria-Siebert-2011; Smirnov-Cheung-2009
H2AFX	ESPL1	0.0565834	Co-expression	Bild-Nevins-2006 B; Burington-Shaughnessy-2008; Cheok-Evans-2003; Rieger-Chu-2004; Smirnov-Cheung-2009
CDC45	ASF1B	0.0565679	Co-expression	Chen-Brown-2002; Innocenti-Brown-2011; Kang-Willman-2010; Mallon-McKay-2013; Roth-Zlotnik-2006; Salaverria-Siebert-2011; Smirnov-Cheung-2009
ASF1B	FOXM1	0.0565029	Co-expression	Arijs-Rutgeerts-2009; Chen-Brown-2002; Innocenti-Brown-2011; Kang-Willman-2010; Roth-Zlotnik-2006; Salaverria-Siebert-2011
KIF14	CDK1	0.0564871	Co-expression	Bild-Nevins-2006 B; Burington-Shaughnessy-2008; Kang-Willman-2010; Rieger-Chu-2004; Roth-Zlotnik-2006
KIAA0101	HMMR	0.0564708	Co-expression	Arijs-Rutgeerts-2009; Bild-Nevins-2006 B; Burington-Shaughnessy-2008; Perou-Botstein-1999; Wang-Maris-2006
CENPF	ESPL1	0.0564688	Co-expression	Bild-Nevins-2006 B; Burington-Shaughnessy-2008; Kang-Willman-2010; Rieger-Chu-2004; Salaverria-Siebert-2011; Smirnov-Cheung-2009
TTK	PLK1	0.0564455	Co-expression	Alizadeh-Staudt-2000; Boldrick-Relman-2002; Burington-Shaughnessy-2008; Gysin-McMahon-2012; Innocenti-Brown-2011; Rieger-Chu-2004; Roth-Zlotnik-2006; Smirnov-Cheung-2009; Wang-Maris-2006
CDC45	ZWINT	0.0564223	Co-expression	Burington-Shaughnessy-2008; Cheok-Evans-2003; Gysin-McMahon-2012; Innocenti-Brown-2011; Kang-Willman-2010; Salaverria-Siebert-2011; Smirnov-Cheung-2009
CDC25C	FANCI	0.0563906	Co-expression	Bild-Nevins-2006 B; Burington-Shaughnessy-2008; Smirnov-Cheung-2009; Wang-Maris-2006
KIAA0101	MYBL2	0.0563868	Co-expression	Chen-Brown-2002; Perou-Botstein-1999; Ramaswamy-Golub-2001; Smirnov-Cheung-2009; Wang-Maris-2006
KIF20A	UBE2C	0.0563618	Co-expression	Arijs-Rutgeerts-2009; Innocenti-Brown-2011; Kang-Willman-2010; Roth-Zlotnik-2006; Salaverria-Siebert-2011; Smirnov-Cheung-2009
PTTG1	RRM2	0.0563455	Co-expression	Arijs-Rutgeerts-2009; Burington-Shaughnessy-2008; Chen-Brown-2002; Innocenti-Brown-2011; Kang-Willman-2010; Salaverria-Siebert-2011; Smirnov-Cheung-2009
CDKN3	HMGB2	0.056338	Co-expression	Alizadeh-Staudt-2000; Bild-Nevins-2006 B; Burington-Shaughnessy-2008; Gysin-McMahon-2012; Rieger-Chu-2004; Smirnov-Cheung-2009; Wang-Maris-2006
MCM6	KIF11	0.0562995	Co-expression	Bild-Nevins-2006 B; Burington-Shaughnessy-2008; Cheok-Evans-2003; Kang-Willman-2010; Roth-Zlotnik-2006; Salaverria-Siebert-2011; Smirnov-Cheung-2009; Wang-Maris-2006
ASPM	KIF15	0.0562717	Co-expression	Gysin-McMahon-2012; Innocenti-Brown-2011; Kang-Willman-2010; Mallon-McKay-2013; Roth-Zlotnik-2006; Smirnov-Cheung-2009
HMGB2	TYMS	0.0562642	Co-expression	Burington-Shaughnessy-2008; Cheok-Evans-2003; Kang-Willman-2010; Ramaswamy-Golub-2001
FEN1	TK1	0.0562598	Co-expression	Arijs-Rutgeerts-2009; Burington-Shaughnessy-2008; Cheok-Evans-2003; Gysin-McMahon-2012; Rieger-Chu-2004; Salaverria-Siebert-2011; Wang-Maris-2006
CENPE	HJURP	0.0562365	Co-expression	Arijs-Rutgeerts-2009; Gysin-McMahon-2012; Innocenti-Brown-2011; Kang-Willman-2010; Roth-Zlotnik-2006; Salaverria-Siebert-2011; Smirnov-Cheung-2009
CDKN3	KIF20A	0.0562266	Co-expression	Arijs-Rutgeerts-2009; Gysin-McMahon-2012; Innocenti-Brown-2011; Kang-Willman-2010; Salaverria-Siebert-2011; Smirnov-Cheung-2009
CDK1	FOXM1	0.0562221	Co-expression	Alizadeh-Staudt-2000; Burington-Shaughnessy-2008; Chen-Brown-2002; Innocenti-Brown-2011; Kang-Willman-2010; Roth-Zlotnik-2006; Salaverria-Siebert-2011; Wang-Maris-2006
SPC25	DLGAP5	0.0562143	Co-expression	Arijs-Rutgeerts-2009; Burington-Shaughnessy-2008; Innocenti-Brown-2011; Kang-Willman-2010; Roth-Zlotnik-2006; Salaverria-Siebert-2011; Wang-Maris-2006
KIF23	TROAP	0.0561412	Co-expression	Chen-Brown-2002; Innocenti-Brown-2011; Kang-Willman-2010; Rieger-Chu-2004
MCM6	TPX2	0.0560999	Co-expression	Arijs-Rutgeerts-2009; Bild-Nevins-2006 B; Burington-Shaughnessy-2008; Cheok-Evans-2003; Innocenti-Brown-2011; Roth-Zlotnik-2006; Salaverria-Siebert-2011; Wang-Maris-2006
CCNF	NCAPD2	0.0560842	Co-expression	Arijs-Rutgeerts-2009; Gysin-McMahon-2012; Rieger-Chu-2004; Smirnov-Cheung-2009
PTTG1	CDC25C	0.0560664	Co-expression	Arijs-Rutgeerts-2009; Burington-Shaughnessy-2008; Chen-Brown-2002; Gysin-McMahon-2012; Innocenti-Brown-2011; Wang-Maris-2006
KIF14	FOXM1	0.0560635	Co-expression	Arijs-Rutgeerts-2009; Bild-Nevins-2006 B; Burington-Shaughnessy-2008; Kang-Willman-2010; Rieger-Chu-2004; Roth-Zlotnik-2006; Salaverria-Siebert-2011; Wang-Maris-2006
RRM2	CDC6	0.0560462	Co-expression	Alizadeh-Staudt-2000; Arijs-Rutgeerts-2009; Burington-Shaughnessy-2008; Roth-Zlotnik-2006; Salaverria-Siebert-2011; Wang-Maris-2006
CCNA2	KIFC1	0.0560148	Co-expression	Arijs-Rutgeerts-2009; Burington-Shaughnessy-2008; Chen-Brown-2002; Innocenti-Brown-2011; Rieger-Chu-2004; Wang-Maris-2006
CHAF1A	MYBL2	0.0559679	Co-expression	Burington-Shaughnessy-2008; Chen-Brown-2002; Cheok-Evans-2003; Roth-Zlotnik-2006; Smirnov-Cheung-2009; Wang-Maris-2006
AURKA	NDC80	0.0559611	Co-expression	Arijs-Rutgeerts-2009; Bild-Nevins-2006 B; Burington-Shaughnessy-2008; Gysin-McMahon-2012; Rieger-Chu-2004; Smirnov-Cheung-2009
MAD2L1	RRM2	0.0559602	Co-expression	Alizadeh-Staudt-2000; Arijs-Rutgeerts-2009; Boldrick-Relman-2002; Chen-Brown-2002; Gysin-McMahon-2012; Innocenti-Brown-2011; Kang-Willman-2010; Roth-Zlotnik-2006; Salaverria-Siebert-2011
NDC80	DLGAP5	0.0559592	Co-expression	Arijs-Rutgeerts-2009; Bild-Nevins-2006 B; Innocenti-Brown-2011; Kang-Willman-2010; Mallon-McKay-2013; Rieger-Chu-2004; Salaverria-Siebert-2011; Smirnov-Cheung-2009; Wang-Maris-2006
HMGB2	CENPE	0.05594	Co-expression	Bild-Nevins-2006 B; Burington-Shaughnessy-2008; Chen-Brown-2002; Innocenti-Brown-2011; Salaverria-Siebert-2011; Wang-Maris-2006
CDKN3	NDC80	0.0559092	Co-expression	Arijs-Rutgeerts-2009; Bild-Nevins-2006 B; Burington-Shaughnessy-2008; Gysin-McMahon-2012; Kang-Willman-2010; Rieger-Chu-2004; Smirnov-Cheung-2009; Wang-Maris-2006
FANCI	NDC80	0.0559041	Co-expression	Arijs-Rutgeerts-2009; Bild-Nevins-2006 B; Burington-Shaughnessy-2008; Kang-Willman-2010; Smirnov-Cheung-2009; Wang-Maris-2006
KIAA0101	NCAPG	0.0558284	Co-expression	Arijs-Rutgeerts-2009; Innocenti-Brown-2011; Kang-Willman-2010; Mallon-McKay-2013; Roth-Zlotnik-2006; Salaverria-Siebert-2011
BUB1	CDK1	0.055827	Co-expression	Alizadeh-Staudt-2000; Bild-Nevins-2006 B; Burington-Shaughnessy-2008; Gysin-McMahon-2012; Innocenti-Brown-2011; Rieger-Chu-2004; Wang-Maris-2006
FOXM1	NCAPG	0.0556672	Co-expression	Innocenti-Brown-2011; Kang-Willman-2010; Ramaswamy-Golub-2001; Roth-Zlotnik-2006; Salaverria-Siebert-2011; Smirnov-Cheung-2009
CENPF	AURKB	0.0556379	Co-expression	Alizadeh-Staudt-2000; Bild-Nevins-2006 B; Boldrick-Relman-2002; Innocenti-Brown-2011; Smirnov-Cheung-2009; Wang-Maris-2006
TK1	HMGB2	0.0555627	Co-expression	Alizadeh-Staudt-2000; Burington-Shaughnessy-2008; Cheok-Evans-2003; Gysin-McMahon-2012; Kang-Willman-2010
CHEK1	NUSAP1	0.0555611	Co-expression	Arijs-Rutgeerts-2009; Innocenti-Brown-2011; Kang-Willman-2010; Roth-Zlotnik-2006; Smirnov-Cheung-2009
ARHGAP11A	UBE2C	0.0555287	Co-expression	Burington-Shaughnessy-2008; Rieger-Chu-2004; Salaverria-Siebert-2011; Smirnov-Cheung-2009; Wang-Maris-2006
KIF22	AURKB	0.055403	Co-expression	Cheok-Evans-2003; Gysin-McMahon-2012; Rieger-Chu-2004; Salaverria-Siebert-2011; Smirnov-Cheung-2009
AURKB	TCF19	0.0553904	Co-expression	Kang-Willman-2010; Ramaswamy-Golub-2001; Roth-Zlotnik-2006
KIF14	NCAPD2	0.0553705	Co-expression	Arijs-Rutgeerts-2009; Burington-Shaughnessy-2008; Mallon-McKay-2013; Rieger-Chu-2004; Roth-Zlotnik-2006; Smirnov-Cheung-2009; Wang-Maris-2006
MCM6	TIMELESS	0.0553526	Co-expression	Bild-Nevins-2006 B; Burington-Shaughnessy-2008; Gysin-McMahon-2012; Kang-Willman-2010; Wang-Maris-2006
CDK1	HJURP	0.0553461	Co-expression	Chen-Brown-2002; Gysin-McMahon-2012; Innocenti-Brown-2011; Kang-Willman-2010; Roth-Zlotnik-2006; Salaverria-Siebert-2011
CDC45	RRM2	0.0553098	Co-expression	Arijs-Rutgeerts-2009; Burington-Shaughnessy-2008; Chen-Brown-2002; Gysin-McMahon-2012; Innocenti-Brown-2011; Salaverria-Siebert-2011
MCM6	BUB1B	0.0553046	Co-expression	Arijs-Rutgeerts-2009; Bild-Nevins-2006 B; Burington-Shaughnessy-2008; Cheok-Evans-2003; Gysin-McMahon-2012; Salaverria-Siebert-2011; Smirnov-Cheung-2009; Wang-Maris-2006
CDC25C	KIF20A	0.055283	Co-expression	Arijs-Rutgeerts-2009; Innocenti-Brown-2011; Salaverria-Siebert-2011; Smirnov-Cheung-2009
HMGB2	ESPL1	0.0552659	Co-expression	Bild-Nevins-2006 B; Burington-Shaughnessy-2008; Cheok-Evans-2003; Kang-Willman-2010; Wang-Maris-2006
MCM6	CDC6	0.0551967	Co-expression	Burington-Shaughnessy-2008; Gysin-McMahon-2012; Rieger-Chu-2004; Roth-Zlotnik-2006; Smirnov-Cheung-2009; Wang-Maris-2006
PTTG1	TPX2	0.0551744	Co-expression	Arijs-Rutgeerts-2009; Bild-Nevins-2006 B; Burington-Shaughnessy-2008; Chen-Brown-2002; Innocenti-Brown-2011; Kang-Willman-2010; Roth-Zlotnik-2006; Salaverria-Siebert-2011; Smirnov-Cheung-2009; Wang-Maris-2006
PRC1	BUB1B	0.0551656	Co-expression	Arijs-Rutgeerts-2009; Gysin-McMahon-2012; Innocenti-Brown-2011; Kang-Willman-2010; Roth-Zlotnik-2006; Salaverria-Siebert-2011; Smirnov-Cheung-2009
AURKA	ESPL1	0.0551519	Co-expression	Bild-Nevins-2006 B; Burington-Shaughnessy-2008; Rieger-Chu-2004; Salaverria-Siebert-2011; Wang-Maris-2006
FEN1	BUB1B	0.0551394	Co-expression	Burington-Shaughnessy-2008; Cheok-Evans-2003; Ramaswamy-Golub-2001; Roth-Zlotnik-2006; Salaverria-Siebert-2011; Wang-Maris-2006
KIF4A	KIF11	0.0551315	Co-expression	Arijs-Rutgeerts-2009; Gysin-McMahon-2012; Innocenti-Brown-2011; Kang-Willman-2010; Roth-Zlotnik-2006; Salaverria-Siebert-2011; Smirnov-Cheung-2009
CDCA8	TROAP	0.0551236	Co-expression	Arijs-Rutgeerts-2009; Gysin-McMahon-2012; Innocenti-Brown-2011; Roth-Zlotnik-2006; Salaverria-Siebert-2011; Smirnov-Cheung-2009
TROAP	CCNA2	0.0550864	Co-expression	Arijs-Rutgeerts-2009; Burington-Shaughnessy-2008; Gysin-McMahon-2012; Innocenti-Brown-2011; Kang-Willman-2010; Rieger-Chu-2004
HMMR	BUB1B	0.0550824	Co-expression	Arijs-Rutgeerts-2009; Bild-Nevins-2006 B; Burington-Shaughnessy-2008; Gysin-McMahon-2012; Innocenti-Brown-2011; Rieger-Chu-2004; Roth-Zlotnik-2006; Smirnov-Cheung-2009; Wang-Maris-2006
MCM7	TYMS	0.0550719	Co-expression	Cheok-Evans-2003; Gysin-McMahon-2012; Kang-Willman-2010; Ramaswamy-Golub-2001; Wang-Maris-2006
PLK1	HJURP	0.055069	Co-expression	Arijs-Rutgeerts-2009; Chen-Brown-2002; Innocenti-Brown-2011; Roth-Zlotnik-2006; Salaverria-Siebert-2011
CHEK1	NCAPG	0.0550682	Co-expression	Arijs-Rutgeerts-2009; Innocenti-Brown-2011; Kang-Willman-2010; Roth-Zlotnik-2006; Salaverria-Siebert-2011
CCNB1	AURKB	0.0550351	Co-expression	Alizadeh-Staudt-2000; Bild-Nevins-2006 B; Burington-Shaughnessy-2008; Gysin-McMahon-2012; Innocenti-Brown-2011; Mallon-McKay-2013; Rieger-Chu-2004; Salaverria-Siebert-2011; Smirnov-Cheung-2009; Wang-Maris-2006
CENPE	TYMS	0.0550199	Co-expression	Boldrick-Relman-2002; Burington-Shaughnessy-2008; Innocenti-Brown-2011; Roth-Zlotnik-2006; Salaverria-Siebert-2011
KIF20A	NUSAP1	0.0550047	Co-expression	Arijs-Rutgeerts-2009; Gysin-McMahon-2012; Innocenti-Brown-2011; Kang-Willman-2010; Mallon-McKay-2013; Roth-Zlotnik-2006
TPX2	HJURP	0.0549925	Co-expression	Arijs-Rutgeerts-2009; Gysin-McMahon-2012; Innocenti-Brown-2011; Kang-Willman-2010; Mallon-McKay-2013; Roth-Zlotnik-2006; Salaverria-Siebert-2011; Smirnov-Cheung-2009
SPC25	CENPE	0.0549782	Co-expression	Burington-Shaughnessy-2008; Innocenti-Brown-2011; Kang-Willman-2010; Roth-Zlotnik-2006; Salaverria-Siebert-2011; Wang-Maris-2006
CDKN3	KIFC1	0.0549738	Co-expression	Bild-Nevins-2006 B; Burington-Shaughnessy-2008; Gysin-McMahon-2012; Innocenti-Brown-2011; Kang-Willman-2010; Rieger-Chu-2004
CDC45	TPX2	0.054969	Co-expression	Bild-Nevins-2006 B; Burington-Shaughnessy-2008; Cheok-Evans-2003; Gysin-McMahon-2012; Innocenti-Brown-2011; Kang-Willman-2010; Roth-Zlotnik-2006; Salaverria-Siebert-2011; Wang-Maris-2006
KIF11	MCM7	0.0549525	Co-expression	Arijs-Rutgeerts-2009; Burington-Shaughnessy-2008; Cheok-Evans-2003; Kang-Willman-2010; Ramaswamy-Golub-2001; Roth-Zlotnik-2006; Salaverria-Siebert-2011
KIF18B	KIF14	0.0549463	Co-expression	Arijs-Rutgeerts-2009; Gysin-McMahon-2012; Kang-Willman-2010; Mallon-McKay-2013; Roth-Zlotnik-2006; Salaverria-Siebert-2011; Smirnov-Cheung-2009
PLK4	ESPL1	0.0549097	Co-expression	Bild-Nevins-2006 B; Burington-Shaughnessy-2008; Kang-Willman-2010; Wang-Maris-2006
TTK	KIF20A	0.0549024	Co-expression	Arijs-Rutgeerts-2009; Gysin-McMahon-2012; Innocenti-Brown-2011; Roth-Zlotnik-2006; Salaverria-Siebert-2011; Smirnov-Cheung-2009
TK1	KIF11	0.0549016	Co-expression	Arijs-Rutgeerts-2009; Burington-Shaughnessy-2008; Cheok-Evans-2003; Kang-Willman-2010; Roth-Zlotnik-2006; Salaverria-Siebert-2011; Wang-Maris-2006
CDCA8	KIF20A	0.0547976	Co-expression	Arijs-Rutgeerts-2009; Gysin-McMahon-2012; Innocenti-Brown-2011; Kang-Willman-2010; Roth-Zlotnik-2006; Salaverria-Siebert-2011; Smirnov-Cheung-2009
LMNB1	ANP32E	0.0547759	Co-expression	Burington-Shaughnessy-2008; Kang-Willman-2010; Rieger-Chu-2004; Roth-Zlotnik-2006; Salaverria-Siebert-2011
KIAA0101	FOXM1	0.0547537	Co-expression	Arijs-Rutgeerts-2009; Bild-Nevins-2006 B; Burington-Shaughnessy-2008; Chen-Brown-2002; Cheok-Evans-2003; Kang-Willman-2010; Wang-Maris-2006
FOXM1	CENPA	0.0547124	Co-expression	Alizadeh-Staudt-2000; Bild-Nevins-2006 B; Burington-Shaughnessy-2008; Innocenti-Brown-2011; Rieger-Chu-2004; Roth-Zlotnik-2006; Wang-Maris-2006
H2AFX	TYMS	0.0546989	Co-expression	Burington-Shaughnessy-2008; Cheok-Evans-2003; Innocenti-Brown-2011; Ramaswamy-Golub-2001; Wang-Maris-2006
BUB1	FOXM1	0.0546889	Co-expression	Alizadeh-Staudt-2000; Bild-Nevins-2006 B; Boldrick-Relman-2002; Burington-Shaughnessy-2008; Innocenti-Brown-2011; Rieger-Chu-2004; Roth-Zlotnik-2006; Wang-Maris-2006
MKI67	HJURP	0.0546734	Co-expression	Arijs-Rutgeerts-2009; Boldrick-Relman-2002; Kang-Willman-2010; Roth-Zlotnik-2006; Salaverria-Siebert-2011; Smirnov-Cheung-2009
KIFC1	SPC24	0.0546574	Co-expression	Innocenti-Brown-2011; Kang-Willman-2010; Mallon-McKay-2013; Roth-Zlotnik-2006
CDKN3	GTSE1	0.0546551	Co-expression	Bild-Nevins-2006 B; Rieger-Chu-2004; Salaverria-Siebert-2011; Wang-Maris-2006
BUB1B	ZWINT	0.0546451	Co-expression	Arijs-Rutgeerts-2009; Bild-Nevins-2006 B; Burington-Shaughnessy-2008; Cheok-Evans-2003; Innocenti-Brown-2011; Kang-Willman-2010; Roth-Zlotnik-2006; Salaverria-Siebert-2011; Wang-Maris-2006
ASF1B	H2AFX	0.0546359	Co-expression	Arijs-Rutgeerts-2009; Gysin-McMahon-2012; Innocenti-Brown-2011; Salaverria-Siebert-2011
CDK1	PLK1	0.0546193	Co-expression	Alizadeh-Staudt-2000; Boldrick-Relman-2002; Burington-Shaughnessy-2008; Chen-Brown-2002; Gysin-McMahon-2012; Innocenti-Brown-2011; Rieger-Chu-2004; Salaverria-Siebert-2011
SMC4	KIF11	0.0546189	Co-expression	Bild-Nevins-2006 B; Burington-Shaughnessy-2008; Rieger-Chu-2004; Roth-Zlotnik-2006; Salaverria-Siebert-2011; Smirnov-Cheung-2009; Wang-Maris-2006
HMMR	ESPL1	0.0545534	Co-expression	Bild-Nevins-2006 B; Burington-Shaughnessy-2008; Innocenti-Brown-2011; Kang-Willman-2010; Rieger-Chu-2004; Wang-Maris-2006
SPC25	TK1	0.0544796	Co-expression	Arijs-Rutgeerts-2009; Burington-Shaughnessy-2008; Innocenti-Brown-2011; Roth-Zlotnik-2006; Salaverria-Siebert-2011; Smirnov-Cheung-2009
GTSE1	CENPI	0.0544357	Co-expression	Gysin-McMahon-2012; Innocenti-Brown-2011; Smirnov-Cheung-2009
NDC80	CENPA	0.0544144	Co-expression	Arijs-Rutgeerts-2009; Bild-Nevins-2006 B; Burington-Shaughnessy-2008; Gysin-McMahon-2012; Innocenti-Brown-2011; Rieger-Chu-2004; Salaverria-Siebert-2011
RAD54L	MYBL2	0.0543905	Co-expression	Bild-Nevins-2006 B; Burington-Shaughnessy-2008; Mallon-McKay-2013; Smirnov-Cheung-2009; Wang-Maris-2006
ASF1B	ZWINT	0.0543758	Co-expression	Arijs-Rutgeerts-2009; Chen-Brown-2002; Gysin-McMahon-2012; Innocenti-Brown-2011; Kang-Willman-2010; Roth-Zlotnik-2006; Salaverria-Siebert-2011; Smirnov-Cheung-2009
CHAF1A	RAD54L	0.054371	Co-expression	Cheok-Evans-2003; Rieger-Chu-2004; Roth-Zlotnik-2006; Wang-Maris-2006
NDC80	NCAPG	0.054363	Co-expression	Arijs-Rutgeerts-2009; Gysin-McMahon-2012; Innocenti-Brown-2011; Kang-Willman-2010; Mallon-McKay-2013; Salaverria-Siebert-2011; Smirnov-Cheung-2009
FANCI	EZH2	0.0543594	Co-expression	Bild-Nevins-2006 B; Burington-Shaughnessy-2008; Cheok-Evans-2003; Roth-Zlotnik-2006; Wang-Maris-2006
KIF23	CDC6	0.0543542	Co-expression	Alizadeh-Staudt-2000; Boldrick-Relman-2002; Burington-Shaughnessy-2008; Gysin-McMahon-2012; Kang-Willman-2010; Salaverria-Siebert-2011
BUB1B	CENPA	0.0543254	Co-expression	Arijs-Rutgeerts-2009; Bild-Nevins-2006 B; Burington-Shaughnessy-2008; Gysin-McMahon-2012; Innocenti-Brown-2011; Rieger-Chu-2004; Smirnov-Cheung-2009; Wang-Maris-2006
KIF14	ESPL1	0.0543006	Co-expression	Bild-Nevins-2006 B; Burington-Shaughnessy-2008; Gysin-McMahon-2012; Kang-Willman-2010; Rieger-Chu-2004; Salaverria-Siebert-2011; Wang-Maris-2006
TTK	ASPM	0.0542557	Co-expression	Arijs-Rutgeerts-2009; Gysin-McMahon-2012; Innocenti-Brown-2011; Kang-Willman-2010; Salaverria-Siebert-2011; Smirnov-Cheung-2009
PTTG1	GTSE1	0.054212	Co-expression	Arijs-Rutgeerts-2009; Gysin-McMahon-2012; Innocenti-Brown-2011; Kang-Willman-2010; Wang-Maris-2006
CHAF1A	PLK1	0.0541906	Co-expression	Burington-Shaughnessy-2008; Chen-Brown-2002; Mallon-McKay-2013; Roth-Zlotnik-2006; Salaverria-Siebert-2011; Wang-Maris-2006
RRM2	AURKB	0.0541884	Co-expression	Alizadeh-Staudt-2000; Innocenti-Brown-2011; Kang-Willman-2010; Roth-Zlotnik-2006; Salaverria-Siebert-2011
TROAP	EZH2	0.0541285	Co-expression	Arijs-Rutgeerts-2009; Bild-Nevins-2006 B; Gysin-McMahon-2012; Mallon-McKay-2013; Roth-Zlotnik-2006; Wang-Maris-2006
FEN1	TPX2	0.0540959	Co-expression	Arijs-Rutgeerts-2009; Bild-Nevins-2006 B; Burington-Shaughnessy-2008; Chen-Brown-2002; Cheok-Evans-2003; Kang-Willman-2010; Roth-Zlotnik-2006; Salaverria-Siebert-2011; Wang-Maris-2006
KIF22	PLK1	0.0540911	Co-expression	Burington-Shaughnessy-2008; Gysin-McMahon-2012; Kang-Willman-2010; Mallon-McKay-2013; Rieger-Chu-2004
UBE2C	ESPL1	0.0540555	Co-expression	Bild-Nevins-2006 B; Burington-Shaughnessy-2008; Innocenti-Brown-2011; Kang-Willman-2010; Salaverria-Siebert-2011; Wang-Maris-2006
KIF20A	CCNB2	0.0540386	Co-expression	Gysin-McMahon-2012; Innocenti-Brown-2011; Kang-Willman-2010; Salaverria-Siebert-2011; Smirnov-Cheung-2009
CDKN3	KIF11	0.0540175	Co-expression	Arijs-Rutgeerts-2009; Bild-Nevins-2006 B; Burington-Shaughnessy-2008; Kang-Willman-2010; Ramaswamy-Golub-2001; Salaverria-Siebert-2011; Smirnov-Cheung-2009; Wang-Maris-2006
CENPE	TIMELESS	0.0539852	Co-expression	Arijs-Rutgeerts-2009; Bild-Nevins-2006 B; Burington-Shaughnessy-2008; Salaverria-Siebert-2011; Wang-Maris-2006
KIF18B	KIF2C	0.0539729	Co-expression	Arijs-Rutgeerts-2009; Gysin-McMahon-2012; Innocenti-Brown-2011; Kang-Willman-2010; Salaverria-Siebert-2011; Smirnov-Cheung-2009
ASF1B	BIRC5	0.0539251	Co-expression	Arijs-Rutgeerts-2009; Kang-Willman-2010; Roth-Zlotnik-2006; Salaverria-Siebert-2011
FOXM1	MCM7	0.0539125	Co-expression	Bild-Nevins-2006 B; Burington-Shaughnessy-2008; Cheok-Evans-2003; Kang-Willman-2010; Mallon-McKay-2013; Roth-Zlotnik-2006; Wang-Maris-2006
AURKA	HJURP	0.0539111	Co-expression	Gysin-McMahon-2012; Mallon-McKay-2013; Roth-Zlotnik-2006; Salaverria-Siebert-2011; Smirnov-Cheung-2009
ASPM	KIAA0101	0.0538465	Co-expression	Arijs-Rutgeerts-2009; Mallon-McKay-2013; Roth-Zlotnik-2006
CDC25C	NUSAP1	0.0538438	Co-expression	Arijs-Rutgeerts-2009; Gysin-McMahon-2012; Innocenti-Brown-2011; Smirnov-Cheung-2009
FANCI	NCAPG	0.0538363	Co-expression	Gysin-McMahon-2012; Innocenti-Brown-2011; Mallon-McKay-2013; Roth-Zlotnik-2006; Salaverria-Siebert-2011; Smirnov-Cheung-2009
FANCI	CCNA2	0.0538039	Co-expression	Arijs-Rutgeerts-2009; Bild-Nevins-2006 B; Burington-Shaughnessy-2008; Gysin-McMahon-2012; Kang-Willman-2010; Wang-Maris-2006
SMC4	EZH2	0.0537671	Co-expression	Burington-Shaughnessy-2008; Innocenti-Brown-2011; Mallon-McKay-2013; Roth-Zlotnik-2006; Wang-Maris-2006
CENPF	LMNB1	0.053711	Co-expression	Alizadeh-Staudt-2000; Burington-Shaughnessy-2008; Roth-Zlotnik-2006; Salaverria-Siebert-2011; Wang-Maris-2006
CCNA2	ESPL1	0.0537048	Co-expression	Bild-Nevins-2006 B; Burington-Shaughnessy-2008; Gysin-McMahon-2012; Kang-Willman-2010; Rieger-Chu-2004; Wang-Maris-2006
SPAG5	BIRC5	0.053704	Co-expression	Bild-Nevins-2006 B; Burington-Shaughnessy-2008; Gysin-McMahon-2012; Ramaswamy-Golub-2001; Smirnov-Cheung-2009
TROAP	TOP2A	0.0537039	Co-expression	Burington-Shaughnessy-2008; Gysin-McMahon-2012; Innocenti-Brown-2011; Rieger-Chu-2004; Salaverria-Siebert-2011; Wang-Maris-2006
KIF18B	KIF4A	0.0536714	Co-expression	Arijs-Rutgeerts-2009; Gysin-McMahon-2012; Innocenti-Brown-2011; Kang-Willman-2010; Roth-Zlotnik-2006; Salaverria-Siebert-2011; Smirnov-Cheung-2009
PRC1	KIF23	0.0536631	Co-expression	Arijs-Rutgeerts-2009; Gysin-McMahon-2012; Innocenti-Brown-2011; Roth-Zlotnik-2006; Salaverria-Siebert-2011; Smirnov-Cheung-2009
KIF20A	CCNA2	0.0536406	Co-expression	Arijs-Rutgeerts-2009; Gysin-McMahon-2012; Innocenti-Brown-2011; Kang-Willman-2010; Roth-Zlotnik-2006; Salaverria-Siebert-2011
DLGAP5	TMPO	0.053625	Co-expression	Burington-Shaughnessy-2008; Kang-Willman-2010; Rieger-Chu-2004; Roth-Zlotnik-2006; Salaverria-Siebert-2011; Smirnov-Cheung-2009
ARHGAP11A	CDK1	0.0535804	Co-expression	Arijs-Rutgeerts-2009; Boldrick-Relman-2002; Burington-Shaughnessy-2008; Innocenti-Brown-2011; Salaverria-Siebert-2011
NDC80	TYMS	0.0535697	Co-expression	Arijs-Rutgeerts-2009; Bild-Nevins-2006 B; Burington-Shaughnessy-2008; Gysin-McMahon-2012; Salaverria-Siebert-2011; Wang-Maris-2006
CDC20	CCNB2	0.0535525	Co-expression	Bild-Nevins-2006 B; Burington-Shaughnessy-2008; Innocenti-Brown-2011; Rieger-Chu-2004; Salaverria-Siebert-2011; Smirnov-Cheung-2009; Wang-Maris-2006
MCM7	NCAPD2	0.0535434	Co-expression	Bild-Nevins-2006 B; Burington-Shaughnessy-2008; Ramaswamy-Golub-2001; Roth-Zlotnik-2006; Salaverria-Siebert-2011
MKI67	E2F2	0.0535358	Co-expression	Burington-Shaughnessy-2008; Cheok-Evans-2003; Kang-Willman-2010; Roth-Zlotnik-2006
MAD2L1	NDC80	0.0534905	Co-expression	Arijs-Rutgeerts-2009; Bild-Nevins-2006 B; Burington-Shaughnessy-2008; Gysin-McMahon-2012; Innocenti-Brown-2011; Kang-Willman-2010; Mallon-McKay-2013; Salaverria-Siebert-2011
TRIP13	TYMS	0.0534713	Co-expression	Arijs-Rutgeerts-2009; Burington-Shaughnessy-2008; Gysin-McMahon-2012; Ramaswamy-Golub-2001; Roth-Zlotnik-2006; Wang-Maris-2006
PTTG1	KIF11	0.0534522	Co-expression	Arijs-Rutgeerts-2009; Bild-Nevins-2006 B; Burington-Shaughnessy-2008; Gysin-McMahon-2012; Innocenti-Brown-2011; Kang-Willman-2010; Salaverria-Siebert-2011; Wang-Maris-2006
KIF11	TRIP13	0.0534511	Co-expression	Arijs-Rutgeerts-2009; Bild-Nevins-2006 B; Burington-Shaughnessy-2008; Chen-Brown-2002; Mallon-McKay-2013; Salaverria-Siebert-2011; Smirnov-Cheung-2009; Wang-Maris-2006
ASPM	DLGAP5	0.0534503	Co-expression	Arijs-Rutgeerts-2009; Gysin-McMahon-2012; Innocenti-Brown-2011; Kang-Willman-2010; Roth-Zlotnik-2006; Salaverria-Siebert-2011; Smirnov-Cheung-2009
TRIP13	CDC6	0.053448	Co-expression	Arijs-Rutgeerts-2009; Burington-Shaughnessy-2008; Cheok-Evans-2003; Salaverria-Siebert-2011; Smirnov-Cheung-2009; Wang-Maris-2006
ASPM	CDC20	0.0534243	Co-expression	Arijs-Rutgeerts-2009; Gysin-McMahon-2012; Innocenti-Brown-2011; Kang-Willman-2010; Roth-Zlotnik-2006; Salaverria-Siebert-2011; Smirnov-Cheung-2009
KIF20A	NCAPG	0.0534094	Co-expression	Arijs-Rutgeerts-2009; Gysin-McMahon-2012; Innocenti-Brown-2011; Mallon-McKay-2013; Roth-Zlotnik-2006; Salaverria-Siebert-2011; Smirnov-Cheung-2009
ZWINT	KIF2C	0.0533868	Co-expression	Arijs-Rutgeerts-2009; Burington-Shaughnessy-2008; Cheok-Evans-2003; Innocenti-Brown-2011; Kang-Willman-2010; Salaverria-Siebert-2011; Wang-Maris-2006
FEN1	DLGAP5	0.0533592	Co-expression	Arijs-Rutgeerts-2009; Burington-Shaughnessy-2008; Chen-Brown-2002; Kang-Willman-2010; Ramaswamy-Golub-2001; Roth-Zlotnik-2006; Salaverria-Siebert-2011; Wang-Maris-2006
TRIP13	KIFC1	0.053347	Co-expression	Arijs-Rutgeerts-2009; Burington-Shaughnessy-2008; Cheok-Evans-2003; Gysin-McMahon-2012; Innocenti-Brown-2011; Smirnov-Cheung-2009
HMGB2	DLGAP5	0.0533235	Co-expression	Arijs-Rutgeerts-2009; Burington-Shaughnessy-2008; Innocenti-Brown-2011; Rieger-Chu-2004; Roth-Zlotnik-2006; Salaverria-Siebert-2011; Wang-Maris-2006
CHAF1A	UBE2C	0.0533233	Co-expression	Bild-Nevins-2006 B; Burington-Shaughnessy-2008; Chen-Brown-2002; Gysin-McMahon-2012; Roth-Zlotnik-2006; Wang-Maris-2006
KIAA0101	CDK1	0.0532711	Co-expression	Arijs-Rutgeerts-2009; Bild-Nevins-2006 B; Burington-Shaughnessy-2008; Chen-Brown-2002; Gysin-McMahon-2012; Salaverria-Siebert-2011; Wang-Maris-2006
CHAF1A	KIAA0101	0.0532191	Co-expression	Burington-Shaughnessy-2008; Chen-Brown-2002; Cheok-Evans-2003; Kang-Willman-2010; Ramaswamy-Golub-2001; Wang-Maris-2006
AURKA	KIFC1	0.0532184	Co-expression	Bild-Nevins-2006 B; Burington-Shaughnessy-2008; Gysin-McMahon-2012; Innocenti-Brown-2011; Rieger-Chu-2004
ARHGAP11A	MELK	0.0532092	Co-expression	Arijs-Rutgeerts-2009; Bild-Nevins-2006 B; Burington-Shaughnessy-2008; Innocenti-Brown-2011; Salaverria-Siebert-2011
PTTG1	CCNB1	0.0532086	Co-expression	Arijs-Rutgeerts-2009; Bild-Nevins-2006 B; Burington-Shaughnessy-2008; Gysin-McMahon-2012; Innocenti-Brown-2011; Kang-Willman-2010; Salaverria-Siebert-2011; Wang-Maris-2006
MAD2L1	CENPF	0.05319	Co-expression	Alizadeh-Staudt-2000; Burington-Shaughnessy-2008; Chen-Brown-2002; Innocenti-Brown-2011; Kang-Willman-2010; Roth-Zlotnik-2006
CCNF	CCNB1	0.0531685	Co-expression	Alizadeh-Staudt-2000; Arijs-Rutgeerts-2009; Boldrick-Relman-2002; Burington-Shaughnessy-2008; Innocenti-Brown-2011; Rieger-Chu-2004; Salaverria-Siebert-2011
H2AFX	BUB1B	0.0531584	Co-expression	Arijs-Rutgeerts-2009; Burington-Shaughnessy-2008; Cheok-Evans-2003; Innocenti-Brown-2011; Rieger-Chu-2004; Wang-Maris-2006
STIL	HMMR	0.0531497	Co-expression	Arijs-Rutgeerts-2009; Bild-Nevins-2006 B; Burington-Shaughnessy-2008; Rieger-Chu-2004; Roth-Zlotnik-2006; Salaverria-Siebert-2011; Smirnov-Cheung-2009
CDC25C	GTSE1	0.0531492	Co-expression	Innocenti-Brown-2011; Salaverria-Siebert-2011; Wang-Maris-2006
CDC6	BORA	0.0531397	Co-expression	Gysin-McMahon-2012; Innocenti-Brown-2011; Roth-Zlotnik-2006
EZH2	KIFC1	0.0531051	Co-expression	Arijs-Rutgeerts-2009; Bild-Nevins-2006 B; Burington-Shaughnessy-2008; Gysin-McMahon-2012; Mallon-McKay-2013; Wang-Maris-2006
AURKB	NCAPG	0.0530935	Co-expression	Innocenti-Brown-2011; Ramaswamy-Golub-2001; Roth-Zlotnik-2006; Salaverria-Siebert-2011; Smirnov-Cheung-2009
SMC4	BUB1B	0.0530436	Co-expression	Burington-Shaughnessy-2008; Kang-Willman-2010; Rieger-Chu-2004; Roth-Zlotnik-2006; Smirnov-Cheung-2009; Wang-Maris-2006
TK1	NCAPH	0.0530324	Co-expression	Burington-Shaughnessy-2008; Innocenti-Brown-2011; Kang-Willman-2010; Salaverria-Siebert-2011; Smirnov-Cheung-2009; Wang-Maris-2006
RRM2	KIF11	0.0530078	Co-expression	Arijs-Rutgeerts-2009; Burington-Shaughnessy-2008; Gysin-McMahon-2012; Innocenti-Brown-2011; Kang-Willman-2010; Roth-Zlotnik-2006; Salaverria-Siebert-2011
PTTG1	DLGAP5	0.0529866	Co-expression	Arijs-Rutgeerts-2009; Bild-Nevins-2006 B; Burington-Shaughnessy-2008; Chen-Brown-2002; Innocenti-Brown-2011; Kang-Willman-2010; Salaverria-Siebert-2011; Wang-Maris-2006
BUB1B	TYMS	0.0529586	Co-expression	Bild-Nevins-2006 B; Burington-Shaughnessy-2008; Cheok-Evans-2003; Innocenti-Brown-2011; Roth-Zlotnik-2006; Wang-Maris-2006
ZWINT	UBE2C	0.0529471	Co-expression	Arijs-Rutgeerts-2009; Bild-Nevins-2006 B; Burington-Shaughnessy-2008; Chen-Brown-2002; Innocenti-Brown-2011; Kang-Willman-2010; Roth-Zlotnik-2006; Salaverria-Siebert-2011; Wang-Maris-2006
PTTG1	CENPM	0.0529395	Co-expression	Arijs-Rutgeerts-2009; Gysin-McMahon-2012; Innocenti-Brown-2011; Mallon-McKay-2013; Salaverria-Siebert-2011; Smirnov-Cheung-2009
BUB1	GTSE1	0.0529192	Co-expression	Bild-Nevins-2006 B; Burington-Shaughnessy-2008; Innocenti-Brown-2011; Rieger-Chu-2004; Wang-Maris-2006
NDC80	CCNA2	0.0528788	Co-expression	Arijs-Rutgeerts-2009; Gysin-McMahon-2012; Innocenti-Brown-2011; Kang-Willman-2010; Rieger-Chu-2004; Salaverria-Siebert-2011; Wang-Maris-2006
CENPA	CCNB2	0.0528375	Co-expression	Bild-Nevins-2006 B; Burington-Shaughnessy-2008; Gysin-McMahon-2012; Rieger-Chu-2004; Salaverria-Siebert-2011; Smirnov-Cheung-2009; Wang-Maris-2006
CDC25C	CCNA2	0.0528271	Co-expression	Alizadeh-Staudt-2000; Arijs-Rutgeerts-2009; Burington-Shaughnessy-2008; Innocenti-Brown-2011; Rieger-Chu-2004; Wang-Maris-2006
ASPM	TROAP	0.0528017	Co-expression	Gysin-McMahon-2012; Innocenti-Brown-2011; Kang-Willman-2010; Salaverria-Siebert-2011
CDC45	EZH2	0.0527982	Co-expression	Bild-Nevins-2006 B; Burington-Shaughnessy-2008; Innocenti-Brown-2011; Salaverria-Siebert-2011; Smirnov-Cheung-2009; Wang-Maris-2006
ASPM	NUSAP1	0.0527938	Co-expression	Arijs-Rutgeerts-2009; Gysin-McMahon-2012; Innocenti-Brown-2011; Kang-Willman-2010; Roth-Zlotnik-2006
CHEK1	HMMR	0.0527586	Co-expression	Alizadeh-Staudt-2000; Arijs-Rutgeerts-2009; Burington-Shaughnessy-2008; Mallon-McKay-2013; Roth-Zlotnik-2006; Salaverria-Siebert-2011
SPC25	HMMR	0.0527518	Co-expression	Arijs-Rutgeerts-2009; Burington-Shaughnessy-2008; Innocenti-Brown-2011; Mallon-McKay-2013; Roth-Zlotnik-2006; Salaverria-Siebert-2011
NDC80	ANP32E	0.0527337	Co-expression	Arijs-Rutgeerts-2009; Bild-Nevins-2006 B; Gysin-McMahon-2012; Mallon-McKay-2013; Salaverria-Siebert-2011; Smirnov-Cheung-2009
TTK	KIF15	0.0527237	Co-expression	Arijs-Rutgeerts-2009; Gysin-McMahon-2012; Innocenti-Brown-2011; Kang-Willman-2010; Roth-Zlotnik-2006; Salaverria-Siebert-2011; Smirnov-Cheung-2009
AURKA	AURKB	0.0526975	Co-expression	Bild-Nevins-2006 B; Burington-Shaughnessy-2008; Gysin-McMahon-2012; Rieger-Chu-2004; Salaverria-Siebert-2011; Smirnov-Cheung-2009
KIF23	CDK1	0.0526923	Co-expression	Alizadeh-Staudt-2000; Bild-Nevins-2006 B; Boldrick-Relman-2002; Burington-Shaughnessy-2008; Chen-Brown-2002; Innocenti-Brown-2011; Rieger-Chu-2004
CCNF	TRIP13	0.0526922	Co-expression	Arijs-Rutgeerts-2009; Burington-Shaughnessy-2008; Gysin-McMahon-2012; Innocenti-Brown-2011; Smirnov-Cheung-2009
CDK1	TMPO	0.0526713	Co-expression	Burington-Shaughnessy-2008; Chen-Brown-2002; Gysin-McMahon-2012; Salaverria-Siebert-2011; Smirnov-Cheung-2009; Wang-Maris-2006
MKI67	KIF15	0.0526548	Co-expression	Arijs-Rutgeerts-2009; Gysin-McMahon-2012; Kang-Willman-2010; Salaverria-Siebert-2011; Smirnov-Cheung-2009
NUSAP1	E2F8	0.0526158	Co-expression	Arijs-Rutgeerts-2009; Chen-Brown-2002; Kang-Willman-2010; Roth-Zlotnik-2006; Salaverria-Siebert-2011; Smirnov-Cheung-2009
NDC80	MKI67	0.0526055	Co-expression	Arijs-Rutgeerts-2009; Bild-Nevins-2006 B; Burington-Shaughnessy-2008; Innocenti-Brown-2011; Kang-Willman-2010; Salaverria-Siebert-2011
TTK	KIF14	0.0525956	Co-expression	Arijs-Rutgeerts-2009; Burington-Shaughnessy-2008; Gysin-McMahon-2012; Kang-Willman-2010; Rieger-Chu-2004; Salaverria-Siebert-2011; Smirnov-Cheung-2009
CDCA8	HJURP	0.0525566	Co-expression	Arijs-Rutgeerts-2009; Gysin-McMahon-2012; Innocenti-Brown-2011; Kang-Willman-2010; Roth-Zlotnik-2006; Salaverria-Siebert-2011; Smirnov-Cheung-2009
RAD54L	UBE2C	0.0525552	Co-expression	Bild-Nevins-2006 B; Burington-Shaughnessy-2008; Innocenti-Brown-2011; Kang-Willman-2010; Wang-Maris-2006
PTTG1	BUB1B	0.0525551	Co-expression	Arijs-Rutgeerts-2009; Burington-Shaughnessy-2008; Gysin-McMahon-2012; Innocenti-Brown-2011; Ramaswamy-Golub-2001; Roth-Zlotnik-2006; Wang-Maris-2006
CDC25C	TOP2A	0.052533	Co-expression	Arijs-Rutgeerts-2009; Burington-Shaughnessy-2008; Innocenti-Brown-2011; Smirnov-Cheung-2009
CENPA	TRIP13	0.0524904	Co-expression	Arijs-Rutgeerts-2009; Bild-Nevins-2006 B; Burington-Shaughnessy-2008; Ramaswamy-Golub-2001; Smirnov-Cheung-2009; Wang-Maris-2006
MKI67	TYMS	0.0524223	Co-expression	Burington-Shaughnessy-2008; Kang-Willman-2010; Mallon-McKay-2013; Ramaswamy-Golub-2001; Wang-Maris-2006
AURKA	KIF14	0.0523771	Co-expression	Bild-Nevins-2006 B; Burington-Shaughnessy-2008; Gysin-McMahon-2012; Rieger-Chu-2004; Roth-Zlotnik-2006; Smirnov-Cheung-2009
ARHGAP11A	CDC25C	0.0523722	Co-expression	Innocenti-Brown-2011; Rieger-Chu-2004; Salaverria-Siebert-2011
MCM7	UBE2C	0.052365	Co-expression	Arijs-Rutgeerts-2009; Burington-Shaughnessy-2008; Gysin-McMahon-2012; Mallon-McKay-2013; Ramaswamy-Golub-2001; Roth-Zlotnik-2006
ASF1B	CENPA	0.0523404	Co-expression	Arijs-Rutgeerts-2009; Kang-Willman-2010; Roth-Zlotnik-2006; Salaverria-Siebert-2011
HMMR	TROAP	0.0523347	Co-expression	Innocenti-Brown-2011; Kang-Willman-2010; Rieger-Chu-2004; Roth-Zlotnik-2006; Wang-Maris-2006
CCNF	BIRC5	0.0523165	Co-expression	Alizadeh-Staudt-2000; Burington-Shaughnessy-2008; Salaverria-Siebert-2011
H2AFX	RRM2	0.052284	Co-expression	Arijs-Rutgeerts-2009; Cheok-Evans-2003; Innocenti-Brown-2011; Salaverria-Siebert-2011
ARHGAP11A	GTSE1	0.0522809	Co-expression	Gysin-McMahon-2012; Innocenti-Brown-2011; Wang-Maris-2006
NDC80	HJURP	0.0522644	Co-expression	Arijs-Rutgeerts-2009; Gysin-McMahon-2012; Innocenti-Brown-2011; Kang-Willman-2010; Salaverria-Siebert-2011; Smirnov-Cheung-2009
BUB1	BUB1B	0.0522548	Co-expression	Arijs-Rutgeerts-2009; Bild-Nevins-2006 B; Burington-Shaughnessy-2008; Gysin-McMahon-2012; Innocenti-Brown-2011; Rieger-Chu-2004; Wang-Maris-2006
KIF11	TPX2	0.052206	Co-expression	Arijs-Rutgeerts-2009; Bild-Nevins-2006 B; Burington-Shaughnessy-2008; Cheok-Evans-2003; Kang-Willman-2010; Rieger-Chu-2004; Roth-Zlotnik-2006; Salaverria-Siebert-2011; Smirnov-Cheung-2009; Wang-Maris-2006
TROAP	MYBL2	0.0522015	Co-expression	Burington-Shaughnessy-2008; Chen-Brown-2002; Innocenti-Brown-2011; Salaverria-Siebert-2011; Wang-Maris-2006
FANCI	ASPM	0.0521835	Co-expression	Gysin-McMahon-2012; Innocenti-Brown-2011; Mallon-McKay-2013; Salaverria-Siebert-2011
FANCI	UBE2C	0.0521827	Co-expression	Arijs-Rutgeerts-2009; Bild-Nevins-2006 B; Burington-Shaughnessy-2008; Innocenti-Brown-2011; Roth-Zlotnik-2006; Wang-Maris-2006
CCNB1	TYMS	0.0521806	Co-expression	Arijs-Rutgeerts-2009; Bild-Nevins-2006 B; Boldrick-Relman-2002; Burington-Shaughnessy-2008; Gysin-McMahon-2012; Innocenti-Brown-2011; Wang-Maris-2006
CDC25C	TTK	0.0521698	Co-expression	Arijs-Rutgeerts-2009; Burington-Shaughnessy-2008; Innocenti-Brown-2011; Mallon-McKay-2013; Smirnov-Cheung-2009; Wang-Maris-2006
TTK	MAD2L1	0.0521585	Co-expression	Alizadeh-Staudt-2000; Arijs-Rutgeerts-2009; Boldrick-Relman-2002; Burington-Shaughnessy-2008; Innocenti-Brown-2011; Kang-Willman-2010; Salaverria-Siebert-2011; Wang-Maris-2006
KIF14	KIF20A	0.0521367	Co-expression	Arijs-Rutgeerts-2009; Gysin-McMahon-2012; Kang-Willman-2010; Roth-Zlotnik-2006; Salaverria-Siebert-2011; Smirnov-Cheung-2009
CHEK1	DLGAP5	0.0521348	Co-expression	Arijs-Rutgeerts-2009; Bild-Nevins-2006 B; Innocenti-Brown-2011; Mallon-McKay-2013; Roth-Zlotnik-2006; Salaverria-Siebert-2011; Smirnov-Cheung-2009
MYBL2	TOP2A	0.0521288	Co-expression	Bild-Nevins-2006 B; Burington-Shaughnessy-2008; Chen-Brown-2002; Gysin-McMahon-2012; Perou-Botstein-1999; Wang-Maris-2006
SMC4	TPX2	0.0521115	Co-expression	Arijs-Rutgeerts-2009; Burington-Shaughnessy-2008; Mallon-McKay-2013; Roth-Zlotnik-2006; Salaverria-Siebert-2011; Smirnov-Cheung-2009; Wang-Maris-2006
CDKN3	ZWINT	0.0520899	Co-expression	Arijs-Rutgeerts-2009; Bild-Nevins-2006 B; Burington-Shaughnessy-2008; Chen-Brown-2002; Innocenti-Brown-2011; Kang-Willman-2010; Salaverria-Siebert-2011; Wang-Maris-2006
NCAPD2	LMNB2	0.052073	Co-expression	Bild-Nevins-2006 B; Burington-Shaughnessy-2008; Chen-Brown-2002; Cheok-Evans-2003; Ramaswamy-Golub-2001; Wang-Maris-2006
KIF4A	TPX2	0.0520509	Co-expression	Arijs-Rutgeerts-2009; Gysin-McMahon-2012; Innocenti-Brown-2011; Kang-Willman-2010; Mallon-McKay-2013; Roth-Zlotnik-2006; Salaverria-Siebert-2011; Smirnov-Cheung-2009
KIAA0101	DLGAP5	0.052008	Co-expression	Arijs-Rutgeerts-2009; Bild-Nevins-2006 B; Burington-Shaughnessy-2008; Innocenti-Brown-2011; Roth-Zlotnik-2006; Salaverria-Siebert-2011; Wang-Maris-2006
KIF11	KIF15	0.0519683	Co-expression	Arijs-Rutgeerts-2009; Gysin-McMahon-2012; Innocenti-Brown-2011; Kang-Willman-2010; Roth-Zlotnik-2006; Salaverria-Siebert-2011; Smirnov-Cheung-2009
TOP2A	KIF15	0.0519138	Co-expression	Innocenti-Brown-2011; Kang-Willman-2010; Mallon-McKay-2013; Roth-Zlotnik-2006; Salaverria-Siebert-2011; Smirnov-Cheung-2009
CDC25C	FOXM1	0.0519114	Co-expression	Alizadeh-Staudt-2000; Boldrick-Relman-2002; Burington-Shaughnessy-2008; Chen-Brown-2002; Salaverria-Siebert-2011; Wang-Maris-2006
PLK4	CENPF	0.0518672	Co-expression	Alizadeh-Staudt-2000; Burington-Shaughnessy-2008; Innocenti-Brown-2011; Rieger-Chu-2004; Wang-Maris-2006
CENPM	MCM6	0.0518663	Co-expression	Arijs-Rutgeerts-2009; Innocenti-Brown-2011; Roth-Zlotnik-2006; Salaverria-Siebert-2011; Smirnov-Cheung-2009
CDC45	BUB1B	0.0518386	Co-expression	Bild-Nevins-2006 B; Burington-Shaughnessy-2008; Cheok-Evans-2003; Innocenti-Brown-2011; Kang-Willman-2010; Salaverria-Siebert-2011; Wang-Maris-2006
UBE2C	E2F8	0.0518193	Co-expression	Arijs-Rutgeerts-2009; Chen-Brown-2002; Innocenti-Brown-2011; Kang-Willman-2010; Roth-Zlotnik-2006; Salaverria-Siebert-2011
ASF1B	TK1	0.0517607	Co-expression	Arijs-Rutgeerts-2009; Gysin-McMahon-2012; Kang-Willman-2010; Mallon-McKay-2013; Salaverria-Siebert-2011; Smirnov-Cheung-2009
H2AFX	KIF23	0.0517596	Co-expression	Bild-Nevins-2006 B; Burington-Shaughnessy-2008; Innocenti-Brown-2011; Ramaswamy-Golub-2001; Rieger-Chu-2004
ARHGAP11A	PRC1	0.0516927	Co-expression	Arijs-Rutgeerts-2009; Gysin-McMahon-2012; Innocenti-Brown-2011; Salaverria-Siebert-2011; Smirnov-Cheung-2009
TK1	E2F8	0.0516605	Co-expression	Gysin-McMahon-2012; Innocenti-Brown-2011; Roth-Zlotnik-2006; Salaverria-Siebert-2011; Smirnov-Cheung-2009
SMC4	SAP30	0.0516571	Co-expression	Bild-Nevins-2006 B; Burington-Shaughnessy-2008; Ramaswamy-Golub-2001; Wang-Maris-2006
RAD54L	TIMELESS	0.0516553	Co-expression	Kang-Willman-2010; Salaverria-Siebert-2011; Wang-Maris-2006
EZH2	TMPO	0.0516276	Co-expression	Burington-Shaughnessy-2008; Kang-Willman-2010; Ramaswamy-Golub-2001; Roth-Zlotnik-2006
H2AFX	NCAPH	0.0515899	Co-expression	Arijs-Rutgeerts-2009; Rieger-Chu-2004; Salaverria-Siebert-2011; Smirnov-Cheung-2009
CENPA	NCAPD2	0.0515724	Co-expression	Burington-Shaughnessy-2008; Cheok-Evans-2003; Kang-Willman-2010; Ramaswamy-Golub-2001
BUB1B	CDC20	0.0515555	Co-expression	Arijs-Rutgeerts-2009; Bild-Nevins-2006 B; Burington-Shaughnessy-2008; Innocenti-Brown-2011; Rieger-Chu-2004; Roth-Zlotnik-2006; Salaverria-Siebert-2011; Smirnov-Cheung-2009; Wang-Maris-2006
ARHGAP11A	CENPF	0.0515407	Co-expression	Innocenti-Brown-2011; Rieger-Chu-2004; Smirnov-Cheung-2009; Wang-Maris-2006
MCM7	KIF2C	0.0515146	Co-expression	Bild-Nevins-2006 B; Burington-Shaughnessy-2008; Cheok-Evans-2003; Mallon-McKay-2013; Ramaswamy-Golub-2001; Salaverria-Siebert-2011
RAD54L	MCM2	0.051513	Co-expression	Boldrick-Relman-2002; Burington-Shaughnessy-2008; Gysin-McMahon-2012; Innocenti-Brown-2011; Mallon-McKay-2013; Rieger-Chu-2004
UBE2C	LMNB2	0.0514924	Co-expression	Arijs-Rutgeerts-2009; Bild-Nevins-2006 B; Burington-Shaughnessy-2008; Cheok-Evans-2003; Ramaswamy-Golub-2001; Roth-Zlotnik-2006
BUB1	AURKA	0.051491	Co-expression	Bild-Nevins-2006 B; Burington-Shaughnessy-2008; Innocenti-Brown-2011; Rieger-Chu-2004; Smirnov-Cheung-2009
RAD54L	H2AFX	0.0514723	Co-expression	Cheok-Evans-2003; Mallon-McKay-2013; Smirnov-Cheung-2009
PLK4	ZWINT	0.0514514	Co-expression	Arijs-Rutgeerts-2009; Burington-Shaughnessy-2008; Innocenti-Brown-2011; Kang-Willman-2010; Salaverria-Siebert-2011; Wang-Maris-2006
TTK	CCNB1	0.0514509	Co-expression	Alizadeh-Staudt-2000; Arijs-Rutgeerts-2009; Bild-Nevins-2006 B; Boldrick-Relman-2002; Burington-Shaughnessy-2008; Innocenti-Brown-2011; Rieger-Chu-2004; Salaverria-Siebert-2011; Smirnov-Cheung-2009; Wang-Maris-2006
MYBL2	MKI67	0.051419	Co-expression	Arijs-Rutgeerts-2009; Bild-Nevins-2006 B; Boldrick-Relman-2002; Burington-Shaughnessy-2008; Roth-Zlotnik-2006; Wang-Maris-2006
KIF14	HMMR	0.0514172	Co-expression	Arijs-Rutgeerts-2009; Burington-Shaughnessy-2008; Gysin-McMahon-2012; Kang-Willman-2010; Rieger-Chu-2004; Roth-Zlotnik-2006; Smirnov-Cheung-2009; Wang-Maris-2006
MELK	CENPI	0.0513924	Co-expression	Arijs-Rutgeerts-2009; Gysin-McMahon-2012; Mallon-McKay-2013; Salaverria-Siebert-2011
KIF18B	TK1	0.0513019	Co-expression	Gysin-McMahon-2012; Innocenti-Brown-2011; Mallon-McKay-2013; Roth-Zlotnik-2006; Salaverria-Siebert-2011
TTK	HMGB2	0.0512267	Co-expression	Alizadeh-Staudt-2000; Burington-Shaughnessy-2008; Innocenti-Brown-2011; Rieger-Chu-2004; Salaverria-Siebert-2011; Smirnov-Cheung-2009; Wang-Maris-2006
STIL	TPX2	0.0512261	Co-expression	Arijs-Rutgeerts-2009; Bild-Nevins-2006 B; Burington-Shaughnessy-2008; Gysin-McMahon-2012; Mallon-McKay-2013; Rieger-Chu-2004; Salaverria-Siebert-2011; Smirnov-Cheung-2009; Wang-Maris-2006
CENPF	BIRC5	0.0511614	Co-expression	Alizadeh-Staudt-2000; Bild-Nevins-2006 B; Boldrick-Relman-2002; Burington-Shaughnessy-2008; Gysin-McMahon-2012; Innocenti-Brown-2011
PTTG1	FOXM1	0.0511613	Co-expression	Arijs-Rutgeerts-2009; Bild-Nevins-2006 B; Burington-Shaughnessy-2008; Chen-Brown-2002; Innocenti-Brown-2011; Kang-Willman-2010; Roth-Zlotnik-2006; Wang-Maris-2006
KIF14	KIF2C	0.0511129	Co-expression	Arijs-Rutgeerts-2009; Burington-Shaughnessy-2008; Gysin-McMahon-2012; Kang-Willman-2010; Rieger-Chu-2004; Salaverria-Siebert-2011; Smirnov-Cheung-2009
SPAG5	RAD54L	0.0510986	Co-expression	Burington-Shaughnessy-2008; Gysin-McMahon-2012; Salaverria-Siebert-2011; Smirnov-Cheung-2009; Wang-Maris-2006
KIF18B	NCAPH	0.0510826	Co-expression	Arijs-Rutgeerts-2009; Gysin-McMahon-2012; Innocenti-Brown-2011; Kang-Willman-2010; Salaverria-Siebert-2011; Smirnov-Cheung-2009
CHEK1	CCNB1	0.0510648	Co-expression	Alizadeh-Staudt-2000; Arijs-Rutgeerts-2009; Boldrick-Relman-2002; Burington-Shaughnessy-2008; Gysin-McMahon-2012; Innocenti-Brown-2011; Mallon-McKay-2013; Salaverria-Siebert-2011; Wang-Maris-2006
CDK1	ESPL1	0.0510362	Co-expression	Bild-Nevins-2006 B; Burington-Shaughnessy-2008; Kang-Willman-2010; Salaverria-Siebert-2011; Wang-Maris-2006
PTTG1	TOP2A	0.0510295	Co-expression	Arijs-Rutgeerts-2009; Burington-Shaughnessy-2008; Chen-Brown-2002; Gysin-McMahon-2012; Innocenti-Brown-2011; Kang-Willman-2010; Smirnov-Cheung-2009
HMGB2	CDK1	0.050995	Co-expression	Alizadeh-Staudt-2000; Bild-Nevins-2006 B; Burington-Shaughnessy-2008; Gysin-McMahon-2012; Innocenti-Brown-2011; Wang-Maris-2006
CHAF1A	ZWINT	0.0509773	Co-expression	Burington-Shaughnessy-2008; Cheok-Evans-2003; Gysin-McMahon-2012; Innocenti-Brown-2011; Kang-Willman-2010; Salaverria-Siebert-2011; Wang-Maris-2006
MELK	NCAPG	0.0509506	Co-expression	Arijs-Rutgeerts-2009; Innocenti-Brown-2011; Kang-Willman-2010; Mallon-McKay-2013; Roth-Zlotnik-2006; Salaverria-Siebert-2011; Smirnov-Cheung-2009
CHEK1	LMNB1	0.0509205	Co-expression	Alizadeh-Staudt-2000; Burington-Shaughnessy-2008; Gysin-McMahon-2012; Kang-Willman-2010; Roth-Zlotnik-2006
CDC25C	AURKA	0.0508951	Co-expression	Burington-Shaughnessy-2008; Rieger-Chu-2004; Smirnov-Cheung-2009; Wang-Maris-2006
SPAG5	FANCI	0.0508725	Co-expression	Bild-Nevins-2006 B; Burington-Shaughnessy-2008; Gysin-McMahon-2012; Salaverria-Siebert-2011; Smirnov-Cheung-2009; Wang-Maris-2006
KIF18B	MKI67	0.0508658	Co-expression	Arijs-Rutgeerts-2009; Gysin-McMahon-2012; Kang-Willman-2010; Roth-Zlotnik-2006; Salaverria-Siebert-2011; Smirnov-Cheung-2009
BUB1B	CDC6	0.0508543	Co-expression	Bild-Nevins-2006 B; Burington-Shaughnessy-2008; Ramaswamy-Golub-2001; Roth-Zlotnik-2006; Salaverria-Siebert-2011; Wang-Maris-2006
PRC1	AURKB	0.0508455	Co-expression	Arijs-Rutgeerts-2009; Innocenti-Brown-2011; Ramaswamy-Golub-2001; Salaverria-Siebert-2011; Smirnov-Cheung-2009
CDCA8	CDC20	0.0508382	Co-expression	Arijs-Rutgeerts-2009; Gysin-McMahon-2012; Innocenti-Brown-2011; Kang-Willman-2010; Mallon-McKay-2013; Roth-Zlotnik-2006; Salaverria-Siebert-2011; Smirnov-Cheung-2009
CENPA	KIFC1	0.050805	Co-expression	Bild-Nevins-2006 B; Burington-Shaughnessy-2008; Gysin-McMahon-2012; Innocenti-Brown-2011; Rieger-Chu-2004; Wang-Maris-2006
KIAA0101	MCM2	0.0508005	Co-expression	Bild-Nevins-2006 B; Burington-Shaughnessy-2008; Chen-Brown-2002; Kang-Willman-2010; Ramaswamy-Golub-2001; Roth-Zlotnik-2006
ASPM	SMC4	0.0507993	Co-expression	Gysin-McMahon-2012; Mallon-McKay-2013; Salaverria-Siebert-2011; Smirnov-Cheung-2009
TOP2A	NCAPG	0.0507843	Co-expression	Arijs-Rutgeerts-2009; Gysin-McMahon-2012; Innocenti-Brown-2011; Roth-Zlotnik-2006; Salaverria-Siebert-2011; Smirnov-Cheung-2009
STIL	CDC25C	0.0507821	Co-expression	Bild-Nevins-2006 B; Burington-Shaughnessy-2008; Innocenti-Brown-2011; Salaverria-Siebert-2011; Wang-Maris-2006
CCNF	SPC25	0.0507767	Co-expression	Boldrick-Relman-2002; Burington-Shaughnessy-2008; Salaverria-Siebert-2011
DLGAP5	KIF15	0.0507585	Co-expression	Arijs-Rutgeerts-2009; Gysin-McMahon-2012; Innocenti-Brown-2011; Kang-Willman-2010; Mallon-McKay-2013; Roth-Zlotnik-2006; Salaverria-Siebert-2011; Smirnov-Cheung-2009
KIF2C	CCNB2	0.0507183	Co-expression	Bild-Nevins-2006 B; Burington-Shaughnessy-2008; Mallon-McKay-2013; Rieger-Chu-2004; Salaverria-Siebert-2011; Smirnov-Cheung-2009; Wang-Maris-2006
BUB1B	EZH2	0.0507075	Co-expression	Arijs-Rutgeerts-2009; Bild-Nevins-2006 B; Burington-Shaughnessy-2008; Kang-Willman-2010; Ramaswamy-Golub-2001; Roth-Zlotnik-2006; Wang-Maris-2006
ASPM	BUB1B	0.0507018	Co-expression	Arijs-Rutgeerts-2009; Gysin-McMahon-2012; Innocenti-Brown-2011; Kang-Willman-2010; Roth-Zlotnik-2006; Smirnov-Cheung-2009
FANCI	HMGB2	0.0507002	Co-expression	Arijs-Rutgeerts-2009; Burington-Shaughnessy-2008; Salaverria-Siebert-2011; Smirnov-Cheung-2009; Wang-Maris-2006
ASF1B	RRM2	0.0506997	Co-expression	Arijs-Rutgeerts-2009; Chen-Brown-2002; Innocenti-Brown-2011; Kang-Willman-2010; Salaverria-Siebert-2011; Smirnov-Cheung-2009
KIF4A	CCNB2	0.0506965	Co-expression	Innocenti-Brown-2011; Ramaswamy-Golub-2001; Salaverria-Siebert-2011; Smirnov-Cheung-2009
KIF18B	CENPE	0.050623	Co-expression	Arijs-Rutgeerts-2009; Gysin-McMahon-2012; Innocenti-Brown-2011; Kang-Willman-2010; Roth-Zlotnik-2006; Salaverria-Siebert-2011; Smirnov-Cheung-2009
STIL	ARHGAP11A	0.0505711	Co-expression	Arijs-Rutgeerts-2009; Burington-Shaughnessy-2008; Gysin-McMahon-2012; Rieger-Chu-2004; Salaverria-Siebert-2011
CDC45	LMNB1	0.0505669	Co-expression	Arijs-Rutgeerts-2009; Cheok-Evans-2003; Innocenti-Brown-2011; Kang-Willman-2010
MELK	TPX2	0.0505625	Co-expression	Arijs-Rutgeerts-2009; Bild-Nevins-2006 B; Burington-Shaughnessy-2008; Innocenti-Brown-2011; Kang-Willman-2010; Rieger-Chu-2004; Roth-Zlotnik-2006; Salaverria-Siebert-2011; Wang-Maris-2006
DLGAP5	ESPL1	0.050504	Co-expression	Bild-Nevins-2006 B; Burington-Shaughnessy-2008; Innocenti-Brown-2011; Kang-Willman-2010; Rieger-Chu-2004; Salaverria-Siebert-2011; Wang-Maris-2006
FANCI	MCM2	0.0504848	Co-expression	Arijs-Rutgeerts-2009; Burington-Shaughnessy-2008; Cheok-Evans-2003; Gysin-McMahon-2012; Kang-Willman-2010; Wang-Maris-2006
KIAA0101	MELK	0.0504744	Co-expression	Arijs-Rutgeerts-2009; Burington-Shaughnessy-2008; Innocenti-Brown-2011; Kang-Willman-2010; Roth-Zlotnik-2006; Salaverria-Siebert-2011
FANCI	CDC6	0.050435	Co-expression	Burington-Shaughnessy-2008; Gysin-McMahon-2012; Roth-Zlotnik-2006; Salaverria-Siebert-2011; Wang-Maris-2006
KIF20A	HJURP	0.0503965	Co-expression	Arijs-Rutgeerts-2009; Kang-Willman-2010; Mallon-McKay-2013; Roth-Zlotnik-2006; Salaverria-Siebert-2011; Smirnov-Cheung-2009
STIL	AURKB	0.0503949	Co-expression	Arijs-Rutgeerts-2009; Bild-Nevins-2006 B; Ramaswamy-Golub-2001; Smirnov-Cheung-2009
CENPM	NUSAP1	0.0503773	Co-expression	Arijs-Rutgeerts-2009; Gysin-McMahon-2012; Innocenti-Brown-2011; Kang-Willman-2010; Roth-Zlotnik-2006; Salaverria-Siebert-2011
PRIM1	NCAPD2	0.0503732	Co-expression	Chen-Brown-2002; Kang-Willman-2010; Roth-Zlotnik-2006; Salaverria-Siebert-2011; Wang-Maris-2006
PTTG1	ZWINT	0.0503668	Co-expression	Arijs-Rutgeerts-2009; Burington-Shaughnessy-2008; Chen-Brown-2002; Gysin-McMahon-2012; Innocenti-Brown-2011; Kang-Willman-2010; Salaverria-Siebert-2011; Smirnov-Cheung-2009; Wang-Maris-2006
FANCI	CDCA8	0.0503597	Co-expression	Innocenti-Brown-2011; Kang-Willman-2010; Mallon-McKay-2013; Roth-Zlotnik-2006; Salaverria-Siebert-2011
RRM2	TRIP13	0.0503456	Co-expression	Arijs-Rutgeerts-2009; Burington-Shaughnessy-2008; Cheok-Evans-2003; Kang-Willman-2010; Mallon-McKay-2013
CCNB1	CDC6	0.0503402	Co-expression	Alizadeh-Staudt-2000; Arijs-Rutgeerts-2009; Boldrick-Relman-2002; Burington-Shaughnessy-2008; Mallon-McKay-2013; Roth-Zlotnik-2006; Salaverria-Siebert-2011; Wang-Maris-2006
SMC4	TRIP13	0.0503393	Co-expression	Arijs-Rutgeerts-2009; Bild-Nevins-2006 B; Salaverria-Siebert-2011; Smirnov-Cheung-2009; Wang-Maris-2006
CDK1	LMNB1	0.0503365	Co-expression	Alizadeh-Staudt-2000; Innocenti-Brown-2011; Rieger-Chu-2004; Roth-Zlotnik-2006
BUB1	CDKN3	0.0503322	Co-expression	Alizadeh-Staudt-2000; Arijs-Rutgeerts-2009; Bild-Nevins-2006 B; Boldrick-Relman-2002; Burington-Shaughnessy-2008; Innocenti-Brown-2011
TPX2	CDC6	0.0503308	Co-expression	Burington-Shaughnessy-2008; Cheok-Evans-2003; Gysin-McMahon-2012; Kang-Willman-2010; Roth-Zlotnik-2006; Salaverria-Siebert-2011; Wang-Maris-2006
SMC4	KIF23	0.0503294	Co-expression	Bild-Nevins-2006 B; Burington-Shaughnessy-2008; Gysin-McMahon-2012; Salaverria-Siebert-2011; Smirnov-Cheung-2009
CCNF	KIF18B	0.0503293	Co-expression	Arijs-Rutgeerts-2009; Innocenti-Brown-2011; Salaverria-Siebert-2011; Smirnov-Cheung-2009
HMMR	ZWINT	0.0503125	Co-expression	Arijs-Rutgeerts-2009; Bild-Nevins-2006 B; Burington-Shaughnessy-2008; Innocenti-Brown-2011; Kang-Willman-2010; Roth-Zlotnik-2006; Salaverria-Siebert-2011; Wang-Maris-2006
CCNF	TROAP	0.0503025	Co-expression	Ramaswamy-Golub-2001; Rieger-Chu-2004; Smirnov-Cheung-2009
RRM2	NCAPH	0.0502886	Co-expression	Arijs-Rutgeerts-2009; Gysin-McMahon-2012; Ramaswamy-Golub-2001; Salaverria-Siebert-2011; Smirnov-Cheung-2009
BUB1B	NCAPG	0.0502758	Co-expression	Arijs-Rutgeerts-2009; Gysin-McMahon-2012; Innocenti-Brown-2011; Kang-Willman-2010; Roth-Zlotnik-2006; Salaverria-Siebert-2011; Smirnov-Cheung-2009
ZWINT	EZH2	0.0502752	Co-expression	Arijs-Rutgeerts-2009; Bild-Nevins-2006 B; Burington-Shaughnessy-2008; Roth-Zlotnik-2006; Salaverria-Siebert-2011; Smirnov-Cheung-2009; Wang-Maris-2006
H2AFX	AURKB	0.0502579	Co-expression	Bild-Nevins-2006 B; Cheok-Evans-2003; Gysin-McMahon-2012; Rieger-Chu-2004; Wang-Maris-2006
H2AFX	BIRC5	0.0502298	Co-expression	Arijs-Rutgeerts-2009; Bild-Nevins-2006 B; Cheok-Evans-2003
PRC1	KIF20A	0.050223	Co-expression	Arijs-Rutgeerts-2009; Gysin-McMahon-2012; Innocenti-Brown-2011; Roth-Zlotnik-2006; Salaverria-Siebert-2011; Smirnov-Cheung-2009
PRC1	AURKA	0.0502021	Co-expression	Arijs-Rutgeerts-2009; Gysin-McMahon-2012; Innocenti-Brown-2011; Roth-Zlotnik-2006; Smirnov-Cheung-2009
H2AFX	PLK1	0.0501901	Co-expression	Arijs-Rutgeerts-2009; Bild-Nevins-2006 B; Burington-Shaughnessy-2008; Rieger-Chu-2004; Wang-Maris-2006
CCNF	TK1	0.050148	Co-expression	Alizadeh-Staudt-2000; Burington-Shaughnessy-2008; Perou-Botstein-1999; Roth-Zlotnik-2006
HMGB2	SAP30	0.0501147	Co-expression	Bild-Nevins-2006 B; Burington-Shaughnessy-2008; Innocenti-Brown-2011; Wang-Maris-2006
SPAG5	NCAPD2	0.0501071	Co-expression	Burington-Shaughnessy-2008; Innocenti-Brown-2011; Rieger-Chu-2004; Smirnov-Cheung-2009; Wang-Maris-2006
SPC25	TPX2	0.0500981	Co-expression	Arijs-Rutgeerts-2009; Burington-Shaughnessy-2008; Innocenti-Brown-2011; Kang-Willman-2010; Roth-Zlotnik-2006; Salaverria-Siebert-2011; Wang-Maris-2006
NCAPH	EZH2	0.0500834	Co-expression	Burington-Shaughnessy-2008; Innocenti-Brown-2011; Ramaswamy-Golub-2001; Roth-Zlotnik-2006; Salaverria-Siebert-2011; Wang-Maris-2006
RAD54L	AURKB	0.0500643	Co-expression	Alizadeh-Staudt-2000; Bild-Nevins-2006 B; Innocenti-Brown-2011; Mallon-McKay-2013; Wang-Maris-2006
PTTG1	FANCI	0.050035	Co-expression	Arijs-Rutgeerts-2009; Burington-Shaughnessy-2008; Innocenti-Brown-2011; Roth-Zlotnik-2006; Wang-Maris-2006
STIL	CCNF	0.0500164	Co-expression	Burington-Shaughnessy-2008; Mallon-McKay-2013; Smirnov-Cheung-2009
RRM2	TYMS	0.0500047	Co-expression	Arijs-Rutgeerts-2009; Burington-Shaughnessy-2008; Innocenti-Brown-2011; Kang-Willman-2010; Ramaswamy-Golub-2001
CDCA8	KIF4A	0.0499796	Co-expression	Arijs-Rutgeerts-2009; Gysin-McMahon-2012; Innocenti-Brown-2011; Kang-Willman-2010; Roth-Zlotnik-2006; Salaverria-Siebert-2011; Smirnov-Cheung-2009
CENPF	NCAPD2	0.0499402	Co-expression	Burington-Shaughnessy-2008; Chen-Brown-2002; Ramaswamy-Golub-2001; Rieger-Chu-2004; Smirnov-Cheung-2009; Wang-Maris-2006
CDK1	AURKB	0.0498466	Co-expression	Alizadeh-Staudt-2000; Bild-Nevins-2006 B; Gysin-McMahon-2012; Innocenti-Brown-2011; Rieger-Chu-2004; Salaverria-Siebert-2011
H2AFX	HMGB2	0.0498137	Co-expression	Burington-Shaughnessy-2008; Cheok-Evans-2003; Gysin-McMahon-2012; Rieger-Chu-2004
CENPM	FANCI	0.0498034	Co-expression	Innocenti-Brown-2011; Mallon-McKay-2013; Salaverria-Siebert-2011; Smirnov-Cheung-2009
MELK	AURKB	0.049801	Co-expression	Alizadeh-Staudt-2000; Bild-Nevins-2006 B; Boldrick-Relman-2002; Innocenti-Brown-2011; Kang-Willman-2010; Salaverria-Siebert-2011
CDKN3	MELK	0.0497961	Co-expression	Alizadeh-Staudt-2000; Arijs-Rutgeerts-2009; Burington-Shaughnessy-2008; Innocenti-Brown-2011; Kang-Willman-2010; Smirnov-Cheung-2009; Wang-Maris-2006
TPX2	LMNB1	0.0497952	Co-expression	Bild-Nevins-2006 B; Burington-Shaughnessy-2008; Cheok-Evans-2003; Kang-Willman-2010; Roth-Zlotnik-2006; Salaverria-Siebert-2011; Wang-Maris-2006
SPAG5	UBE2C	0.0497782	Co-expression	Arijs-Rutgeerts-2009; Bild-Nevins-2006 B; Burington-Shaughnessy-2008; Kang-Willman-2010; Smirnov-Cheung-2009; Wang-Maris-2006
PRC1	FANCI	0.0497614	Co-expression	Arijs-Rutgeerts-2009; Gysin-McMahon-2012; Innocenti-Brown-2011; Roth-Zlotnik-2006; Salaverria-Siebert-2011
SPAG5	CCNB2	0.049715	Co-expression	Bild-Nevins-2006 B; Burington-Shaughnessy-2008; Gysin-McMahon-2012; Ramaswamy-Golub-2001; Rieger-Chu-2004; Wang-Maris-2006
NDC80	KIAA0101	0.0496992	Co-expression	Arijs-Rutgeerts-2009; Bild-Nevins-2006 B; Burington-Shaughnessy-2008; Cheok-Evans-2003; Kang-Willman-2010; Wang-Maris-2006
CDKN3	TYMS	0.0496808	Co-expression	Arijs-Rutgeerts-2009; Bild-Nevins-2006 B; Burington-Shaughnessy-2008; Innocenti-Brown-2011; Wang-Maris-2006
CCNB1	BUB1B	0.0496157	Co-expression	Arijs-Rutgeerts-2009; Bild-Nevins-2006 B; Burington-Shaughnessy-2008; Innocenti-Brown-2011; Rieger-Chu-2004; Roth-Zlotnik-2006; Salaverria-Siebert-2011; Smirnov-Cheung-2009; Wang-Maris-2006
RRM2	CDC20	0.0495819	Co-expression	Alizadeh-Staudt-2000; Arijs-Rutgeerts-2009; Burington-Shaughnessy-2008; Innocenti-Brown-2011; Kang-Willman-2010; Roth-Zlotnik-2006; Salaverria-Siebert-2011
RRM2	NCAPG	0.0495578	Co-expression	Arijs-Rutgeerts-2009; Gysin-McMahon-2012; Innocenti-Brown-2011; Kang-Willman-2010; Roth-Zlotnik-2006; Salaverria-Siebert-2011; Smirnov-Cheung-2009
KIF4A	BUB1B	0.049526	Co-expression	Arijs-Rutgeerts-2009; Gysin-McMahon-2012; Innocenti-Brown-2011; Ramaswamy-Golub-2001; Smirnov-Cheung-2009
BUB1	AURKB	0.0495193	Co-expression	Alizadeh-Staudt-2000; Boldrick-Relman-2002; Burington-Shaughnessy-2008; Innocenti-Brown-2011; Smirnov-Cheung-2009; Wang-Maris-2006
KIF11	CCNB2	0.049407	Co-expression	Bild-Nevins-2006 B; Burington-Shaughnessy-2008; Cheok-Evans-2003; Rieger-Chu-2004; Salaverria-Siebert-2011; Smirnov-Cheung-2009; Wang-Maris-2006
CDC20	LMNB1	0.0493872	Co-expression	Alizadeh-Staudt-2000; Kang-Willman-2010; Mallon-McKay-2013; Ramaswamy-Golub-2001; Salaverria-Siebert-2011; Wang-Maris-2006
CDKN3	NUSAP1	0.0493801	Co-expression	Arijs-Rutgeerts-2009; Chen-Brown-2002; Innocenti-Brown-2011; Kang-Willman-2010; Salaverria-Siebert-2011; Smirnov-Cheung-2009
CHAF1A	TPX2	0.0493754	Co-expression	Bild-Nevins-2006 B; Burington-Shaughnessy-2008; Cheok-Evans-2003; Kang-Willman-2010; Roth-Zlotnik-2006; Salaverria-Siebert-2011; Wang-Maris-2006
AURKA	FOXM1	0.0493648	Co-expression	Bild-Nevins-2006 B; Burington-Shaughnessy-2008; Rieger-Chu-2004; Roth-Zlotnik-2006; Salaverria-Siebert-2011
BUB1	CCNB2	0.0493537	Co-expression	Bild-Nevins-2006 B; Burington-Shaughnessy-2008; Innocenti-Brown-2011; Rieger-Chu-2004; Smirnov-Cheung-2009; Wang-Maris-2006
MAD2L1	TPX2	0.0493352	Co-expression	Arijs-Rutgeerts-2009; Bild-Nevins-2006 B; Burington-Shaughnessy-2008; Innocenti-Brown-2011; Kang-Willman-2010; Roth-Zlotnik-2006; Wang-Maris-2006
CCNF	HJURP	0.0492811	Co-expression	Arijs-Rutgeerts-2009; Roth-Zlotnik-2006; Salaverria-Siebert-2011; Smirnov-Cheung-2009
NCAPH	CCNB2	0.0492676	Co-expression	Burington-Shaughnessy-2008; Innocenti-Brown-2011; Rieger-Chu-2004; Salaverria-Siebert-2011; Smirnov-Cheung-2009; Wang-Maris-2006
NCAPH	CENPI	0.0492035	Co-expression	Arijs-Rutgeerts-2009; Gysin-McMahon-2012; Salaverria-Siebert-2011; Smirnov-Cheung-2009
PTTG1	NUSAP1	0.0491161	Co-expression	Arijs-Rutgeerts-2009; Gysin-McMahon-2012; Kang-Willman-2010; Ramaswamy-Golub-2001; Salaverria-Siebert-2011; Smirnov-Cheung-2009
CDC6	CCNA2	0.0491077	Co-expression	Alizadeh-Staudt-2000; Boldrick-Relman-2002; Burington-Shaughnessy-2008; Gysin-McMahon-2012; Kang-Willman-2010; Wang-Maris-2006
CCNF	DLGAP5	0.0490757	Co-expression	Arijs-Rutgeerts-2009; Burington-Shaughnessy-2008; Innocenti-Brown-2011; Rieger-Chu-2004; Salaverria-Siebert-2011
HMMR	ANP32E	0.0490458	Co-expression	Bild-Nevins-2006 B; Gysin-McMahon-2012; Mallon-McKay-2013; Wang-Maris-2006
HMGB2	MCM2	0.0490337	Co-expression	Arijs-Rutgeerts-2009; Boldrick-Relman-2002; Burington-Shaughnessy-2008; Cheok-Evans-2003; Kang-Willman-2010; Roth-Zlotnik-2006
CCNB1	TMPO	0.0490107	Co-expression	Bild-Nevins-2006 B; Burington-Shaughnessy-2008; Mallon-McKay-2013; Rieger-Chu-2004; Salaverria-Siebert-2011; Smirnov-Cheung-2009
ZWINT	SMC1A	0.0489893	Co-expression	Burington-Shaughnessy-2008; Rieger-Chu-2004; Smirnov-Cheung-2009; Wang-Maris-2006
RAD54L	CENPE	0.048987	Co-expression	Arijs-Rutgeerts-2009; Boldrick-Relman-2002; Gysin-McMahon-2012; Innocenti-Brown-2011; Roth-Zlotnik-2006; Salaverria-Siebert-2011
CHEK1	FEN1	0.0489738	Co-expression	Arijs-Rutgeerts-2009; Gysin-McMahon-2012; Innocenti-Brown-2011; Rieger-Chu-2004; Salaverria-Siebert-2011
CHEK1	ZWINT	0.0489483	Co-expression	Arijs-Rutgeerts-2009; Burington-Shaughnessy-2008; Gysin-McMahon-2012; Innocenti-Brown-2011; Kang-Willman-2010; Roth-Zlotnik-2006; Salaverria-Siebert-2011
KIF22	MCM7	0.048938	Co-expression	Burington-Shaughnessy-2008; Cheok-Evans-2003; Innocenti-Brown-2011; Mallon-McKay-2013; Wang-Maris-2006
PRC1	GTSE1	0.0489117	Co-expression	Gysin-McMahon-2012; Innocenti-Brown-2011; Mallon-McKay-2013; Roth-Zlotnik-2006; Smirnov-Cheung-2009
RRM2	E2F8	0.0488778	Co-expression	Innocenti-Brown-2011; Kang-Willman-2010; Roth-Zlotnik-2006; Salaverria-Siebert-2011; Smirnov-Cheung-2009
CDK1	NCAPG	0.0488766	Co-expression	Innocenti-Brown-2011; Kang-Willman-2010; Mallon-McKay-2013; Roth-Zlotnik-2006; Salaverria-Siebert-2011
BUB1	KIF11	0.0488717	Co-expression	Arijs-Rutgeerts-2009; Bild-Nevins-2006 B; Burington-Shaughnessy-2008; Innocenti-Brown-2011; Rieger-Chu-2004; Smirnov-Cheung-2009
MKI67	NCAPG	0.048853	Co-expression	Arijs-Rutgeerts-2009; Innocenti-Brown-2011; Kang-Willman-2010; Salaverria-Siebert-2011; Smirnov-Cheung-2009
ZWINT	KIFC1	0.0487967	Co-expression	Bild-Nevins-2006 B; Burington-Shaughnessy-2008; Cheok-Evans-2003; Innocenti-Brown-2011; Salaverria-Siebert-2011; Wang-Maris-2006
CHAF1A	BUB1B	0.0487683	Co-expression	Burington-Shaughnessy-2008; Cheok-Evans-2003; Kang-Willman-2010; Salaverria-Siebert-2011; Wang-Maris-2006
CDC25C	ZWINT	0.0486938	Co-expression	Arijs-Rutgeerts-2009; Burington-Shaughnessy-2008; Chen-Brown-2002; Innocenti-Brown-2011; Salaverria-Siebert-2011; Wang-Maris-2006
HMGB2	CENPA	0.0486861	Co-expression	Alizadeh-Staudt-2000; Bild-Nevins-2006 B; Burington-Shaughnessy-2008; Gysin-McMahon-2012; Rieger-Chu-2004; Wang-Maris-2006
CHEK1	BUB1B	0.0486673	Co-expression	Burington-Shaughnessy-2008; Chen-Brown-2002; Innocenti-Brown-2011; Mallon-McKay-2013; Roth-Zlotnik-2006; Salaverria-Siebert-2011; Wang-Maris-2006
CDC45	TROAP	0.0486589	Co-expression	Burington-Shaughnessy-2008; Cheok-Evans-2003; Roth-Zlotnik-2006; Salaverria-Siebert-2011; Wang-Maris-2006
CCNB1	MYBL2	0.0486395	Co-expression	Arijs-Rutgeerts-2009; Bild-Nevins-2006 B; Burington-Shaughnessy-2008; Ramaswamy-Golub-2001; Salaverria-Siebert-2011; Wang-Maris-2006
ARHGAP11A	CCNA2	0.0486133	Co-expression	Burington-Shaughnessy-2008; Gysin-McMahon-2012; Innocenti-Brown-2011; Rieger-Chu-2004; Salaverria-Siebert-2011
ZWINT	CENPE	0.0486047	Co-expression	Arijs-Rutgeerts-2009; Bild-Nevins-2006 B; Burington-Shaughnessy-2008; Innocenti-Brown-2011; Kang-Willman-2010; Roth-Zlotnik-2006; Salaverria-Siebert-2011; Wang-Maris-2006
FANCI	E2F8	0.0485637	Co-expression	Arijs-Rutgeerts-2009; Chen-Brown-2002; Innocenti-Brown-2011; Salaverria-Siebert-2011; Smirnov-Cheung-2009
STIL	KIFC1	0.0485398	Co-expression	Bild-Nevins-2006 B; Burington-Shaughnessy-2008; Salaverria-Siebert-2011; Smirnov-Cheung-2009; Wang-Maris-2006
PTTG1	SPAG5	0.0485194	Co-expression	Arijs-Rutgeerts-2009; Burington-Shaughnessy-2008; Gysin-McMahon-2012; Kang-Willman-2010; Smirnov-Cheung-2009; Wang-Maris-2006
STIL	RRM2	0.0484734	Co-expression	Arijs-Rutgeerts-2009; Gysin-McMahon-2012; Mallon-McKay-2013; Salaverria-Siebert-2011
FOXM1	LMNB1	0.048427	Co-expression	Alizadeh-Staudt-2000; Bild-Nevins-2006 B; Burington-Shaughnessy-2008; Innocenti-Brown-2011; Rieger-Chu-2004; Wang-Maris-2006
CCNB1	KIFC1	0.0484152	Co-expression	Bild-Nevins-2006 B; Burington-Shaughnessy-2008; Gysin-McMahon-2012; Innocenti-Brown-2011; Rieger-Chu-2004; Salaverria-Siebert-2011; Wang-Maris-2006
FANCI	KIF14	0.0483963	Co-expression	Arijs-Rutgeerts-2009; Gysin-McMahon-2012; Kang-Willman-2010; Roth-Zlotnik-2006; Wang-Maris-2006
BUB1	KIF14	0.04839	Co-expression	Arijs-Rutgeerts-2009; Bild-Nevins-2006 B; Burington-Shaughnessy-2008; Rieger-Chu-2004; Smirnov-Cheung-2009; Wang-Maris-2006
CHAF1A	HJURP	0.0483607	Co-expression	Gysin-McMahon-2012; Kang-Willman-2010; Roth-Zlotnik-2006; Salaverria-Siebert-2011
NCAPH	MYBL2	0.0483571	Co-expression	Kang-Willman-2010; Ramaswamy-Golub-2001; Salaverria-Siebert-2011; Smirnov-Cheung-2009; Wang-Maris-2006
KIAA0101	CENPE	0.0483407	Co-expression	Arijs-Rutgeerts-2009; Bild-Nevins-2006 B; Burington-Shaughnessy-2008; Kang-Willman-2010; Roth-Zlotnik-2006; Wang-Maris-2006
STIL	PRC1	0.0482954	Co-expression	Arijs-Rutgeerts-2009; Gysin-McMahon-2012; Kang-Willman-2010; Roth-Zlotnik-2006; Smirnov-Cheung-2009
BUB1B	MCM7	0.0482834	Co-expression	Arijs-Rutgeerts-2009; Burington-Shaughnessy-2008; Cheok-Evans-2003; Kang-Willman-2010; Roth-Zlotnik-2006; Wang-Maris-2006
KIF22	BUB1B	0.0482688	Co-expression	Burington-Shaughnessy-2008; Cheok-Evans-2003; Innocenti-Brown-2011; Rieger-Chu-2004; Smirnov-Cheung-2009; Wang-Maris-2006
KIF18B	RAD54L	0.0482148	Co-expression	Arijs-Rutgeerts-2009; Innocenti-Brown-2011; Kang-Willman-2010; Mallon-McKay-2013; Salaverria-Siebert-2011
CHEK1	PLK4	0.0481986	Co-expression	Alizadeh-Staudt-2000; Salaverria-Siebert-2011; Smirnov-Cheung-2009; Wang-Maris-2006
KIF14	TROAP	0.0481962	Co-expression	Arijs-Rutgeerts-2009; Gysin-McMahon-2012; Kang-Willman-2010; Rieger-Chu-2004; Wang-Maris-2006
CDCA8	KIFC1	0.0481893	Co-expression	Arijs-Rutgeerts-2009; Gysin-McMahon-2012; Innocenti-Brown-2011; Mallon-McKay-2013; Salaverria-Siebert-2011; Smirnov-Cheung-2009
RRM2	GTSE1	0.0481859	Co-expression	Gysin-McMahon-2012; Innocenti-Brown-2011; Salaverria-Siebert-2011
KIF20A	KIF11	0.0481778	Co-expression	Arijs-Rutgeerts-2009; Innocenti-Brown-2011; Kang-Willman-2010; Roth-Zlotnik-2006; Salaverria-Siebert-2011; Smirnov-Cheung-2009
HMGB2	BIRC5	0.0481669	Co-expression	Alizadeh-Staudt-2000; Burington-Shaughnessy-2008; Innocenti-Brown-2011; Kang-Willman-2010
ARHGAP11A	NDC80	0.0481524	Co-expression	Arijs-Rutgeerts-2009; Burington-Shaughnessy-2008; Innocenti-Brown-2011; Salaverria-Siebert-2011; Wang-Maris-2006
CDC6	KIF2C	0.0481413	Co-expression	Burington-Shaughnessy-2008; Kang-Willman-2010; Perou-Botstein-1999; Salaverria-Siebert-2011; Wang-Maris-2006
MAD2L1	LMNB1	0.0481008	Co-expression	Alizadeh-Staudt-2000; Arijs-Rutgeerts-2009; Burington-Shaughnessy-2008; Innocenti-Brown-2011; Kang-Willman-2010; Roth-Zlotnik-2006
STIL	CCNB1	0.0480959	Co-expression	Arijs-Rutgeerts-2009; Bild-Nevins-2006 B; Burington-Shaughnessy-2008; Rieger-Chu-2004; Roth-Zlotnik-2006; Salaverria-Siebert-2011; Wang-Maris-2006
KIF14	CCNB2	0.0480409	Co-expression	Burington-Shaughnessy-2008; Gysin-McMahon-2012; Mallon-McKay-2013; Rieger-Chu-2004; Smirnov-Cheung-2009; Wang-Maris-2006
FANCI	CENPE	0.0480131	Co-expression	Gysin-McMahon-2012; Innocenti-Brown-2011; Roth-Zlotnik-2006; Salaverria-Siebert-2011; Wang-Maris-2006
TTK	CENPA	0.0479744	Co-expression	Arijs-Rutgeerts-2009; Bild-Nevins-2006 B; Burington-Shaughnessy-2008; Gysin-McMahon-2012; Innocenti-Brown-2011; Rieger-Chu-2004; Smirnov-Cheung-2009
CDC45	RAD54L	0.0479461	Co-expression	Gysin-McMahon-2012; Innocenti-Brown-2011; Kang-Willman-2010; Rieger-Chu-2004; Roth-Zlotnik-2006; Salaverria-Siebert-2011
ZWINT	BIRC5	0.0479202	Co-expression	Arijs-Rutgeerts-2009; Bild-Nevins-2006 B; Burington-Shaughnessy-2008; Innocenti-Brown-2011; Kang-Willman-2010; Salaverria-Siebert-2011
TPX2	MYBL2	0.047897	Co-expression	Arijs-Rutgeerts-2009; Bild-Nevins-2006 B; Burington-Shaughnessy-2008; Chen-Brown-2002; Gysin-McMahon-2012; Roth-Zlotnik-2006; Salaverria-Siebert-2011; Wang-Maris-2006
DLGAP5	TYMS	0.0478837	Co-expression	Arijs-Rutgeerts-2009; Burington-Shaughnessy-2008; Innocenti-Brown-2011; Roth-Zlotnik-2006; Salaverria-Siebert-2011; Wang-Maris-2006
SPC25	KIF11	0.0478833	Co-expression	Arijs-Rutgeerts-2009; Burington-Shaughnessy-2008; Innocenti-Brown-2011; Roth-Zlotnik-2006; Salaverria-Siebert-2011; Smirnov-Cheung-2009
SMC4	KIF15	0.0478826	Co-expression	Gysin-McMahon-2012; Salaverria-Siebert-2011; Smirnov-Cheung-2009
KIF14	MCM2	0.0478408	Co-expression	Bild-Nevins-2006 B; Burington-Shaughnessy-2008; Chen-Brown-2002; Mallon-McKay-2013; Roth-Zlotnik-2006
TMPO	NUSAP1	0.0478181	Co-expression	Arijs-Rutgeerts-2009; Gysin-McMahon-2012; Kang-Willman-2010; Roth-Zlotnik-2006
SMC4	CCNB1	0.047808	Co-expression	Arijs-Rutgeerts-2009; Bild-Nevins-2006 B; Burington-Shaughnessy-2008; Innocenti-Brown-2011; Roth-Zlotnik-2006
TTK	ZWINT	0.0478007	Co-expression	Arijs-Rutgeerts-2009; Bild-Nevins-2006 B; Burington-Shaughnessy-2008; Cheok-Evans-2003; Innocenti-Brown-2011; Kang-Willman-2010; Salaverria-Siebert-2011; Wang-Maris-2006
[truncated: 5,577 more rows]

## Sheet: NetworkText
# Organism: H. sapiens
[truncated: 7,091 more rows]
