# Supplementary material for: A multi-resource data integration approach: identification of candidate genes regulating cell proliferation during neocortical development
Source: Front Neurosci. 2014 Aug 21;8:257. doi: 10.3389/fnins.2014.00257 (PMC4139594; doi:10.3389/fnins.2014.00257)
Supplement: Supplementary file 1 [file DataSheet1.ZIP › 108271_Nowakowski_Table_5.XLSX]

## Sheet: Table-S2 GO Human List
GO Term	Description	P-value	FDR q-value	Enrichment	N	B	n	b	Genes
GO:0022402	cell cycle process	1.85e-94	2.27e-90	7.4	18041	953	394	154	[CDC6 - cell division cycle 6, DSN1 - dsn1, mis12 kinetochore complex component, FAM83D - family with sequence similarity 83, member d, CDC25A - cell division cycle 25a, CDC20 - cell division cycle 20, BIRC5 - baculoviral iap repeat containing 5, RFC3 - replication factor c (activator 1) 3, 38kda, CDK1 - cyclin-dependent kinase 1, KIF20B - kinesin family member 20b, ORC1 - origin recognition comp…
GO:1903047	mitotic cell cycle process	2.88e-92	1.77e-88	9.33	18041	643	394	131	[CDC6 - cell division cycle 6, DSN1 - dsn1, mis12 kinetochore complex component, FAM83D - family with sequence similarity 83, member d, CDC25A - cell division cycle 25a, CDC20 - cell division cycle 20, BIRC5 - baculoviral iap repeat containing 5, CDK1 - cyclin-dependent kinase 1, KIF20B - kinesin family member 20b, ORC1 - origin recognition complex, subunit 1, SGOL1 - shugoshin-like 1 (s. pombe),…
GO:0000278	mitotic cell cycle	1.53e-90	6.3e-87	12.51	18041	399	394	109	[CDC6 - cell division cycle 6, DSN1 - dsn1, mis12 kinetochore complex component, CDC25A - cell division cycle 25a, CDC20 - cell division cycle 20, BIRC5 - baculoviral iap repeat containing 5, RFC3 - replication factor c (activator 1) 3, 38kda, CDK1 - cyclin-dependent kinase 1, ORC1 - origin recognition complex, subunit 1, SGOL1 - shugoshin-like 1 (s. pombe), CDT1 - chromatin licensing and dna rep…
GO:0007049	cell cycle	2.64e-82	8.14e-79	9.32	18041	580	394	118	[CDC6 - cell division cycle 6, DSN1 - dsn1, mis12 kinetochore complex component, CDC25A - cell division cycle 25a, CDC20 - cell division cycle 20, BIRC5 - baculoviral iap repeat containing 5, RFC3 - replication factor c (activator 1) 3, 38kda, CDK1 - cyclin-dependent kinase 1, ORC1 - origin recognition complex, subunit 1, SGOL1 - shugoshin-like 1 (s. pombe), CDT1 - chromatin licensing and dna rep…
GO:0006996	organelle organization	9.43e-68	2.32e-64	4.14	18041	1946	394	176	[CDC6 - cell division cycle 6, DSN1 - dsn1, mis12 kinetochore complex component, FAM83D - family with sequence similarity 83, member d, CDC25A - cell division cycle 25a, ANP32E - acidic (leucine-rich) nuclear phosphoprotein 32 family, member e, HAT1 - histone acetyltransferase 1, CDC20 - cell division cycle 20, BIRC5 - baculoviral iap repeat containing 5, CDK1 - cyclin-dependent kinase 1, RFC3 - …
GO:0000280	nuclear division	1.15e-55	2.36e-52	10.63	18041	323	394	75	[CDC6 - cell division cycle 6, DSN1 - dsn1, mis12 kinetochore complex component, FAM83D - family with sequence similarity 83, member d, CDC25A - cell division cycle 25a, CDC20 - cell division cycle 20, CCNB2 - cyclin b2, BIRC5 - baculoviral iap repeat containing 5, CDK1 - cyclin-dependent kinase 1, KIF20B - kinesin family member 20b, NUF2 - nuf2, ndc80 kinetochore complex component, SGOL1 - shugo…
GO:0048285	organelle fission	3.25e-53	5.73e-50	9.9	18041	347	394	75	[CDC6 - cell division cycle 6, DSN1 - dsn1, mis12 kinetochore complex component, FAM83D - family with sequence similarity 83, member d, CDC25A - cell division cycle 25a, CDC20 - cell division cycle 20, CCNB2 - cyclin b2, BIRC5 - baculoviral iap repeat containing 5, CDK1 - cyclin-dependent kinase 1, KIF20B - kinesin family member 20b, NUF2 - nuf2, ndc80 kinetochore complex component, SGOL1 - shugo…
GO:1902589	single-organism organelle organization	5.39e-53	8.3e-50	4.75	18041	1224	394	127	[CDC6 - cell division cycle 6, DSN1 - dsn1, mis12 kinetochore complex component, CDC25A - cell division cycle 25a, FAM83D - family with sequence similarity 83, member d, CDC20 - cell division cycle 20, BIRC5 - baculoviral iap repeat containing 5, CDK1 - cyclin-dependent kinase 1, RFC3 - replication factor c (activator 1) 3, 38kda, KIF20B - kinesin family member 20b, SGOL1 - shugoshin-like 1 (s. p…
GO:0016043	cellular component organization	2.99e-51	4.09e-48	2.6	18041	3870	394	220	[DSN1 - dsn1, mis12 kinetochore complex component, FAM83D - family with sequence similarity 83, member d, ANP32E - acidic (leucine-rich) nuclear phosphoprotein 32 family, member e, RFC3 - replication factor c (activator 1) 3, 38kda, KIF20B - kinesin family member 20b, BRCA1 - breast cancer 1, early onset, UHRF1 - ubiquitin-like with phd and ring finger domains 1, DIAPH3 - diaphanous-related formi…
GO:0071840	cellular component organization or biogenesis	1.3e-50	1.6e-47	2.58	18041	3902	394	220	[DSN1 - dsn1, mis12 kinetochore complex component, FAM83D - family with sequence similarity 83, member d, ANP32E - acidic (leucine-rich) nuclear phosphoprotein 32 family, member e, RFC3 - replication factor c (activator 1) 3, 38kda, KIF20B - kinesin family member 20b, BRCA1 - breast cancer 1, early onset, UHRF1 - ubiquitin-like with phd and ring finger domains 1, DIAPH3 - diaphanous-related formi…
GO:0007067	mitotic nuclear division	1.33e-50	1.49e-47	12.17	18041	237	394	63	[CDC6 - cell division cycle 6, DSN1 - dsn1, mis12 kinetochore complex component, FAM83D - family with sequence similarity 83, member d, CDC25A - cell division cycle 25a, CDC20 - cell division cycle 20, CCNB2 - cyclin b2, BIRC5 - baculoviral iap repeat containing 5, CDK1 - cyclin-dependent kinase 1, KIF20B - kinesin family member 20b, NUF2 - nuf2, ndc80 kinetochore complex component, SGOL1 - shugo…
GO:0051276	chromosome organization	1.9e-48	1.95e-45	6.15	18041	707	394	95	[HAT1 - histone acetyltransferase 1, ANP32E - acidic (leucine-rich) nuclear phosphoprotein 32 family, member e, CDK1 - cyclin-dependent kinase 1, RFC3 - replication factor c (activator 1) 3, 38kda, HIST2H2BE - histone cluster 2, h2be, HMGB2 - high mobility group box 2, GSG2 - germ cell associated 2 (haspin), UHRF1 - ubiquitin-like with phd and ring finger domains 1, PRIM2 - primase, dna, polypept…
GO:0044770	cell cycle phase transition	3.54e-43	3.35e-40	9.9	18041	282	394	61	[CDC6 - cell division cycle 6, CDC25A - cell division cycle 25a, BIRC5 - baculoviral iap repeat containing 5, CCNB2 - cyclin b2, CDK1 - cyclin-dependent kinase 1, ORC1 - origin recognition complex, subunit 1, CDT1 - chromatin licensing and dna replication factor 1, CDC25C - cell division cycle 25c, CDC25B - cell division cycle 25b, PRIM2 - primase, dna, polypeptide 2 (58kda), PRIM1 - primase, dna…
GO:0044772	mitotic cell cycle phase transition	2.61e-42	2.3e-39	9.85	18041	279	394	60	[CDC6 - cell division cycle 6, CDC25A - cell division cycle 25a, BIRC5 - baculoviral iap repeat containing 5, CCNB2 - cyclin b2, CDK1 - cyclin-dependent kinase 1, ORC1 - origin recognition complex, subunit 1, CDT1 - chromatin licensing and dna replication factor 1, CDC25C - cell division cycle 25c, CDC25B - cell division cycle 25b, PRIM2 - primase, dna, polypeptide 2 (58kda), PRIM1 - primase, dna…
GO:0006259	DNA metabolic process	1.26e-40	1.03e-37	5.64	18041	698	394	86	[CDC6 - cell division cycle 6, CDC25A - cell division cycle 25a, HAT1 - histone acetyltransferase 1, CDK1 - cyclin-dependent kinase 1, RFC3 - replication factor c (activator 1) 3, 38kda, TK1 - thymidine kinase 1, soluble, ORC1 - origin recognition complex, subunit 1, CDT1 - chromatin licensing and dna replication factor 1, BRCA1 - breast cancer 1, early onset, GINS3 - gins complex subunit 3 (psf3…
GO:0051726	regulation of cell cycle	1.05e-36	8.12e-34	5.09	18041	764	394	85	[CDC6 - cell division cycle 6, CDC25A - cell division cycle 25a, CDC20 - cell division cycle 20, BIRC5 - baculoviral iap repeat containing 5, CCNB2 - cyclin b2, CDK1 - cyclin-dependent kinase 1, KIF20B - kinesin family member 20b, BRCA1 - breast cancer 1, early onset, CDT1 - chromatin licensing and dna replication factor 1, BTG3 - btg family, member 3, CDC25C - cell division cycle 25c, GSG2 - ger…
GO:0007059	chromosome segregation	4.31e-31	3.13e-28	16.84	18041	87	394	32	[DSN1 - dsn1, mis12 kinetochore complex component, MIS18A - mis18 kinetochore protein homolog a (s. pombe), BIRC5 - baculoviral iap repeat containing 5, NEK2 - nima-related kinase 2, NUF2 - nuf2, ndc80 kinetochore complex component, SGOL1 - shugoshin-like 1 (s. pombe), CENPF - centromere protein f, 350/400kda, BRCA1 - breast cancer 1, early onset, SPAG5 - sperm associated antigen 5, SMC2 - struct…
GO:0044763	single-organism cellular process	1.27e-30	8.7e-28	1.59	18041	8528	394	297	[DSN1 - dsn1, mis12 kinetochore complex component, FAM83D - family with sequence similarity 83, member d, RFC3 - replication factor c (activator 1) 3, 38kda, KIF20B - kinesin family member 20b, CDT1 - chromatin licensing and dna replication factor 1, BRCA1 - breast cancer 1, early onset, UHRF1 - ubiquitin-like with phd and ring finger domains 1, DIAPH3 - diaphanous-related formin 3, RACGAP1 - rac…
GO:0044843	cell cycle G1/S phase transition	1.04e-29	6.78e-27	11.52	18041	151	394	38	[CDC6 - cell division cycle 6, CDC25A - cell division cycle 25a, MCM7 - minichromosome maintenance complex component 7, CDK1 - cyclin-dependent kinase 1, ORC1 - origin recognition complex, subunit 1, CDT1 - chromatin licensing and dna replication factor 1, PRIM2 - primase, dna, polypeptide 2 (58kda), PRIM1 - primase, dna, polypeptide 1 (49kda), MCM10 - minichromosome maintenance complex component…
GO:0000082	G1/S transition of mitotic cell cycle	1.04e-29	6.44e-27	11.52	18041	151	394	38	[CDC6 - cell division cycle 6, CDC25A - cell division cycle 25a, MCM7 - minichromosome maintenance complex component 7, CDK1 - cyclin-dependent kinase 1, ORC1 - origin recognition complex, subunit 1, CDT1 - chromatin licensing and dna replication factor 1, PRIM2 - primase, dna, polypeptide 2 (58kda), PRIM1 - primase, dna, polypeptide 1 (49kda), MCM10 - minichromosome maintenance complex component…
GO:0010564	regulation of cell cycle process	2.57e-29	1.51e-26	6.04	18041	447	394	59	[CDC6 - cell division cycle 6, CDC20 - cell division cycle 20, BIRC5 - baculoviral iap repeat containing 5, CDK1 - cyclin-dependent kinase 1, KIF20B - kinesin family member 20b, BRCA1 - breast cancer 1, early onset, CDT1 - chromatin licensing and dna replication factor 1, GSG2 - germ cell associated 2 (haspin), CDC25C - cell division cycle 25c, CDC25B - cell division cycle 25b, GTSE1 - g-2 and s-…
GO:0006260	DNA replication	3.4e-28	1.91e-25	10.15	18041	176	394	39	[CDC6 - cell division cycle 6, CDC25A - cell division cycle 25a, MCM7 - minichromosome maintenance complex component 7, RFC3 - replication factor c (activator 1) 3, 38kda, CDK1 - cyclin-dependent kinase 1, TK1 - thymidine kinase 1, soluble, ORC1 - origin recognition complex, subunit 1, CENPF - centromere protein f, 350/400kda, CDT1 - chromatin licensing and dna replication factor 1, GINS3 - gins …
GO:0065004	protein-DNA complex assembly	7.99e-26	4.28e-23	11.45	18041	132	394	33	[CENPA - centromere protein a, HIST1H2BD - histone cluster 1, h2bd, MIS18A - mis18 kinetochore protein homolog a (s. pombe), HAT1 - histone acetyltransferase 1, H2AFX - h2a histone family, member x, HIST2H2BE - histone cluster 2, h2be, HIST1H1D - histone cluster 1, h1d, HIST1H1C - histone cluster 1, h1c, ANP32B - acidic (leucine-rich) nuclear phosphoprotein 32 family, member b, HMGB2 - high mobil…
GO:0071824	protein-DNA complex subunit organization	1.35e-25	6.96e-23	10.27	18041	156	394	35	[CENPA - centromere protein a, HIST1H2BD - histone cluster 1, h2bd, MIS18A - mis18 kinetochore protein homolog a (s. pombe), HAT1 - histone acetyltransferase 1, ANP32E - acidic (leucine-rich) nuclear phosphoprotein 32 family, member e, H2AFX - h2a histone family, member x, HIST2H2BE - histone cluster 2, h2be, HIST1H1D - histone cluster 1, h1d, ANP32B - acidic (leucine-rich) nuclear phosphoprotein…
GO:0000075	cell cycle checkpoint	2.32e-25	1.14e-22	10.59	18041	147	394	34	[CDC6 - cell division cycle 6, CDC20 - cell division cycle 20, H2AFX - h2a histone family, member x, BIRC5 - baculoviral iap repeat containing 5, CDK1 - cyclin-dependent kinase 1, CENPF - centromere protein f, 350/400kda, AURKB - aurora kinase b, CDT1 - chromatin licensing and dna replication factor 1, BRCA1 - breast cancer 1, early onset, DTL - denticleless e3 ubiquitin protein ligase homolog (d…
GO:0007346	regulation of mitotic cell cycle	2.35e-25	1.11e-22	6.34	18041	354	394	49	[CDC6 - cell division cycle 6, CDC20 - cell division cycle 20, BIRC5 - baculoviral iap repeat containing 5, CDK1 - cyclin-dependent kinase 1, KIF20B - kinesin family member 20b, BTG3 - btg family, member 3, GSG2 - germ cell associated 2 (haspin), CDC25C - cell division cycle 25c, CDC25B - cell division cycle 25b, GTSE1 - g-2 and s-phase expressed 1, HES1 - hairy and enhancer of split 1, (drosophi…
GO:0006334	nucleosome assembly	4.86e-25	2.22e-22	12.03	18041	118	394	31	[HIST1H2BD - histone cluster 1, h2bd, CENPA - centromere protein a, MIS18A - mis18 kinetochore protein homolog a (s. pombe), HAT1 - histone acetyltransferase 1, H2AFX - h2a histone family, member x, HIST2H2BE - histone cluster 2, h2be, HIST1H1D - histone cluster 1, h1d, ANP32B - acidic (leucine-rich) nuclear phosphoprotein 32 family, member b, HIST1H1C - histone cluster 1, h1c, HMGB2 - high mobil…
GO:0034728	nucleosome organization	1.02e-24	4.5e-22	10.64	18041	142	394	33	[HIST1H2BD - histone cluster 1, h2bd, CENPA - centromere protein a, MIS18A - mis18 kinetochore protein homolog a (s. pombe), HAT1 - histone acetyltransferase 1, ANP32E - acidic (leucine-rich) nuclear phosphoprotein 32 family, member e, H2AFX - h2a histone family, member x, HIST2H2BE - histone cluster 2, h2be, HIST1H1D - histone cluster 1, h1d, HIST1H1C - histone cluster 1, h1c, ANP32B - acidic (l…
GO:0009987	cellular process	4.06e-22	1.73e-19	1.3	18041	12391	394	351	[DSN1 - dsn1, mis12 kinetochore complex component, FAM83D - family with sequence similarity 83, member d, ANP32E - acidic (leucine-rich) nuclear phosphoprotein 32 family, member e, RFC3 - replication factor c (activator 1) 3, 38kda, KIF20B - kinesin family member 20b, CDT1 - chromatin licensing and dna replication factor 1, BRCA1 - breast cancer 1, early onset, UHRF1 - ubiquitin-like with phd and…
GO:0006281	DNA repair	4.41e-22	1.81e-19	5.62	18041	383	394	47	[ACTL6A - actin-like 6a, BARD1 - brca1 associated ring domain 1, H2AFX - h2a histone family, member x, RFC3 - replication factor c (activator 1) 3, 38kda, CDK1 - cyclin-dependent kinase 1, RAD54L - rad54-like (s. cerevisiae), BRCA1 - breast cancer 1, early onset, DTL - denticleless e3 ubiquitin protein ligase homolog (drosophila), UHRF1 - ubiquitin-like with phd and ring finger domains 1, TP53 - …
GO:0006333	chromatin assembly or disassembly	4.44e-22	1.77e-19	17.37	18041	58	394	22	[ASF1B - anti-silencing function 1b histone chaperone, CENPA - centromere protein a, HAT1 - histone acetyltransferase 1, MIS18A - mis18 kinetochore protein homolog a (s. pombe), OIP5 - opa interacting protein 5, HIST1H1D - histone cluster 1, h1d, HIST1H1C - histone cluster 1, h1c, CENPK - centromere protein k, CHAF1A - chromatin assembly factor 1, subunit a (p150), CASC5 - cancer susceptibility c…
GO:0044699	single-organism process	6.16e-22	2.37e-19	1.4	18041	10278	394	314	[DSN1 - dsn1, mis12 kinetochore complex component, FAM83D - family with sequence similarity 83, member d, RFC3 - replication factor c (activator 1) 3, 38kda, KIF20B - kinesin family member 20b, CDT1 - chromatin licensing and dna replication factor 1, BRCA1 - breast cancer 1, early onset, UHRF1 - ubiquitin-like with phd and ring finger domains 1, DIAPH3 - diaphanous-related formin 3, RACGAP1 - rac…
GO:0006271	DNA strand elongation involved in DNA replication	6.68e-22	2.49e-19	24.98	18041	33	394	18	[POLA2 - polymerase (dna directed), alpha 2, accessory subunit, PCNA - proliferating cell nuclear antigen, MCM7 - minichromosome maintenance complex component 7, RFC3 - replication factor c (activator 1) 3, 38kda, GINS1 - gins complex subunit 1 (psf1 homolog), PRIM2 - primase, dna, polypeptide 2 (58kda), PRIM1 - primase, dna, polypeptide 1 (49kda), GINS4 - gins complex subunit 4 (sld5 homolog), M…
GO:0006325	chromatin organization	1.22e-21	4.43e-19	4.63	18041	544	394	55	[ANP32E - acidic (leucine-rich) nuclear phosphoprotein 32 family, member e, HAT1 - histone acetyltransferase 1, HIST2H2BE - histone cluster 2, h2be, HMGB2 - high mobility group box 2, GSG2 - germ cell associated 2 (haspin), UHRF1 - ubiquitin-like with phd and ring finger domains 1, CHAF1B - chromatin assembly factor 1, subunit b (p60), CENPQ - centromere protein q, HIST2H2AC - histone cluster 2, …
GO:0007017	microtubule-based process	2.78e-21	9.81e-19	5.38	18041	400	394	47	[PRC1 - protein regulator of cytokinesis 1, KIF14 - kinesin family member 14, CENPA - centromere protein a, NDE1 - nude neurodevelopment protein 1, HAUS8 - haus augmin-like complex, subunit 8, NEK2 - nima-related kinase 2, DLGAP5 - discs, large (drosophila) homolog-associated protein 5, CDK1 - cyclin-dependent kinase 1, CENPE - centromere protein e, 312kda, KIF20B - kinesin family member 20b, SGO…
GO:0022616	DNA strand elongation	2.81e-21	9.61e-19	23.55	18041	35	394	18	[POLA2 - polymerase (dna directed), alpha 2, accessory subunit, PCNA - proliferating cell nuclear antigen, MCM7 - minichromosome maintenance complex component 7, RFC3 - replication factor c (activator 1) 3, 38kda, GINS1 - gins complex subunit 1 (psf1 homolog), PRIM2 - primase, dna, polypeptide 2 (58kda), PRIM1 - primase, dna, polypeptide 1 (49kda), GINS4 - gins complex subunit 4 (sld5 homolog), M…
GO:0051302	regulation of cell division	2.84e-21	9.47e-19	7.46	18041	221	394	36	[CDC6 - cell division cycle 6, CDC20 - cell division cycle 20, NEK2 - nima-related kinase 2, BIRC5 - baculoviral iap repeat containing 5, DLGAP5 - discs, large (drosophila) homolog-associated protein 5, KIF20B - kinesin family member 20b, MDK - midkine (neurite growth-promoting factor 2), AURKB - aurora kinase b, CENPF - centromere protein f, 350/400kda, CDC25C - cell division cycle 25c, CDC25B -…
GO:0071822	protein complex subunit organization	3.39e-21	1.1e-18	3.2	18041	1159	394	81	[ANP32E - acidic (leucine-rich) nuclear phosphoprotein 32 family, member e, HAT1 - histone acetyltransferase 1, CDK1 - cyclin-dependent kinase 1, HIST2H2BE - histone cluster 2, h2be, TK1 - thymidine kinase 1, soluble, HMGB2 - high mobility group box 2, RACGAP1 - rac gtpase activating protein 1, SPAG5 - sperm associated antigen 5, HES1 - hairy and enhancer of split 1, (drosophila), CHAF1B - chroma…
GO:0006974	cellular response to DNA damage stimulus	2.64e-20	8.36e-18	4.19	18041	623	394	57	[RFC3 - replication factor c (activator 1) 3, 38kda, CDK1 - cyclin-dependent kinase 1, BRCA1 - breast cancer 1, early onset, DTL - denticleless e3 ubiquitin protein ligase homolog (drosophila), UHRF1 - ubiquitin-like with phd and ring finger domains 1, GTSE1 - g-2 and s-phase expressed 1, CHAF1B - chromatin assembly factor 1, subunit b (p60), MGME1 - mitochondrial genome maintenance exonuclease 1…
GO:0043933	macromolecular complex subunit organization	2.77e-19	8.53e-17	2.9	18041	1326	394	84	[ANP32E - acidic (leucine-rich) nuclear phosphoprotein 32 family, member e, HAT1 - histone acetyltransferase 1, CDK1 - cyclin-dependent kinase 1, HIST2H2BE - histone cluster 2, h2be, TK1 - thymidine kinase 1, soluble, HMGB2 - high mobility group box 2, RACGAP1 - rac gtpase activating protein 1, SPAG5 - sperm associated antigen 5, HES1 - hairy and enhancer of split 1, (drosophila), CHAF1B - chroma…
GO:0000226	microtubule cytoskeleton organization	4.38e-19	1.32e-16	6.92	18041	225	394	34	[CENPA - centromere protein a, HAUS8 - haus augmin-like complex, subunit 8, NDE1 - nude neurodevelopment protein 1, NEK2 - nima-related kinase 2, CDK1 - cyclin-dependent kinase 1, AURKB - aurora kinase b, KIF18A - kinesin family member 18a, SGOL1 - shugoshin-like 1 (s. pombe), SPAG5 - sperm associated antigen 5, MYBL2 - v-myb avian myeloblastosis viral oncogene homolog-like 2, FBXO5 - f-box prote…
GO:0008283	cell proliferation	8.26e-19	2.42e-16	4.09	18041	604	394	54	[CDC25A - cell division cycle 25a, TK1 - thymidine kinase 1, soluble, UHRF1 - ubiquitin-like with phd and ring finger domains 1, CDC25C - cell division cycle 25c, TCF19 - transcription factor 19, RACGAP1 - rac gtpase activating protein 1, FST - follistatin, ZFP36L2 - zfp36 ring finger protein-like 2, NES - nestin, MKI67 - antigen identified by monoclonal antibody ki-67, NCAPG2 - non-smc condensin…
GO:0007088	regulation of mitosis	3.24e-18	9.29e-16	10.57	18041	104	394	24	[CDC6 - cell division cycle 6, CHEK1 - checkpoint kinase 1, BUB1 - bub1 mitotic checkpoint serine/threonine kinase, CDC20 - cell division cycle 20, PLK1 - polo-like kinase 1, BUB1B - bub1 mitotic checkpoint serine/threonine kinase b, NEK2 - nima-related kinase 2, BIRC5 - baculoviral iap repeat containing 5, DLGAP5 - discs, large (drosophila) homolog-associated protein 5, MAD2L1 - mad2 mitotic arr…
GO:1901987	regulation of cell cycle phase transition	3.47e-18	9.73e-16	6.49	18041	240	394	34	[CDC6 - cell division cycle 6, CDC20 - cell division cycle 20, DLGAP5 - discs, large (drosophila) homolog-associated protein 5, CDK1 - cyclin-dependent kinase 1, CENPF - centromere protein f, 350/400kda, GSG2 - germ cell associated 2 (haspin), GTSE1 - g-2 and s-phase expressed 1, TP53 - tumor protein p53, FBXO5 - f-box protein 5, ZWINT - zw10 interacting kinetochore protein, ESPL1 - extra spindle…
GO:0044839	cell cycle G2/M phase transition	5.09e-18	1.4e-15	8.71	18041	142	394	27	[NDE1 - nude neurodevelopment protein 1, CDC25A - cell division cycle 25a, BIRC5 - baculoviral iap repeat containing 5, CCNB2 - cyclin b2, NEK2 - nima-related kinase 2, CDK1 - cyclin-dependent kinase 1, CENPF - centromere protein f, 350/400kda, CDC25C - cell division cycle 25c, CDC25B - cell division cycle 25b, MYBL2 - v-myb avian myeloblastosis viral oncogene homolog-like 2, NES - nestin, FOXM1 …
GO:0000086	G2/M transition of mitotic cell cycle	5.09e-18	1.36e-15	8.71	18041	142	394	27	[NDE1 - nude neurodevelopment protein 1, CDC25A - cell division cycle 25a, BIRC5 - baculoviral iap repeat containing 5, CCNB2 - cyclin b2, NEK2 - nima-related kinase 2, CDK1 - cyclin-dependent kinase 1, CENPF - centromere protein f, 350/400kda, CDC25C - cell division cycle 25c, CDC25B - cell division cycle 25b, MYBL2 - v-myb avian myeloblastosis viral oncogene homolog-like 2, NES - nestin, FOXM1 …
GO:0031055	chromatin remodeling at centromere	1.6e-17	4.2e-15	25.64	18041	25	394	14	[CENPA - centromere protein a, MIS18A - mis18 kinetochore protein homolog a (s. pombe), OIP5 - opa interacting protein 5, CENPK - centromere protein k, CASC5 - cancer susceptibility candidate 5, HELLS - helicase, lymphoid-specific, CENPQ - centromere protein q, CENPH - centromere protein h, CENPN - centromere protein n, CENPI - centromere protein i, MLF1IP - mlf1 interacting protein, CENPW - cent…
GO:0006310	DNA recombination	1.88e-17	4.83e-15	7.19	18041	191	394	30	[ACTL6A - actin-like 6a, H2AFX - h2a histone family, member x, RFC3 - replication factor c (activator 1) 3, 38kda, RAD54L - rad54-like (s. cerevisiae), BRCA1 - breast cancer 1, early onset, HMGB2 - high mobility group box 2, PRIM2 - primase, dna, polypeptide 2 (58kda), PRIM1 - primase, dna, polypeptide 1 (49kda), SMC2 - structural maintenance of chromosomes 2, TOP2A - topoisomerase (dna) ii alpha…
GO:0008150	biological_process	3.26e-17	8.21e-15	1.17	18041	14883	394	379	[DSN1 - dsn1, mis12 kinetochore complex component, FAM83D - family with sequence similarity 83, member d, ANP32E - acidic (leucine-rich) nuclear phosphoprotein 32 family, member e, RFC3 - replication factor c (activator 1) 3, 38kda, KIF20B - kinesin family member 20b, CDT1 - chromatin licensing and dna replication factor 1, BRCA1 - breast cancer 1, early onset, BTG3 - btg family, member 3, UHRF1 …
GO:0034724	DNA replication-independent nucleosome organization	6.83e-17	1.68e-14	20.81	18041	33	394	15	[ASF1B - anti-silencing function 1b histone chaperone, CENPA - centromere protein a, HAT1 - histone acetyltransferase 1, MIS18A - mis18 kinetochore protein homolog a (s. pombe), OIP5 - opa interacting protein 5, CENPK - centromere protein k, CASC5 - cancer susceptibility candidate 5, CENPQ - centromere protein q, CENPH - centromere protein h, CENPN - centromere protein n, CENPI - centromere prote…
GO:0006336	DNA replication-independent nucleosome assembly	6.83e-17	1.65e-14	20.81	18041	33	394	15	[ASF1B - anti-silencing function 1b histone chaperone, CENPA - centromere protein a, MIS18A - mis18 kinetochore protein homolog a (s. pombe), HAT1 - histone acetyltransferase 1, OIP5 - opa interacting protein 5, CENPK - centromere protein k, CASC5 - cancer susceptibility candidate 5, CENPQ - centromere protein q, CENPH - centromere protein h, CENPN - centromere protein n, CENPI - centromere prote…
GO:1901990	regulation of mitotic cell cycle phase transition	8.86e-17	2.1e-14	6.29	18041	233	394	32	[CDC6 - cell division cycle 6, CDC20 - cell division cycle 20, DLGAP5 - discs, large (drosophila) homolog-associated protein 5, CDK1 - cyclin-dependent kinase 1, CENPF - centromere protein f, 350/400kda, GSG2 - germ cell associated 2 (haspin), GTSE1 - g-2 and s-phase expressed 1, TP53 - tumor protein p53, FBXO5 - f-box protein 5, ZWINT - zw10 interacting kinetochore protein, ESPL1 - extra spindle…
GO:0034080	centromere-specific nucleosome assembly	1.98e-16	4.61e-14	25.88	18041	23	394	13	[CENPA - centromere protein a, MIS18A - mis18 kinetochore protein homolog a (s. pombe), OIP5 - opa interacting protein 5, CENPK - centromere protein k, CASC5 - cancer susceptibility candidate 5, CENPQ - centromere protein q, CENPH - centromere protein h, CENPN - centromere protein n, CENPI - centromere protein i, MLF1IP - mlf1 interacting protein, CENPW - centromere protein w, HJURP - holliday ju…
GO:0031570	DNA integrity checkpoint	5.24e-16	1.2e-13	11.31	18041	81	394	20	[CDC6 - cell division cycle 6, CHEK1 - checkpoint kinase 1, BRIP1 - brca1 interacting protein c-terminal helicase 1, RBBP8 - retinoblastoma binding protein 8, PLK1 - polo-like kinase 1, H2AFX - h2a histone family, member x, CDK1 - cyclin-dependent kinase 1, CDT1 - chromatin licensing and dna replication factor 1, BRCA1 - breast cancer 1, early onset, BLM - bloom syndrome, recq helicase-like, DTL …
GO:0007051	spindle organization	5.56e-16	1.25e-13	12.25	18041	71	394	19	[SMC1A - structural maintenance of chromosomes 1a, HAUS8 - haus augmin-like complex, subunit 8, BUB1B - bub1 mitotic checkpoint serine/threonine kinase b, SPC25 - spc25, ndc80 kinetochore complex component, NEK2 - nima-related kinase 2, UBE2C - ubiquitin-conjugating enzyme e2c, NDC80 - ndc80 kinetochore complex component, TTK - ttk protein kinase, SPAG5 - sperm associated antigen 5, MYBL2 - v-myb…
GO:0051783	regulation of nuclear division	6.29e-16	1.39e-13	8.52	18041	129	394	24	[CDC6 - cell division cycle 6, CHEK1 - checkpoint kinase 1, BUB1 - bub1 mitotic checkpoint serine/threonine kinase, CDC20 - cell division cycle 20, PLK1 - polo-like kinase 1, BUB1B - bub1 mitotic checkpoint serine/threonine kinase b, NEK2 - nima-related kinase 2, BIRC5 - baculoviral iap repeat containing 5, DLGAP5 - discs, large (drosophila) homolog-associated protein 5, MAD2L1 - mad2 mitotic arr…
GO:0043486	histone exchange	1.47e-15	3.19e-13	20.03	18041	32	394	14	[CENPA - centromere protein a, ANP32E - acidic (leucine-rich) nuclear phosphoprotein 32 family, member e, MIS18A - mis18 kinetochore protein homolog a (s. pombe), OIP5 - opa interacting protein 5, CENPK - centromere protein k, CASC5 - cancer susceptibility candidate 5, CENPQ - centromere protein q, CENPH - centromere protein h, CENPN - centromere protein n, CENPI - centromere protein i, MLF1IP - …
GO:0010948	negative regulation of cell cycle process	3.94e-15	8.38e-13	5.95	18041	231	394	30	[CDC20 - cell division cycle 20, CDK1 - cyclin-dependent kinase 1, CENPF - centromere protein f, 350/400kda, BRCA1 - breast cancer 1, early onset, GSG2 - germ cell associated 2 (haspin), GTSE1 - g-2 and s-phase expressed 1, E2F8 - e2f transcription factor 8, TP53 - tumor protein p53, FBXO5 - f-box protein 5, ZWINT - zw10 interacting kinetochore protein, ESPL1 - extra spindle pole bodies homolog 1…
GO:0090304	nucleic acid metabolic process	4.12e-15	8.61e-13	1.85	18041	3535	394	143	[CDC6 - cell division cycle 6, CDC25A - cell division cycle 25a, HAT1 - histone acetyltransferase 1, BIRC5 - baculoviral iap repeat containing 5, CDK1 - cyclin-dependent kinase 1, RFC3 - replication factor c (activator 1) 3, 38kda, ORC1 - origin recognition complex, subunit 1, PAX6 - paired box 6, CDT1 - chromatin licensing and dna replication factor 1, BRCA1 - breast cancer 1, early onset, GINS3…
GO:0065007	biological regulation	5.5e-15	1.13e-12	1.37	18041	9193	394	276	[ANP32E - acidic (leucine-rich) nuclear phosphoprotein 32 family, member e, RFC3 - replication factor c (activator 1) 3, 38kda, KIF20B - kinesin family member 20b, CDT1 - chromatin licensing and dna replication factor 1, BRCA1 - breast cancer 1, early onset, BTG3 - btg family, member 3, UHRF1 - ubiquitin-like with phd and ring finger domains 1, RACGAP1 - rac gtpase activating protein 1, HES1 - ha…
GO:0000819	sister chromatid segregation	1.09e-14	2.19e-12	23.89	18041	23	394	12	[KIFC1 - kinesin family member c1, SMC1A - structural maintenance of chromosomes 1a, PLK1 - polo-like kinase 1, TOP2A - topoisomerase (dna) ii alpha 170kda, NEK2 - nima-related kinase 2, MAD2L1 - mad2 mitotic arrest deficient-like 1 (yeast), ZWINT - zw10 interacting kinetochore protein, ESPL1 - extra spindle pole bodies homolog 1 (s. cerevisiae), SMC4 - structural maintenance of chromosomes 4, ND…
GO:0006461	protein complex assembly	1.32e-14	2.63e-12	3.1	18041	857	394	58	[HAT1 - histone acetyltransferase 1, CDK1 - cyclin-dependent kinase 1, HIST2H2BE - histone cluster 2, h2be, TK1 - thymidine kinase 1, soluble, HMGB2 - high mobility group box 2, RACGAP1 - rac gtpase activating protein 1, HES1 - hairy and enhancer of split 1, (drosophila), CHAF1B - chromatin assembly factor 1, subunit b (p60), CENPQ - centromere protein q, HIST2H2AC - histone cluster 2, h2ac, FLNA…
GO:0050794	regulation of cellular process	1.48e-14	2.89e-12	1.41	18041	8254	394	255	[KIF20B - kinesin family member 20b, CDT1 - chromatin licensing and dna replication factor 1, BRCA1 - breast cancer 1, early onset, BTG3 - btg family, member 3, UHRF1 - ubiquitin-like with phd and ring finger domains 1, RACGAP1 - rac gtpase activating protein 1, HES1 - hairy and enhancer of split 1, (drosophila), CHAF1B - chromatin assembly factor 1, subunit b (p60), BCOR - bcl6 corepressor, ZFP3…
GO:0051983	regulation of chromosome segregation	1.81e-14	3.48e-12	19.84	18041	30	394	13	[CDC6 - cell division cycle 6, CDCA5 - cell division cycle associated 5, BUB1 - bub1 mitotic checkpoint serine/threonine kinase, NEK2 - nima-related kinase 2, AURKB - aurora kinase b, SMC5 - structural maintenance of chromosomes 5, SPAG5 - sperm associated antigen 5, RACGAP1 - rac gtpase activating protein 1, CCNB1 - cyclin b1, KIF2C - kinesin family member 2c, ESPL1 - extra spindle pole bodies h…
GO:0007010	cytoskeleton organization	3.05e-14	5.78e-12	3.64	18041	578	394	46	[CENPA - centromere protein a, NDE1 - nude neurodevelopment protein 1, HAUS8 - haus augmin-like complex, subunit 8, NEK2 - nima-related kinase 2, CDK1 - cyclin-dependent kinase 1, SHROOM3 - shroom family member 3, SGOL1 - shugoshin-like 1 (s. pombe), AURKB - aurora kinase b, KIF18A - kinesin family member 18a, DIAPH3 - diaphanous-related formin 3, SPAG5 - sperm associated antigen 5, RACGAP1 - rac…
GO:0090068	positive regulation of cell cycle process	3.51e-14	6.55e-12	5.94	18041	216	394	28	[CDC6 - cell division cycle 6, BIRC5 - baculoviral iap repeat containing 5, DLGAP5 - discs, large (drosophila) homolog-associated protein 5, AURKB - aurora kinase b, BRCA1 - breast cancer 1, early onset, CDC25B - cell division cycle 25b, GTSE1 - g-2 and s-phase expressed 1, E2F8 - e2f transcription factor 8, RACGAP1 - rac gtpase activating protein 1, TP53 - tumor protein p53, ESPL1 - extra spindl…
GO:0033554	cellular response to stress	4.28e-14	7.87e-12	2.73	18041	1124	394	67	[CDK1 - cyclin-dependent kinase 1, RFC3 - replication factor c (activator 1) 3, 38kda, BRCA1 - breast cancer 1, early onset, DTL - denticleless e3 ubiquitin protein ligase homolog (drosophila), UHRF1 - ubiquitin-like with phd and ring finger domains 1, GTSE1 - g-2 and s-phase expressed 1, CHAF1B - chromatin assembly factor 1, subunit b (p60), MGME1 - mitochondrial genome maintenance exonuclease 1…
GO:0006312	mitotic recombination	5.04e-14	9.14e-12	18.6	18041	32	394	13	[POLA2 - polymerase (dna directed), alpha 2, accessory subunit, PCNA - proliferating cell nuclear antigen, RFC3 - replication factor c (activator 1) 3, 38kda, SMC5 - structural maintenance of chromosomes 5, PRIM2 - primase, dna, polypeptide 2 (58kda), PRIM1 - primase, dna, polypeptide 1 (49kda), RAD51 - rad51 recombinase, POLE2 - polymerase (dna directed), epsilon 2, accessory subunit, TOP2A - to…
GO:0000070	mitotic sister chromatid segregation	6.61e-14	1.18e-11	25.18	18041	20	394	11	[KIFC1 - kinesin family member c1, SMC1A - structural maintenance of chromosomes 1a, PLK1 - polo-like kinase 1, NEK2 - nima-related kinase 2, MAD2L1 - mad2 mitotic arrest deficient-like 1 (yeast), ZWINT - zw10 interacting kinetochore protein, ESPL1 - extra spindle pole bodies homolog 1 (s. cerevisiae), SMC4 - structural maintenance of chromosomes 4, NDC80 - ndc80 kinetochore complex component, NU…
GO:0000083	regulation of transcription involved in G1/S transition of mitotic cell cycle	7.31e-14	1.29e-11	21.13	18041	26	394	12	[CDC6 - cell division cycle 6, PCNA - proliferating cell nuclear antigen, E2F7 - e2f transcription factor 7, FBXO5 - f-box protein 5, CDK1 - cyclin-dependent kinase 1, POLA1 - polymerase (dna directed), alpha 1, catalytic subunit, ORC1 - origin recognition complex, subunit 1, CDC45 - cell division cycle 45, CDT1 - chromatin licensing and dna replication factor 1, TYMS - thymidylate synthetase, E2…
GO:0071103	DNA conformation change	7.81e-14	1.36e-11	9.56	18041	91	394	19	[NCAPG - non-smc condensin i complex, subunit g, CDCA5 - cell division cycle associated 5, BRIP1 - brca1 interacting protein c-terminal helicase 1, MCM7 - minichromosome maintenance complex component 7, HAT1 - histone acetyltransferase 1, CDK1 - cyclin-dependent kinase 1, BLM - bloom syndrome, recq helicase-like, NCAPD2 - non-smc condensin i complex, subunit d2, HMGB2 - high mobility group box 2,…
GO:0050789	regulation of biological process	1.24e-13	2.12e-11	1.38	18041	8708	394	262	[ANP32E - acidic (leucine-rich) nuclear phosphoprotein 32 family, member e, KIF20B - kinesin family member 20b, CDT1 - chromatin licensing and dna replication factor 1, BRCA1 - breast cancer 1, early onset, BTG3 - btg family, member 3, UHRF1 - ubiquitin-like with phd and ring finger domains 1, RACGAP1 - rac gtpase activating protein 1, HES1 - hairy and enhancer of split 1, (drosophila), CHAF1B - …
GO:0033043	regulation of organelle organization	1.31e-13	2.21e-11	3.33	18041	674	394	49	[CDC6 - cell division cycle 6, CDC20 - cell division cycle 20, BIRC5 - baculoviral iap repeat containing 5, KIF20B - kinesin family member 20b, BRCA1 - breast cancer 1, early onset, CDC25C - cell division cycle 25c, RACGAP1 - rac gtpase activating protein 1, SPAG5 - sperm associated antigen 5, BCOR - bcl6 corepressor, RDX - radixin, NES - nestin, CELSR1 - cadherin, egf lag seven-pass g-type recep…
GO:0034622	cellular macromolecular complex assembly	1.53e-13	2.54e-11	3.84	18041	489	394	41	[CENPA - centromere protein a, HIST1H2BD - histone cluster 1, h2bd, MIS18A - mis18 kinetochore protein homolog a (s. pombe), HAT1 - histone acetyltransferase 1, H2AFX - h2a histone family, member x, HIST2H2BE - histone cluster 2, h2be, CENPE - centromere protein e, 312kda, CENPF - centromere protein f, 350/400kda, AURKB - aurora kinase b, HIST1H1D - histone cluster 1, h1d, ANP32B - acidic (leucin…
GO:1901988	negative regulation of cell cycle phase transition	1.98e-13	3.26e-11	6.32	18041	181	394	25	[CDC20 - cell division cycle 20, CDK1 - cyclin-dependent kinase 1, CENPF - centromere protein f, 350/400kda, GSG2 - germ cell associated 2 (haspin), GTSE1 - g-2 and s-phase expressed 1, TP53 - tumor protein p53, FBXO5 - f-box protein 5, ZWINT - zw10 interacting kinetochore protein, TICRR - topbp1-interacting checkpoint and replication regulator, HMGA2 - high mobility group at-hook 2, BUB1 - bub1 …
GO:0043044	ATP-dependent chromatin remodeling	3.75e-13	6.08e-11	12.72	18041	54	394	15	[CENPA - centromere protein a, ACTL6A - actin-like 6a, ANP32E - acidic (leucine-rich) nuclear phosphoprotein 32 family, member e, MIS18A - mis18 kinetochore protein homolog a (s. pombe), OIP5 - opa interacting protein 5, CENPK - centromere protein k, CASC5 - cancer susceptibility candidate 5, CENPQ - centromere protein q, CENPH - centromere protein h, CENPN - centromere protein n, CENPI - centrom…
GO:0006270	DNA replication initiation	5.02e-13	8.03e-11	21.9	18041	23	394	11	[POLA2 - polymerase (dna directed), alpha 2, accessory subunit, MCM3 - minichromosome maintenance complex component 3, POLE2 - polymerase (dna directed), epsilon 2, accessory subunit, MCM5 - minichromosome maintenance complex component 5, MCM7 - minichromosome maintenance complex component 7, MCM2 - minichromosome maintenance complex component 2, POLA1 - polymerase (dna directed), alpha 1, cataly…
GO:0007093	mitotic cell cycle checkpoint	6.38e-13	1.01e-10	9.26	18041	89	394	18	[SMC1A - structural maintenance of chromosomes 1a, BUB1 - bub1 mitotic checkpoint serine/threonine kinase, BUB1B - bub1 mitotic checkpoint serine/threonine kinase b, CDC20 - cell division cycle 20, PLK1 - polo-like kinase 1, MAD2L1 - mad2 mitotic arrest deficient-like 1 (yeast), CDK1 - cyclin-dependent kinase 1, UBE2C - ubiquitin-conjugating enzyme e2c, CENPF - centromere protein f, 350/400kda, T…
GO:0006338	chromatin remodeling	7.8e-13	1.22e-10	7.89	18041	116	394	20	[CHEK1 - checkpoint kinase 1, ACTL6A - actin-like 6a, CENPA - centromere protein a, ANP32E - acidic (leucine-rich) nuclear phosphoprotein 32 family, member e, MIS18A - mis18 kinetochore protein homolog a (s. pombe), OIP5 - opa interacting protein 5, SOX9 - sry (sex determining region y)-box 9, CENPK - centromere protein k, CASC5 - cancer susceptibility candidate 5, HELLS - helicase, lymphoid-spec…
GO:0048610	cellular process involved in reproduction	1.16e-12	1.79e-10	3.94	18041	430	394	37	[NEK2 - nima-related kinase 2, H2AFX - h2a histone family, member x, CXCR4 - chemokine (c-x-c motif) receptor 4, CDK1 - cyclin-dependent kinase 1, RAD54L - rad54-like (s. cerevisiae), SGOL1 - shugoshin-like 1 (s. pombe), HMGB2 - high mobility group box 2, CDC25B - cell division cycle 25b, INHBB - inhibin, beta b, SMC2 - structural maintenance of chromosomes 2, FANCD2 - fanconi anemia, complementa…
GO:0065003	macromolecular complex assembly	1.19e-12	1.81e-10	2.73	18041	1008	394	60	[HAT1 - histone acetyltransferase 1, CDK1 - cyclin-dependent kinase 1, HIST2H2BE - histone cluster 2, h2be, TK1 - thymidine kinase 1, soluble, HMGB2 - high mobility group box 2, RACGAP1 - rac gtpase activating protein 1, HES1 - hairy and enhancer of split 1, (drosophila), CHAF1B - chromatin assembly factor 1, subunit b (p60), CENPQ - centromere protein q, HIST2H2AC - histone cluster 2, h2ac, FLNA…
GO:0000722	telomere maintenance via recombination	2.7e-12	4.06e-10	19.37	18041	26	394	11	[POLA2 - polymerase (dna directed), alpha 2, accessory subunit, PCNA - proliferating cell nuclear antigen, POLE2 - polymerase (dna directed), epsilon 2, accessory subunit, POLD1 - polymerase (dna directed), delta 1, catalytic subunit, RFC3 - replication factor c (activator 1) 3, 38kda, POLA1 - polymerase (dna directed), alpha 1, catalytic subunit, DNA2 - dna replication helicase/nuclease 2, SMC5 …
GO:0030071	regulation of mitotic metaphase/anaphase transition	3.04e-12	4.51e-10	14.17	18041	42	394	13	[CDC6 - cell division cycle 6, BUB1 - bub1 mitotic checkpoint serine/threonine kinase, CDC20 - cell division cycle 20, PLK1 - polo-like kinase 1, BUB1B - bub1 mitotic checkpoint serine/threonine kinase b, DLGAP5 - discs, large (drosophila) homolog-associated protein 5, MAD2L1 - mad2 mitotic arrest deficient-like 1 (yeast), UBE2C - ubiquitin-conjugating enzyme e2c, CENPF - centromere protein f, 35…
GO:1902099	regulation of metaphase/anaphase transition of cell cycle	4.27e-12	6.26e-10	13.84	18041	43	394	13	[CDC6 - cell division cycle 6, BUB1 - bub1 mitotic checkpoint serine/threonine kinase, CDC20 - cell division cycle 20, PLK1 - polo-like kinase 1, BUB1B - bub1 mitotic checkpoint serine/threonine kinase b, DLGAP5 - discs, large (drosophila) homolog-associated protein 5, MAD2L1 - mad2 mitotic arrest deficient-like 1 (yeast), UBE2C - ubiquitin-conjugating enzyme e2c, CENPF - centromere protein f, 35…
GO:0032886	regulation of microtubule-based process	4.68e-12	6.79e-10	7.7	18041	113	394	19	[CHEK1 - checkpoint kinase 1, PSRC1 - proline/serine-rich coiled-coil 1, NEK2 - nima-related kinase 2, TPX2 - tpx2, microtubule-associated, AURKB - aurora kinase b, BRCA1 - breast cancer 1, early onset, PLK4 - polo-like kinase 4, SKA3 - spindle and kinetochore associated complex subunit 3, SPAG5 - sperm associated antigen 5, RACGAP1 - rac gtpase activating protein 1, CKAP2 - cytoskeleton associat…
GO:0006323	DNA packaging	5.29e-12	7.58e-10	15.7	18041	35	394	12	[NCAPG - non-smc condensin i complex, subunit g, CDCA5 - cell division cycle associated 5, NCAPH - non-smc condensin i complex, subunit h, SMC2 - structural maintenance of chromosomes 2, HAT1 - histone acetyltransferase 1, TOP2A - topoisomerase (dna) ii alpha 170kda, CDK1 - cyclin-dependent kinase 1, NCAPG2 - non-smc condensin ii complex, subunit g2, NCAPD2 - non-smc condensin i complex, subunit …
GO:1901991	negative regulation of mitotic cell cycle phase transition	5.34e-12	7.57e-10	6.02	18041	175	394	23	[SMC1A - structural maintenance of chromosomes 1a, BUB1 - bub1 mitotic checkpoint serine/threonine kinase, CDC20 - cell division cycle 20, PLK1 - polo-like kinase 1, E2F7 - e2f transcription factor 7, BUB1B - bub1 mitotic checkpoint serine/threonine kinase b, MAD2L1 - mad2 mitotic arrest deficient-like 1 (yeast), CDK1 - cyclin-dependent kinase 1, UBE2C - ubiquitin-conjugating enzyme e2c, CENPF - …
GO:0006139	nucleobase-containing compound metabolic process	8.02e-12	1.12e-09	1.66	18041	4072	394	148	[CDC6 - cell division cycle 6, CDC25A - cell division cycle 25a, HAT1 - histone acetyltransferase 1, BIRC5 - baculoviral iap repeat containing 5, CDK1 - cyclin-dependent kinase 1, RFC3 - replication factor c (activator 1) 3, 38kda, KIF20B - kinesin family member 20b, ORC1 - origin recognition complex, subunit 1, PAX6 - paired box 6, CDT1 - chromatin licensing and dna replication factor 1, BRCA1 -…
GO:0032201	telomere maintenance via semi-conservative replication	1.13e-11	1.56e-09	20.81	18041	22	394	10	[POLA2 - polymerase (dna directed), alpha 2, accessory subunit, PCNA - proliferating cell nuclear antigen, POLE2 - polymerase (dna directed), epsilon 2, accessory subunit, POLD1 - polymerase (dna directed), delta 1, catalytic subunit, RFC3 - replication factor c (activator 1) 3, 38kda, POLA1 - polymerase (dna directed), alpha 1, catalytic subunit, DNA2 - dna replication helicase/nuclease 2, RPA1 …
GO:0030261	chromosome condensation	1.14e-11	1.56e-09	17.37	18041	29	394	11	[NCAPG - non-smc condensin i complex, subunit g, CDCA5 - cell division cycle associated 5, NCAPH - non-smc condensin i complex, subunit h, SMC2 - structural maintenance of chromosomes 2, TOP2A - topoisomerase (dna) ii alpha 170kda, CDK1 - cyclin-dependent kinase 1, NCAPG2 - non-smc condensin ii complex, subunit g2, NCAPD2 - non-smc condensin i complex, subunit d2, SMC4 - structural maintenance of…
GO:0070507	regulation of microtubule cytoskeleton organization	1.57e-11	2.13e-09	8.37	18041	93	394	17	[CHEK1 - checkpoint kinase 1, PSRC1 - proline/serine-rich coiled-coil 1, TPX2 - tpx2, microtubule-associated, NEK2 - nima-related kinase 2, AURKB - aurora kinase b, BRCA1 - breast cancer 1, early onset, PLK4 - polo-like kinase 4, SKA3 - spindle and kinetochore associated complex subunit 3, SPAG5 - sperm associated antigen 5, RACGAP1 - rac gtpase activating protein 1, CKAP2 - cytoskeleton associat…
GO:0031577	spindle checkpoint	2.29e-11	3.07e-09	14.09	18041	39	394	12	[BUB1 - bub1 mitotic checkpoint serine/threonine kinase, BUB1B - bub1 mitotic checkpoint serine/threonine kinase b, PLK1 - polo-like kinase 1, CDC20 - cell division cycle 20, CCNB1 - cyclin b1, BIRC5 - baculoviral iap repeat containing 5, MAD2L1 - mad2 mitotic arrest deficient-like 1 (yeast), UBE2C - ubiquitin-conjugating enzyme e2c, CENPF - centromere protein f, 350/400kda, AURKB - aurora kinase…
GO:0006357	regulation of transcription from RNA polymerase II promoter	3.32e-11	4.4e-09	2.32	18041	1361	394	69	[CDC6 - cell division cycle 6, CDK1 - cyclin-dependent kinase 1, ORC1 - origin recognition complex, subunit 1, PAX6 - paired box 6, CDT1 - chromatin licensing and dna replication factor 1, BRCA1 - breast cancer 1, early onset, HMGB2 - high mobility group box 2, TCF19 - transcription factor 19, UHRF1 - ubiquitin-like with phd and ring finger domains 1, HES1 - hairy and enhancer of split 1, (drosop…
GO:0060255	regulation of macromolecule metabolic process	4.56e-11	5.98e-09	1.59	18041	4557	394	158	[CDC6 - cell division cycle 6, CDC25A - cell division cycle 25a, HAT1 - histone acetyltransferase 1, CDC20 - cell division cycle 20, BIRC5 - baculoviral iap repeat containing 5, CDK1 - cyclin-dependent kinase 1, ORC1 - origin recognition complex, subunit 1, PAX6 - paired box 6, CDT1 - chromatin licensing and dna replication factor 1, BRCA1 - breast cancer 1, early onset, TCF19 - transcription fac…
GO:0000077	DNA damage checkpoint	5.31e-11	6.89e-09	9.28	18041	74	394	15	[BRIP1 - brca1 interacting protein c-terminal helicase 1, CHEK1 - checkpoint kinase 1, PLK1 - polo-like kinase 1, RBBP8 - retinoblastoma binding protein 8, H2AFX - h2a histone family, member x, CDK1 - cyclin-dependent kinase 1, BRCA1 - breast cancer 1, early onset, BLM - bloom syndrome, recq helicase-like, DTL - denticleless e3 ubiquitin protein ligase homolog (drosophila), E2F1 - e2f transcripti…
GO:0051052	regulation of DNA metabolic process	6.25e-11	8.03e-09	4.71	18041	253	394	26	[CDC6 - cell division cycle 6, MIS18A - mis18 kinetochore protein homolog a (s. pombe), H2AFX - h2a histone family, member x, CDK1 - cyclin-dependent kinase 1, CDT1 - chromatin licensing and dna replication factor 1, BRCA1 - breast cancer 1, early onset, E2F8 - e2f transcription factor 8, ESCO2 - establishment of sister chromatid cohesion n-acetyltransferase 2, TP53 - tumor protein p53, GMNN - ge…
GO:0006725	cellular aromatic compound metabolic process	6.79e-11	8.63e-09	1.61	18041	4263	394	150	[CDC6 - cell division cycle 6, CDC25A - cell division cycle 25a, HAT1 - histone acetyltransferase 1, BIRC5 - baculoviral iap repeat containing 5, CDK1 - cyclin-dependent kinase 1, RFC3 - replication factor c (activator 1) 3, 38kda, KIF20B - kinesin family member 20b, ORC1 - origin recognition complex, subunit 1, PAX6 - paired box 6, CDT1 - chromatin licensing and dna replication factor 1, BRCA1 -…
GO:0046483	heterocycle metabolic process	1.05e-10	1.33e-08	1.61	18041	4248	394	149	[CDC6 - cell division cycle 6, CDC25A - cell division cycle 25a, HAT1 - histone acetyltransferase 1, BIRC5 - baculoviral iap repeat containing 5, CDK1 - cyclin-dependent kinase 1, RFC3 - replication factor c (activator 1) 3, 38kda, KIF20B - kinesin family member 20b, ORC1 - origin recognition complex, subunit 1, PAX6 - paired box 6, CDT1 - chromatin licensing and dna replication factor 1, BRCA1 -…
GO:0048513	organ development	1.25e-10	1.56e-08	2.51	18041	1041	394	57	[CCNB2 - cyclin b2, CDK1 - cyclin-dependent kinase 1, TK1 - thymidine kinase 1, soluble, PAX6 - paired box 6, HMGB2 - high mobility group box 2, HES1 - hairy and enhancer of split 1, (drosophila), FST - follistatin, BCOR - bcl6 corepressor, ZFP36L2 - zfp36 ring finger protein-like 2, NES - nestin, MKI67 - antigen identified by monoclonal antibody ki-67, FOXM1 - forkhead box m1, TACC3 - transformi…
GO:0016568	chromatin modification	1.28e-10	1.58e-08	3.59	18041	434	394	34	[CENPA - centromere protein a, ACTL6A - actin-like 6a, MIS18A - mis18 kinetochore protein homolog a (s. pombe), ANP32E - acidic (leucine-rich) nuclear phosphoprotein 32 family, member e, AURKB - aurora kinase b, CENPK - centromere protein k, GSG2 - germ cell associated 2 (haspin), UHRF1 - ubiquitin-like with phd and ring finger domains 1, CENPQ - centromere protein q, BCOR - bcl6 corepressor, CEN…
GO:0051303	establishment of chromosome localization	1.4e-10	1.71e-08	20.61	18041	20	394	9	[CDCA5 - cell division cycle associated 5, NDE1 - nude neurodevelopment protein 1, PSRC1 - proline/serine-rich coiled-coil 1, CCNB1 - cyclin b1, DLGAP5 - discs, large (drosophila) homolog-associated protein 5, BIRC5 - baculoviral iap repeat containing 5, CENPE - centromere protein e, 312kda, CENPF - centromere protein f, 350/400kda, KIF18A - kinesin family member 18a]
GO:0007126	meiotic nuclear division	1.92e-10	2.32e-08	7.79	18041	94	394	16	[SMC1A - structural maintenance of chromosomes 1a, RBBP8 - retinoblastoma binding protein 8, TRIP13 - thyroid hormone receptor interactor 13, NEK2 - nima-related kinase 2, H2AFX - h2a histone family, member x, RAD54L - rad54-like (s. cerevisiae), MND1 - meiotic nuclear divisions 1 homolog (s. cerevisiae), CDC25B - cell division cycle 25b, SGOL2 - shugoshin-like 2 (s. pombe), RAD51 - rad51 recombi…
GO:0006302	double-strand break repair	2.51e-10	3e-08	7.08	18041	110	394	17	[CDCA5 - cell division cycle associated 5, BRIP1 - brca1 interacting protein c-terminal helicase 1, RBBP8 - retinoblastoma binding protein 8, TRIP13 - thyroid hormone receptor interactor 13, H2AFX - h2a histone family, member x, RAD54L - rad54-like (s. cerevisiae), BRCA1 - breast cancer 1, early onset, BLM - bloom syndrome, recq helicase-like, SMC5 - structural maintenance of chromosomes 5, TONSL…
GO:0051252	regulation of RNA metabolic process	5.24e-10	6.22e-08	1.73	18041	3074	394	116	[CDC6 - cell division cycle 6, HAT1 - histone acetyltransferase 1, BIRC5 - baculoviral iap repeat containing 5, CDK1 - cyclin-dependent kinase 1, ORC1 - origin recognition complex, subunit 1, PAX6 - paired box 6, CDT1 - chromatin licensing and dna replication factor 1, BRCA1 - breast cancer 1, early onset, UHRF1 - ubiquitin-like with phd and ring finger domains 1, TCF19 - transcription factor 19,…
GO:0044260	cellular macromolecule metabolic process	5.33e-10	6.25e-08	1.47	18041	5686	394	182	[CDC6 - cell division cycle 6, CDC25A - cell division cycle 25a, HAT1 - histone acetyltransferase 1, CDC20 - cell division cycle 20, BIRC5 - baculoviral iap repeat containing 5, RFC3 - replication factor c (activator 1) 3, 38kda, CDK1 - cyclin-dependent kinase 1, PAX6 - paired box 6, ORC1 - origin recognition complex, subunit 1, MST4 - serine/threonine protein kinase mst4, CDT1 - chromatin licens…
GO:0022403	cell cycle phase	8.23e-10	9.57e-08	12.28	18041	41	394	11	[CDCA5 - cell division cycle associated 5, DLGAP5 - discs, large (drosophila) homolog-associated protein 5, CENPE - centromere protein e, 312kda, POLA1 - polymerase (dna directed), alpha 1, catalytic subunit, KIF20B - kinesin family member 20b, CDCA8 - cell division cycle associated 8, CENPF - centromere protein f, 350/400kda, BLM - bloom syndrome, recq helicase-like, CDK2 - cyclin-dependent kina…
GO:2001141	regulation of RNA biosynthetic process	8.61e-10	9.92e-08	1.73	18041	2988	394	113	[CDC6 - cell division cycle 6, HAT1 - histone acetyltransferase 1, BIRC5 - baculoviral iap repeat containing 5, CDK1 - cyclin-dependent kinase 1, ORC1 - origin recognition complex, subunit 1, PAX6 - paired box 6, CDT1 - chromatin licensing and dna replication factor 1, BRCA1 - breast cancer 1, early onset, UHRF1 - ubiquitin-like with phd and ring finger domains 1, TCF19 - transcription factor 19,…
Table S5: GO enrichment analysis of genes highly enriched in the VZ and SVZ during early human development.
C: number of reference genes in category
O: number of genes in the category from the gene set
E: expected number in category
R: ratio of enrichment
rawP: p value from hypergeometric test
adjP: p value adjusted by the multiple test adjustment
Genes with an adjusted p value of > E-15 (highlighted) were used for REVIGO Treemap production
